# Supplementary material for: Endometrioid ovarian carcinoma landscape: pathological and molecular characterization
Source: Mol Oncol. 2024 Jun 25;18(10):2586–600. doi: 10.1002/1878-0261.13679 (PMC11459045; doi:10.1002/1878-0261.13679)
Supplement: Supplementary file 1 — Fig. S1. Survival in endometrioid and serous ovarian carcinoma. Fig. S2. NGS data. Fig. S3. Transcriptomic unsupervised analysis. Table S1. List of antibodies used for IHC analyses. Table S2. NGS panel. Table S3. List of 29 genes added to the Cancer Pathway panel for transcriptomic analysis. Table S4. Clinical features of endometrioid and serous ovarian carcinoma included in the preliminary clinical analysis. Table S5. Control sets for mRNA and copy number alterations analyses. Table S6. Cox univariate analysis of progression‐free survival including IHC markers (N = 30). Table S7. Copy number alterations supervised analysis of EOvC versus endometrioid endometrial cancer (A) and serous ovarian cancer (B). Table S8. Deleterious DNA mutations identified by NGS (N = 20). Table S9. List of the 60 genes identified as differentially expressed in endometrioid ovarian cancer vs. serous ovarian cancer and endometrial endometrioid cancer. [file MOL2-18-2586-s001.zip › mol213679-sup-0006-TableS3.xlsx]

## Sheet: SupTable3
Supplementary Table 3. List of 29 genes added to the Cancer Pathway panel for transcriptomic analyzes
	Accession	HUGO Gene
1	NM_001082486.1	ACD
2	NM_014034.2	ASF1A
3	NM_018154.2	ASF1B
4	NM_003600.2	AURKA
5	NM_000057.2	BLM
6	NM_025099.5	CTC1
7	NM_000125.2	ESR1
8	NM_005322.2	HIST1H1B
9	NM_003509.2	HIST1H2AI
10	NM_021058.3	HIST1H2BJ
11	NM_024675.3	PALB2
12	NM_000535.5	PMS2
13	NM_015450.2	POT1
14	NM_001177663.1	RIF1
15	NM_032444.2	SLX4
16	NM_014140.3	SMARCAL1
17	NM_003352.4	SUMO1
18	NR_001566.1	TERC
19	NM_003218.3	TERF1
20	NM_005652.2	TERF2
21	NM_018975.2	TERF2IP
22	NM_198253.1	TERT
23	NM_001099274.1	TINF2
24	NM_004618.3	TOP3A
25	ENST00000316024.1	WRAP53
26	NM_006297.2	XRCC1
27	NM_001100119.1	XRCC3
28	NM_021141.3	XRCC5
29	NM_001469.3	XRCC6
