# Supplementary material for: Endometrioid ovarian carcinoma landscape: pathological and molecular characterization
Source: Mol Oncol. 2024 Jun 25;18(10):2586–600. doi: 10.1002/1878-0261.13679 (PMC11459045; doi:10.1002/1878-0261.13679)
Supplement: Supplementary file 1 — Fig. S1. Survival in endometrioid and serous ovarian carcinoma. Fig. S2. NGS data. Fig. S3. Transcriptomic unsupervised analysis. Table S1. List of antibodies used for IHC analyses. Table S2. NGS panel. Table S3. List of 29 genes added to the Cancer Pathway panel for transcriptomic analysis. Table S4. Clinical features of endometrioid and serous ovarian carcinoma included in the preliminary clinical analysis. Table S5. Control sets for mRNA and copy number alterations analyses. Table S6. Cox univariate analysis of progression‐free survival including IHC markers (N = 30). Table S7. Copy number alterations supervised analysis of EOvC versus endometrioid endometrial cancer (A) and serous ovarian cancer (B). Table S8. Deleterious DNA mutations identified by NGS (N = 20). Table S9. List of the 60 genes identified as differentially expressed in endometrioid ovarian cancer vs. serous ovarian cancer and endometrial endometrioid cancer. [file MOL2-18-2586-s001.zip › mol213679-sup-0009-TableS6.xlsx]

## Sheet: SupTable 6A
Supplementary Table 6A: CNA supervised analysis - Endometrioid ovarian cancer versus endometrioid uterine cancer from TCGA
seqnames	start	end	width	strand	score	id	symbol	map_location	freq_gain_sample_group1	freq_gain_sample_group2	p_value_gain	q_value_gain	freq_amp_sample_group1	freq_amp_sample_group2	p_value_amp	q_value_amp	freq_loss_sample_group1	freq_loss_sample_group2	p_value_loss	q_value_loss	freq_del_sample_group1	freq_del_sample_group2	p_value_del	q_value_del	Statut
1	85680111	85898160	218050	+	.	1:85680111-85898160	BCL10	p22.3	0.0571429	0	0.00651141	0.142932	0	0	1	1	0	0.0203562	1	1	0	0.00508906	1	1	Gain/Amp in MEDOC
1	85899100	85955261	56162	+	.	1:85899100-85955261	DDAH1	p22.3	0.0571429	0	0.00651141	0.142932	0	0	1	1	0	0.0229008	1	1	0	0.00763359	1	1	Gain/Amp in MEDOC
1	85955772	85967977	12206	+	.	1:85955772-85967977	DDAH1	p22.3	0.0571429	0	0.00651141	0.142932	0	0	1	1	0	0.0229008	1	1	0	0.00763359	1	1	Gain/Amp in MEDOC
1	85972024	85972426	403	+	.	1:85972024-85972426	DDAH1	p22.3	0.0571429	0	0.00651141	0.142932	0	0	1	1	0	0.0229008	1	1	0	0.00763359	1	1	Gain/Amp in MEDOC
1	85973646	85973646	1	+	.	1:85973646-85973646	DDAH1	p22.3	0.0571429	0.00254453	0.0185254	0.23829	0	0	1	1	0	0.0229008	1	1	0	0.00763359	1	1	Gain/Amp in MEDOC
1	85974030	85974030	1	+	.	1:85974030-85974030	DDAH1	p22.3	0.0571429	0.00254453	0.0185254	0.23829	0	0	1	1	0	0.0229008	1	1	0	0.00763359	1	1	Gain/Amp in MEDOC
1	86006009	86006009	1	+	.	1:86006009-86006009	DDAH1	p22.3	0.0571429	0.00254453	0.0185254	0.23829	0	0	1	1	0	0.0229008	1	1	0	0.00763359	1	1	Gain/Amp in MEDOC
1	86006208	86006717	510	+	.	1:86006208-86006717	DDAH1	p22.3	0.0571429	0	0.00651141	0.142932	0	0	1	1	0	0.0229008	1	1	0	0.00763359	1	1	Gain/Amp in MEDOC
1	86008398	86102956	94559	+	.	1:86008398-86102956	CCN1	p22.3	0.0571429	0	0.00651141	0.142932	0	0	1	1	0	0.0229008	1	1	0	0.00763359	1	1	Gain/Amp in MEDOC
1	86104885	86392075	287191	+	.	1:86104885-86392075	ZNHIT6	p22.3	0.0571429	0	0.00651141	0.142932	0	0	1	1	0	0.0229008	1	1	0	0.00508906	1	1	Gain/Amp in MEDOC
1	86392078	86392081	4	+	.	1:86392078-86392081	COL24A1	p22.3	0.0571429	0	0.00651141	0.142932	0	0	1	1	0	0.0279898	0.611276	1	0	0.0101781	1	1	Gain/Amp in MEDOC
1	86392083	86392083	1	+	.	1:86392083-86392083	COL24A1	p22.3	0.0571429	0	0.00651141	0.142932	0	0	1	1	0	0.0254453	1	1	0	0.00763359	1	1	Gain/Amp in MEDOC
1	86398957	86412293	13337	+	.	1:86398957-86412293	COL24A1	p22.3	0.0571429	0	0.00651141	0.142932	0	0	1	1	0	0.0229008	1	1	0	0.00508906	1	1	Gain/Amp in MEDOC
1	86412923	86420632	7710	+	.	1:86412923-86420632	COL24A1	p22.3	0.0571429	0	0.00651141	0.142932	0	0	1	1	0	0.0254453	1	1	0	0.00763359	1	1	Gain/Amp in MEDOC
1	86427257	86494394	67138	+	.	1:86427257-86494394	COL24A1	p22.3	0.0571429	0	0.00651141	0.142932	0	0	1	1	0	0.0229008	1	1	0	0.00508906	1	1	Gain/Amp in MEDOC
1	86495558	86495749	192	+	.	1:86495558-86495749	COL24A1	p22.3	0.0571429	0	0.00651141	0.142932	0	0	1	1	0	0.0254453	1	1	0	0.00763359	1	1	Gain/Amp in MEDOC
1	86495855	86755810	259956	+	.	1:86495855-86755810	COL24A1	p22.3	0.0571429	0	0.00651141	0.142932	0	0	1	1	0	0.0229008	1	1	0	0.00508906	1	1	Gain/Amp in MEDOC
1	86756486	86846225	89740	+	.	1:86756486-86846225	ODF2L	p22.3	0.0571429	0	0.00651141	0.142932	0	0	1	1	0	0.0229008	1	1	0	0.00508906	1	1	Gain/Amp in MEDOC
2	80782762	80820246	37485	+	.	2:80782762-80820246	CTNNA2	p12	0.0857143	0.0101781	0.0140027	0.209697	0.0285714	0	0.0817757	1	0.0285714	0.00254453	0.15704	1	0	0	1	1	Gain/Amp in MEDOC
2	80831338	81048417	217080	+	.	2:80831338-81048417	CTNNA2	p12	0.0857143	0.0101781	0.0140027	0.209697	0.0571429	0	0.00651141	1	0.0285714	0.00254453	0.15704	1	0	0	1	1	Gain/Amp in MEDOC
2	84725376	84961748	236373	+	.	2:84725376-84961748	DNAH6	p11.2	0.0857143	0.00763359	0.00847706	0.15519	0.0571429	0	0.00651141	1	0.0285714	0.00508906	0.226297	1	0	0	1	1	Gain/Amp in MEDOC
2	84965608	85024457	58850	+	.	2:84965608-85024457	DNAH6	p11.2	0.0857143	0.00763359	0.00847706	0.15519	0.0571429	0	0.00651141	1	0.0285714	0.00763359	0.290014	1	0	0	1	1	Gain/Amp in MEDOC
2	86281577	86281967	391	+	.	2:86281577-86281967	POLR1A	p11.2	0.114286	0.0101781	0.00208953	0.0900248	0.0285714	0	0.0817757	1	0	0.00763359	1	1	0	0.00254453	1	1	Gain/Amp in MEDOC
2	86282734	86378367	95634	+	.	2:86282734-86378367	PTCD3	p11.2	0.114286	0.0101781	0.00208953	0.0900248	0.0285714	0	0.0817757	1	0	0.0101781	1	1	0	0.00508906	1	1	Gain/Amp in MEDOC
2	86391996	86583240	191245	+	.	2:86391996-86583240	MRPL35	p11.2	0.142857	0.0101781	0.000274187	0.0534032	0.0571429	0	0.00651141	1	0	0.0101781	1	1	0	0.00508906	1	1	Gain/Amp in MEDOC
2	86583472	86583721	250	+	.	2:86583472-86583721	NA	p11.2	0.142857	0.0127226	0.000515944	0.0640861	0.0571429	0.00254453	0.0185254	1	0	0.0101781	1	1	0	0.00508906	1	1	Gain/Amp in MEDOC
2	86584250	86627661	43412	+	.	2:86584250-86627661	NA	p11.2	0.142857	0.0101781	0.000274187	0.0534032	0.0571429	0	0.00651141	1	0	0.0101781	1	1	0	0.00508906	1	1	Gain/Amp in MEDOC
2	86630192	86789181	158990	+	.	2:86630192-86789181	KDM3A	p11.2	0.142857	0.00763359	0.00012952	0.0534032	0.0571429	0	0.00651141	1	0	0.0101781	1	1	0	0.00508906	1	1	Gain/Amp in MEDOC
2	86812430	86812430	1	+	.	2:86812430-86812430	RNF103-CHMP3	p11.2	0.171429	0.00763359	1.3786e-05	0.0161245	0.0857143	0	0.000504405	0.425718	0	0.0101781	1	1	0	0.00508906	1	1	Gain/Amp in MEDOC
2	86825969	86825969	1	+	.	2:86825969-86825969	RNF103-CHMP3	p11.2	0.228571	0.00763359	1.24449e-07	0.000455152	0.142857	0	2.77675e-06	0.00703073	0	0.0101781	1	1	0	0.00508906	1	1	Gain/Amp in MEDOC
2	86846101	86857163	11063	+	.	2:86846101-86857163	RNF103	p11.2	0.285714	0.00763359	8.68066e-10	4.76221e-06	0.171429	0	1.96933e-07	0.000648223	0	0.0101781	1	1	0	0.00508906	1	1	Gain/Amp in MEDOC
2	86857980	86859904	1925	+	.	2:86857980-86859904	RNF103-CHMP3	p11.2	0.285714	0.00763359	8.68066e-10	4.76221e-06	0.171429	0	1.96933e-07	0.000648223	0	0.0101781	1	1	0	0.00508906	1	1	Gain/Amp in MEDOC
2	86861606	88268226	1406621	+	.	2:86861606-88268226	PLGLB1	p11.2	0.285714	0.00763359	8.68066e-10	4.76221e-06	0.171429	0	1.96933e-07	0.000648223	0	0.0101781	1	1	0	0.00508906	1	1	Gain/Amp in MEDOC
2	88291781	88297382	5602	+	.	2:88291781-88297382	NA	p11.2	0.285714	0.0101781	2.87219e-09	1.35059e-05	0.171429	0	1.96933e-07	0.000648223	0	0.0101781	1	1	0	0.00508906	1	1	Gain/Amp in MEDOC
2	88306830	88306830	1	+	.	2:88306830-88306830	NA	p11.2	0.257143	0.0101781	3.2857e-08	0.00013519	0.142857	0	2.77675e-06	0.00703073	0	0.0127226	1	1	0	0.00763359	1	1	Gain/Amp in MEDOC
2	88315744	88332653	16910	+	.	2:88315744-88332653	KRCC1	p11.2	0.2	0.0101781	3.51223e-06	0.0084045	0.0857143	0	0.000504405	0.425718	0	0.0101781	1	1	0	0.00508906	1	1	Gain/Amp in MEDOC
2	88337414	88337950	537	+	.	2:88337414-88337950	KRCC1	p11.2	0.2	0.0101781	3.51223e-06	0.0084045	0.0857143	0	0.000504405	0.425718	0	0.0101781	1	1	0	0.00508906	1	1	Gain/Amp in MEDOC
2	88357246	88418359	61114	+	.	2:88357246-88418359	MIR4780	p11.2	0.171429	0.0101781	3.24305e-05	0.0304995	0.0571429	0	0.00651141	1	0	0.0101781	1	1	0	0.00508906	1	1	Gain/Amp in MEDOC
2	88418548	88461234	42687	+	.	2:88418548-88461234	FABP1	p11.2	0.171429	0.0101781	3.24305e-05	0.0304995	0.0571429	0	0.00651141	1	0	0.0101781	1	1	0	0.00508906	1	1	Gain/Amp in MEDOC
2	88477560	88495140	17581	+	.	2:88477560-88495140	THNSL2	p11.2	0.171429	0.0101781	3.24305e-05	0.0304995	0.0571429	0	0.00651141	1	0	0.0101781	1	1	0	0.00508906	1	1	Gain/Amp in MEDOC
2	88503601	88634973	131373	+	.	2:88503601-88634973	NA	p11.2	0.142857	0.0101781	0.000274187	0.0534032	0.0571429	0	0.00651141	1	0	0.0101781	1	1	0	0.00508906	1	1	Gain/Amp in MEDOC
2	88642335	88655701	13367	+	.	2:88642335-88655701	NA	p11.2	0.142857	0.00763359	0.00012952	0.0534032	0.0571429	0	0.00651141	1	0	0.0101781	1	1	0	0.00508906	1	1	Gain/Amp in MEDOC
2	88659588	88659607	20	+	.	2:88659588-88659607	NA	p11.2	0.142857	0.00763359	0.00012952	0.0534032	0.0571429	0	0.00651141	1	0	0.0152672	1	1	0	0.0101781	1	1	Gain/Amp in MEDOC
2	88664637	88816261	151625	+	.	2:88664637-88816261	FOXI3	p11.2	0.142857	0.00763359	0.00012952	0.0534032	0.0571429	0	0.00651141	1	0	0.0101781	1	1	0	0.00508906	1	1	Gain/Amp in MEDOC
2	88824877	88857032	32156	+	.	2:88824877-88857032	TEX37	p11.2	0.114286	0.00763359	0.00110952	0.0900248	0.0285714	0	0.0817757	1	0	0.0101781	1	1	0	0.00508906	1	1	Gain/Amp in MEDOC
2	112529332	112602355	73024	+	.	2:112529332-112602355	ANAPC1	q13	0.0571429	0	0.00651141	0.142932	0.0285714	0	0.0817757	1	0	0.0203562	1	1	0	0.00254453	1	1	Gain/Amp in MEDOC
2	112606737	112614904	8168	+	.	2:112606737-112614904	ANAPC1	q13	0.0571429	0.00254453	0.0185254	0.23829	0.0285714	0.00254453	0.15704	1	0	0.0203562	1	1	0	0.00254453	1	1	Gain/Amp in MEDOC
2	112616486	112617149	664	+	.	2:112616486-112617149	ANAPC1	q13	0.0571429	0.00254453	0.0185254	0.23829	0.0285714	0.00254453	0.15704	1	0	0.0229008	1	1	0	0.00254453	1	1	Gain/Amp in MEDOC
2	148306131	148720592	414462	+	.	2:148306131-148720592	ORC4	q23.1	0.0571429	0	0.00651141	0.142932	0	0	1	1	0.0285714	0.0178117	0.497624	1	0	0.00254453	1	1	Gain/Amp in MEDOC
2	148721217	149041233	320017	+	.	2:148721217-149041233	ORC4	q23.1	0.0571429	0	0.00651141	0.142932	0	0	1	1	0.0285714	0.0203562	0.539489	1	0	0.00254453	1	1	Gain/Amp in MEDOC
2	149050905	149092664	41760	+	.	2:149050905-149092664	MBD5	q23.1	0.0571429	0.00254453	0.0185254	0.23829	0	0	1	1	0.0285714	0.0203562	0.539489	1	0	0.00254453	1	1	Gain/Amp in MEDOC
2	149093648	149261002	167355	+	.	2:149093648-149261002	MBD5	q23.1	0.0571429	0.00254453	0.0185254	0.23829	0	0	1	1	0.0285714	0.0178117	0.497624	1	0	0.00254453	1	1	Gain/Amp in MEDOC
2	149261751	149333736	71986	+	.	2:149261751-149333736	MBD5	q23.1	0.0571429	0.00254453	0.0185254	0.23829	0	0	1	1	0.0285714	0.0152672	0.452072	1	0	0.00254453	1	1	Gain/Amp in MEDOC
2	149337755	149681897	344143	+	.	2:149337755-149681897	EPC2	q23.1	0.0571429	0.00254453	0.0185254	0.23829	0	0	1	1	0.0285714	0.0178117	0.497624	1	0	0.00254453	1	1	Gain/Amp in MEDOC
2	149791210	150393010	601801	+	.	2:149791210-150393010	MIR9899	q23.2	0.0571429	0	0.00651141	0.142932	0	0	1	1	0.0285714	0.0178117	0.497624	1	0	0.00254453	1	1	Gain/Amp in MEDOC
2	150393737	150393751	15	+	.	2:150393737-150393751	NA	q23.2	0.0571429	0	0.00651141	0.142932	0	0	1	1	0.0285714	0.0203562	0.539489	1	0	0.00508906	1	1	Gain/Amp in MEDOC
2	150393850	150455120	61271	+	.	2:150393850-150455120	MMADHC	q23.2	0.0571429	0	0.00651141	0.142932	0	0	1	1	0.0285714	0.0178117	0.497624	1	0	0.00254453	1	1	Gain/Amp in MEDOC
2	150455457	150456974	1518	+	.	2:150455457-150456974	MMADHC-DT	q23.2	0.0571429	0	0.00651141	0.142932	0	0	1	1	0.0285714	0.0203562	0.539489	1	0	0.00508906	1	1	Gain/Amp in MEDOC
2	150457624	150674676	217053	+	.	2:150457624-150674676	LINC01931	q23.3	0.0571429	0	0.00651141	0.142932	0	0	1	1	0.0285714	0.0178117	0.497624	1	0	0.00254453	1	1	Gain/Amp in MEDOC
2	150674955	150690424	15470	+	.	2:150674955-150690424	LINC01931	q23.3	0.0571429	0	0.00651141	0.142932	0	0	1	1	0.0285714	0.0203562	0.539489	1	0	0.00508906	1	1	Gain/Amp in MEDOC
2	150690920	151020808	329889	+	.	2:150690920-151020808	LINC01931	q23.3	0.0571429	0	0.00651141	0.142932	0	0	1	1	0.0285714	0.0178117	0.497624	1	0	0.00254453	1	1	Gain/Amp in MEDOC
3	120988763	121290312	301550	+	.	3:120988763-121290312	ARGFX	q13.33	0.114286	0.0229008	0.0158133	0.232475	0	0	1	1	0	0.00508906	1	1	0	0.00254453	1	1	Gain/Amp in MEDOC
3	121585632	121587926	2295	+	.	3:121585632-121587926	EAF2	q13.33	0.114286	0.0229008	0.0158133	0.232475	0	0	1	1	0	0.00763359	1	1	0	0.00254453	1	1	Gain/Amp in MEDOC
3	122174075	122253584	79510	+	.	3:122174075-122253584	PARP9	q21.1	0.114286	0.0229008	0.0158133	0.232475	0	0	1	1	0	0.00508906	1	1	0	0.00254453	1	1	Gain/Amp in MEDOC
3	122693175	122779930	86756	+	.	3:122693175-122779930	SEMA5B	q21.1	0.114286	0.0229008	0.0158133	0.232475	0	0	1	1	0	0.00508906	1	1	0	0.00254453	1	1	Gain/Amp in MEDOC
3	122780164	122783953	3790	+	.	3:122780164-122783953	NA	q21.1	0.114286	0.0229008	0.0158133	0.232475	0	0	1	1	0	0.00763359	1	1	0	0.00508906	1	1	Gain/Amp in MEDOC
3	122788006	122877129	89124	+	.	3:122788006-122877129	PDIA5	q21.1	0.114286	0.0229008	0.0158133	0.232475	0	0	1	1	0	0.00508906	1	1	0	0.00254453	1	1	Gain/Amp in MEDOC
3	122878897	122879140	244	+	.	3:122878897-122879140	PDIA5	q21.1	0.114286	0.0229008	0.0158133	0.232475	0	0	1	1	0	0.00763359	1	1	0	0.00508906	1	1	Gain/Amp in MEDOC
3	122881109	122939157	58049	+	.	3:122881109-122939157	SEC22A	q21.1	0.114286	0.0229008	0.0158133	0.232475	0	0	1	1	0	0.00508906	1	1	0	0.00254453	1	1	Gain/Amp in MEDOC
3	122940377	122940955	579	+	.	3:122940377-122940955	SEC22A	q21.1	0.114286	0.0229008	0.0158133	0.232475	0	0	1	1	0	0.0101781	1	1	0	0.00763359	1	1	Gain/Amp in MEDOC
3	122944359	122946118	1760	+	.	3:122944359-122946118	SEC22A	q21.1	0.114286	0.0229008	0.0158133	0.232475	0	0	1	1	0	0.00763359	1	1	0	0.00508906	1	1	Gain/Amp in MEDOC
3	122947556	122953966	6411	+	.	3:122947556-122953966	SEC22A	q21.1	0.114286	0.0229008	0.0158133	0.232475	0	0	1	1	0	0.00763359	1	1	0	0.00508906	1	1	Gain/Amp in MEDOC
3	122956591	123112091	155501	+	.	3:122956591-123112091	ADCY5	q21.1	0.114286	0.0229008	0.0158133	0.232475	0	0	1	1	0	0.00508906	1	1	0	0.00254453	1	1	Gain/Amp in MEDOC
3	123114328	123119182	4855	+	.	3:123114328-123119182	ADCY5	q21.1	0.114286	0.0229008	0.0158133	0.232475	0	0	1	1	0	0.00763359	1	1	0	0.00508906	1	1	Gain/Amp in MEDOC
3	123120983	123211343	90361	+	.	3:123120983-123211343	HACD2	q21.1	0.114286	0.0229008	0.0158133	0.232475	0	0	1	1	0	0.00508906	1	1	0	0.00254453	1	1	Gain/Amp in MEDOC
3	123212478	123292981	80504	+	.	3:123212478-123292981	HACD2	q21.1	0.114286	0.0229008	0.0158133	0.232475	0	0	1	1	0	0.00508906	1	1	0	0.00254453	1	1	Gain/Amp in MEDOC
3	123293104	123293436	333	+	.	3:123293104-123293436	HACD2	q21.1	0.114286	0.0229008	0.0158133	0.232475	0	0	1	1	0	0.0101781	1	1	0	0.00763359	1	1	Gain/Amp in MEDOC
3	123296777	123414269	117493	+	.	3:123296777-123414269	MYLK-AS2	q21.1	0.114286	0.0229008	0.0158133	0.232475	0	0	1	1	0	0.00508906	1	1	0	0.00254453	1	1	Gain/Amp in MEDOC
3	123422986	123487781	64796	+	.	3:123422986-123487781	MYLK	q21.1	0.114286	0.0229008	0.0158133	0.232475	0	0	1	1	0	0.00508906	1	1	0	0.00254453	1	1	Gain/Amp in MEDOC
3	123490852	123493037	2186	+	.	3:123490852-123493037	MYLK	q21.1	0.114286	0.0229008	0.0158133	0.232475	0	0	1	1	0	0.00254453	1	1	0	0	1	1	Gain/Amp in MEDOC
3	123500428	123938175	437748	+	.	3:123500428-123938175	MIR5002	q21.2	0.114286	0.0229008	0.0158133	0.232475	0	0	1	1	0	0.00254453	1	1	0	0	1	1	Gain/Amp in MEDOC
3	123938217	123938635	419	+	.	3:123938217-123938635	KALRN	q21.2	0.114286	0.0229008	0.0158133	0.232475	0	0	1	1	0	0.00508906	1	1	0	0.00254453	1	1	Gain/Amp in MEDOC
3	123938705	124049751	111047	+	.	3:123938705-124049751	KALRN	q21.2	0.114286	0.0229008	0.0158133	0.232475	0	0	1	1	0	0.00254453	1	1	0	0	1	1	Gain/Amp in MEDOC
3	124050068	124054835	4768	+	.	3:124050068-124054835	KALRN	q21.2	0.114286	0.0229008	0.0158133	0.232475	0	0	1	1	0	0.00508906	1	1	0	0	1	1	Gain/Amp in MEDOC
3	124054964	124196094	141131	+	.	3:124054964-124196094	MIR6083	q21.2	0.114286	0.0229008	0.0158133	0.232475	0	0	1	1	0	0.00254453	1	1	0	0	1	1	Gain/Amp in MEDOC
3	124199060	124308653	109594	+	.	3:124199060-124308653	KALRN	q21.2	0.114286	0.0229008	0.0158133	0.232475	0	0	1	1	0	0.00254453	1	1	0	0	1	1	Gain/Amp in MEDOC
3	124308719	124309387	669	+	.	3:124308719-124309387	KALRN	q21.2	0.114286	0.0229008	0.0158133	0.232475	0	0	1	1	0	0.00254453	1	1	0	0.00254453	1	1	Gain/Amp in MEDOC
3	124309917	124350438	40522	+	.	3:124309917-124350438	KALRN	q21.2	0.114286	0.0229008	0.0158133	0.232475	0	0	1	1	0	0.00254453	1	1	0	0	1	1	Gain/Amp in MEDOC
3	124350619	124351229	611	+	.	3:124350619-124351229	KALRN	q21.2	0.114286	0.0229008	0.0158133	0.232475	0	0	1	1	0	0.00508906	1	1	0	0.00254453	1	1	Gain/Amp in MEDOC
3	124351316	124362919	11604	+	.	3:124351316-124362919	KALRN	q21.2	0.114286	0.0229008	0.0158133	0.232475	0	0	1	1	0	0.00254453	1	1	0	0	1	1	Gain/Amp in MEDOC
3	124365763	124406098	40336	+	.	3:124365763-124406098	KALRN	q21.2	0.114286	0.0229008	0.0158133	0.232475	0	0	1	1	0	0.00254453	1	1	0	0	1	1	Gain/Amp in MEDOC
3	124410672	124459243	48572	+	.	3:124410672-124459243	UMPS	q21.2	0.114286	0.0229008	0.0158133	0.232475	0	0	1	1	0	0.00508906	1	1	0	0.00254453	1	1	Gain/Amp in MEDOC
3	151542511	151926206	383696	+	.	3:151542511-151926206	AADAC	q25.1	0.142857	0.0381679	0.0172571	0.23829	0	0.00508906	1	1	0	0.00508906	1	1	0	0.00254453	1	1	Gain/Amp in MEDOC
3	151933378	151933390	13	+	.	3:151933378-151933390	NA	q25.1	0.142857	0.0381679	0.0172571	0.23829	0	0.00508906	1	1	0	0.00763359	1	1	0	0.00508906	1	1	Gain/Amp in MEDOC
3	151941021	152120879	179859	+	.	3:151941021-152120879	TMEM14EP	q25.2	0.142857	0.0381679	0.0172571	0.23829	0	0.00508906	1	1	0	0.00508906	1	1	0	0.00254453	1	1	Gain/Amp in MEDOC
3	152121721	152122614	894	+	.	3:152121721-152122614	MBNL1	q25.2	0.142857	0.0381679	0.0172571	0.23829	0	0.00508906	1	1	0	0.00508906	1	1	0	0.00254453	1	1	Gain/Amp in MEDOC
3	152122752	152186708	63957	+	.	3:152122752-152186708	MBNL1	q25.2	0.142857	0.0381679	0.0172571	0.23829	0	0.00508906	1	1	0	0.00508906	1	1	0	0.00254453	1	1	Gain/Amp in MEDOC
3	163048900	163166257	117358	+	.	3:163048900-163166257	NA	q26.1	0.171429	0.0508906	0.0133666	0.209697	0.0285714	0.00508906	0.226297	1	0	0.00254453	1	1	0	0.00254453	1	1	Gain/Amp in MEDOC
3	163166938	163168587	1650	+	.	3:163166938-163168587	NA	q26.1	0.171429	0.0508906	0.0133666	0.209697	0.0285714	0.00508906	0.226297	1	0	0.00508906	1	1	0	0.00508906	1	1	Gain/Amp in MEDOC
3	163170488	163572096	401609	+	.	3:163170488-163572096	NA	q26.1	0.171429	0.0508906	0.0133666	0.209697	0.0285714	0.00508906	0.226297	1	0	0.00254453	1	1	0	0.00254453	1	1	Gain/Amp in MEDOC
3	163729849	163768664	38816	+	.	3:163729849-163768664	NA	q26.1	0.171429	0.0508906	0.0133666	0.209697	0.0285714	0.00508906	0.226297	1	0	0.00254453	1	1	0	0.00254453	1	1	Gain/Amp in MEDOC
3	163785729	163925980	140252	+	.	3:163785729-163925980	MIR1263	q26.1	0.171429	0.0508906	0.0133666	0.209697	0.0285714	0.00508906	0.226297	1	0	0.00254453	1	1	0	0.00254453	1	1	Gain/Amp in MEDOC
3	163926396	163927147	752	+	.	3:163926396-163927147	NA	q26.1	0.171429	0.0483461	0.0109324	0.18752	0.0285714	0.00508906	0.226297	1	0	0.00254453	1	1	0	0.00254453	1	1	Gain/Amp in MEDOC
3	163927801	163930568	2768	+	.	3:163927801-163930568	NA	q26.1	0.171429	0.0483461	0.0109324	0.18752	0.0285714	0.00508906	0.226297	1	0	0.00508906	1	1	0	0.00508906	1	1	Gain/Amp in MEDOC
3	163933003	164067050	134048	+	.	3:163933003-164067050	NA	q26.1	0.171429	0.0483461	0.0109324	0.18752	0.0285714	0.00508906	0.226297	1	0	0.00254453	1	1	0	0.00254453	1	1	Gain/Amp in MEDOC
3	164088664	164094643	5980	+	.	3:164088664-164094643	NA	q26.1	0.171429	0.0483461	0.0109324	0.18752	0.0285714	0.00508906	0.226297	1	0	0.00508906	1	1	0	0.00508906	1	1	Gain/Amp in MEDOC
3	164099403	164199354	99952	+	.	3:164099403-164199354	NA	q26.1	0.171429	0.0483461	0.0109324	0.18752	0.0285714	0.00508906	0.226297	1	0	0.00254453	1	1	0	0.00254453	1	1	Gain/Amp in MEDOC
3	164210971	164263895	52925	+	.	3:164210971-164263895	NA	q26.1	0.171429	0.0483461	0.0109324	0.18752	0.0285714	0.00508906	0.226297	1	0	0.00508906	1	1	0	0.00508906	1	1	Gain/Amp in MEDOC
3	164266060	164297622	31563	+	.	3:164266060-164297622	NA	q26.1	0.171429	0.0483461	0.0109324	0.18752	0.0285714	0.00508906	0.226297	1	0	0.00254453	1	1	0	0.00254453	1	1	Gain/Amp in MEDOC
3	164302657	164312088	9432	+	.	3:164302657-164312088	NA	q26.1	0.171429	0.0483461	0.0109324	0.18752	0.0285714	0.00508906	0.226297	1	0	0.00508906	1	1	0	0.00508906	1	1	Gain/Amp in MEDOC
3	164316579	164388613	72035	+	.	3:164316579-164388613	NA	q26.1	0.171429	0.0483461	0.0109324	0.18752	0.0285714	0.00508906	0.226297	1	0	0.00254453	1	1	0	0.00254453	1	1	Gain/Amp in MEDOC
3	164391069	164391421	353	+	.	3:164391069-164391421	NA	q26.1	0.171429	0.0483461	0.0109324	0.18752	0.0285714	0.00508906	0.226297	1	0	0.00508906	1	1	0	0.00508906	1	1	Gain/Amp in MEDOC
3	164393010	164463843	70834	+	.	3:164393010-164463843	LINC01324	q26.1	0.171429	0.0483461	0.0109324	0.18752	0.0285714	0.00508906	0.226297	1	0	0.00254453	1	1	0	0.00254453	1	1	Gain/Amp in MEDOC
3	164464644	164466005	1362	+	.	3:164464644-164466005	LINC01324	q26.1	0.171429	0.0458015	0.00883407	0.161366	0.0285714	0.00508906	0.226297	1	0	0.00254453	1	1	0	0.00254453	1	1	Gain/Amp in MEDOC
3	164466855	164494380	27526	+	.	3:164466855-164494380	LINC01324	q26.1	0.171429	0.0458015	0.00883407	0.161366	0.0285714	0.00508906	0.226297	1	0	0.00508906	1	1	0	0.00508906	1	1	Gain/Amp in MEDOC
3	164495338	164498225	2888	+	.	3:164495338-164498225	LINC01324	q26.1	0.171429	0.0458015	0.00883407	0.161366	0.0285714	0.00508906	0.226297	1	0	0.00254453	1	1	0	0.00254453	1	1	Gain/Amp in MEDOC
3	164500432	164689253	188822	+	.	3:164500432-164689253	LINC01324	q26.1	0.171429	0.0483461	0.0109324	0.18752	0.0285714	0.00508906	0.226297	1	0	0.00254453	1	1	0	0.00254453	1	1	Gain/Amp in MEDOC
3	164890899	165017922	127024	+	.	3:164890899-165017922	SLITRK3	q26.1	0.171429	0.0483461	0.0109324	0.18752	0.0285714	0.00508906	0.226297	1	0	0.00254453	1	1	0	0.00254453	1	1	Gain/Amp in MEDOC
3	165021836	165021836	1	+	.	3:165021836-165021836	LINC01322	q26.1	0.171429	0.0483461	0.0109324	0.18752	0.0285714	0.00508906	0.226297	1	0	0.00508906	1	1	0	0.00508906	1	1	Gain/Amp in MEDOC
3	165022274	165022914	641	+	.	3:165022274-165022914	LINC01322	q26.1	0.171429	0.0483461	0.0109324	0.18752	0.0285714	0.00508906	0.226297	1	0	0.0127226	1	1	0	0.0127226	1	1	Gain/Amp in MEDOC
3	165030679	165885052	854374	+	.	3:165030679-165885052	BCHE	q26.1	0.171429	0.0483461	0.0109324	0.18752	0.0285714	0.00508906	0.226297	1	0	0.00254453	1	1	0	0.00254453	1	1	Gain/Amp in MEDOC
3	165885244	165902360	17117	+	.	3:165885244-165902360	NA	q26.1	0.171429	0.0483461	0.0109324	0.18752	0.0285714	0.00508906	0.226297	1	0	0.00508906	1	1	0	0.00508906	1	1	Gain/Amp in MEDOC
3	165904308	166045692	141385	+	.	3:165904308-166045692	NA	q26.1	0.171429	0.0483461	0.0109324	0.18752	0.0285714	0.00508906	0.226297	1	0	0.00254453	1	1	0	0.00254453	1	1	Gain/Amp in MEDOC
3	166048328	166050060	1733	+	.	3:166048328-166050060	NA	q26.1	0.171429	0.0483461	0.0109324	0.18752	0.0285714	0.00508906	0.226297	1	0	0.00763359	1	1	0	0.00763359	1	1	Gain/Amp in MEDOC
3	166050416	166050416	1	+	.	3:166050416-166050416	NA	q26.1	0.171429	0.0483461	0.0109324	0.18752	0.0285714	0.00508906	0.226297	1	0	0.00508906	1	1	0	0.00508906	1	1	Gain/Amp in MEDOC
3	166053228	166332107	278880	+	.	3:166053228-166332107	NA	q26.1	0.171429	0.0483461	0.0109324	0.18752	0.0285714	0.00508906	0.226297	1	0	0.00254453	1	1	0	0.00254453	1	1	Gain/Amp in MEDOC
3	166332297	166341050	8754	+	.	3:166332297-166341050	NA	q26.1	0.171429	0.0458015	0.00883407	0.161366	0.0285714	0.00508906	0.226297	1	0	0.00254453	1	1	0	0.00254453	1	1	Gain/Amp in MEDOC
3	166344335	166420217	75883	+	.	3:166344335-166420217	NA	q26.1	0.171429	0.0483461	0.0109324	0.18752	0.0285714	0.00508906	0.226297	1	0	0.00254453	1	1	0	0.00254453	1	1	Gain/Amp in MEDOC
3	166424093	166433375	9283	+	.	3:166424093-166433375	NA	q26.1	0.171429	0.0483461	0.0109324	0.18752	0.0285714	0.00254453	0.15704	1	0	0.00254453	1	1	0	0.00254453	1	1	Gain/Amp in MEDOC
3	166433688	166500274	66587	+	.	3:166433688-166500274	NA	q26.1	0.171429	0.0508906	0.0133666	0.209697	0.0285714	0.00254453	0.15704	1	0	0.00254453	1	1	0	0.00254453	1	1	Gain/Amp in MEDOC
3	166503121	166504046	926	+	.	3:166503121-166504046	NA	q26.1	0.171429	0.0534351	0.0161629	0.237085	0.0285714	0.00508906	0.226297	1	0	0.00254453	1	1	0	0.00254453	1	1	Gain/Amp in MEDOC
3	166511999	166804314	292316	+	.	3:166511999-166804314	LOC105374194	q26.1	0.171429	0.0508906	0.0133666	0.209697	0.0285714	0.00254453	0.15704	1	0	0.00254453	1	1	0	0.00254453	1	1	Gain/Amp in MEDOC
3	166809117	166823128	14012	+	.	3:166809117-166823128	NA	q26.1	0.171429	0.0508906	0.0133666	0.209697	0.0285714	0.00254453	0.15704	1	0	0.00508906	1	1	0	0.00508906	1	1	Gain/Amp in MEDOC
3	166823821	166917660	93840	+	.	3:166823821-166917660	NA	q26.1	0.171429	0.0508906	0.0133666	0.209697	0.0285714	0.00254453	0.15704	1	0	0.00254453	1	1	0	0.00254453	1	1	Gain/Amp in MEDOC
3	166918040	166942034	23995	+	.	3:166918040-166942034	NA	q26.1	0.171429	0.0508906	0.0133666	0.209697	0.0285714	0.00254453	0.15704	1	0	0.00508906	1	1	0	0.00508906	1	1	Gain/Amp in MEDOC
3	166943975	166954600	10626	+	.	3:166943975-166954600	NA	q26.1	0.171429	0.0508906	0.0133666	0.209697	0.0285714	0.00254453	0.15704	1	0	0.00508906	1	1	0	0.00508906	1	1	Gain/Amp in MEDOC
3	166955013	166959795	4783	+	.	3:166955013-166959795	ZBBX	q26.1	0.171429	0.0508906	0.0133666	0.209697	0.0285714	0.00254453	0.15704	1	0	0.00508906	1	1	0	0.00508906	1	1	Gain/Amp in MEDOC
3	166960278	167113205	152928	+	.	3:166960278-167113205	LINC01327	q26.1	0.171429	0.0508906	0.0133666	0.209697	0.0285714	0.00254453	0.15704	1	0	0.00254453	1	1	0	0.00254453	1	1	Gain/Amp in MEDOC
3	167114799	167115097	299	+	.	3:167114799-167115097	LINC01327	q26.1	0.171429	0.0483461	0.0109324	0.18752	0.0285714	0.00254453	0.15704	1	0	0.00763359	1	1	0	0.00763359	1	1	Gain/Amp in MEDOC
3	167117143	167128979	11837	+	.	3:167117143-167128979	LINC01327	q26.1	0.171429	0.0508906	0.0133666	0.209697	0.0285714	0.00254453	0.15704	1	0	0.00254453	1	1	0	0.00254453	1	1	Gain/Amp in MEDOC
3	167133776	167135362	1587	+	.	3:167133776-167135362	NA	q26.1	0.171429	0.0508906	0.0133666	0.209697	0.0285714	0.00254453	0.15704	1	0	0.00508906	1	1	0	0.00508906	1	1	Gain/Amp in MEDOC
3	167135954	167224794	88841	+	.	3:167135954-167224794	SERPINI2	q26.1	0.171429	0.0508906	0.0133666	0.209697	0.0285714	0.00254453	0.15704	1	0	0.00254453	1	1	0	0.00254453	1	1	Gain/Amp in MEDOC
3	167233954	167238376	4423	+	.	3:167233954-167238376	WDR49	q26.1	0.171429	0.0483461	0.0109324	0.18752	0.0285714	0.00254453	0.15704	1	0	0.00508906	1	1	0	0.00254453	1	1	Gain/Amp in MEDOC
3	167241577	167458304	216728	+	.	3:167241577-167458304	PDCD10	q26.1	0.171429	0.0508906	0.0133666	0.209697	0.0285714	0.00254453	0.15704	1	0	0.00254453	1	1	0	0.00254453	1	1	Gain/Amp in MEDOC
3	167458382	167474916	16535	+	.	3:167458382-167474916	SERPINI1	q26.1	0.171429	0.0534351	0.0161629	0.237085	0.0285714	0.00508906	0.226297	1	0	0.00254453	1	1	0	0.00254453	1	1	Gain/Amp in MEDOC
3	167478123	167597616	119494	+	.	3:167478123-167597616	SERPINI1	q26.1	0.171429	0.0534351	0.0161629	0.237085	0.0285714	0.00508906	0.226297	1	0	0	1	1	0	0	1	1	Gain/Amp in MEDOC
3	167598864	167711041	112178	+	.	3:167598864-167711041	LRRC77P	q26.2	0.171429	0.0534351	0.0161629	0.237085	0.0285714	0.00508906	0.226297	1	0	0	1	1	0	0	1	1	Gain/Amp in MEDOC
3	167719331	167758123	38793	+	.	3:167719331-167758123	GOLIM4	q26.2	0.171429	0.0534351	0.0161629	0.237085	0.0285714	0.00508906	0.226297	1	0	0	1	1	0	0	1	1	Gain/Amp in MEDOC
3	167760564	167784341	23778	+	.	3:167760564-167784341	GOLIM4	q26.2	0.171429	0.0559796	0.0193466	0.248367	0.0285714	0.00508906	0.226297	1	0	0	1	1	0	0	1	1	Gain/Amp in MEDOC
3	167791358	167791686	329	+	.	3:167791358-167791686	GOLIM4	q26.2	0.171429	0.0559796	0.0193466	0.248367	0.0285714	0.00508906	0.226297	1	0	0.00508906	1	1	0	0.00508906	1	1	Gain/Amp in MEDOC
3	167796646	167808568	11923	+	.	3:167796646-167808568	GOLIM4	q26.2	0.171429	0.0559796	0.0193466	0.248367	0.0285714	0.00508906	0.226297	1	0	0.00254453	1	1	0	0.00254453	1	1	Gain/Amp in MEDOC
3	167937519	168043964	106446	+	.	3:167937519-168043964	EGFEM1P	q26.2	0.171429	0.0559796	0.0193466	0.248367	0.0285714	0.00508906	0.226297	1	0	0	1	1	0	0	1	1	Gain/Amp in MEDOC
3	168079441	168101451	22011	+	.	3:168079441-168101451	EGFEM1P	q26.2	0.171429	0.0559796	0.0193466	0.248367	0.0571429	0.00508906	0.0351472	1	0	0	1	1	0	0	1	1	Gain/Amp in MEDOC
4	52698757	52698757	1	+	.	4:52698757-52698757	NA	q11	0.0571429	0	0.00651141	0.142932	0	0	1	1	0.0285714	0.0279898	1	1	0	0.00254453	1	1	Gain/Amp in MEDOC
4	52699760	52699776	17	+	.	4:52699760-52699776	NA	q11	0.0571429	0	0.00651141	0.142932	0	0	1	1	0.0285714	0.0305344	1	1	0	0.00508906	1	1	Gain/Amp in MEDOC
4	52700771	52889440	188670	+	.	4:52700771-52889440	LRRC66	q12	0.0571429	0	0.00651141	0.142932	0	0	1	1	0.0285714	0.0279898	1	1	0	0.00254453	1	1	Gain/Amp in MEDOC
4	52889602	52903699	14098	+	.	4:52889602-52903699	SGCB	q12	0.0571429	0	0.00651141	0.142932	0	0	1	1	0.0285714	0.0279898	1	1	0	0.00508906	1	1	Gain/Amp in MEDOC
4	52907049	53633761	726713	+	.	4:52907049-53633761	ERVMER34-1	q12	0.0571429	0	0.00651141	0.142932	0	0	1	1	0.0285714	0.0279898	1	1	0	0.00254453	1	1	Gain/Amp in MEDOC
4	53642124	53643936	1813	+	.	4:53642124-53643936	NA	q12	0.0571429	0	0.00651141	0.142932	0	0	1	1	0.0285714	0.0305344	1	1	0	0.00254453	1	1	Gain/Amp in MEDOC
4	53645920	53665989	20070	+	.	4:53645920-53665989	LINC01618	q12	0.0571429	0	0.00651141	0.142932	0	0	1	1	0.0285714	0.0279898	1	1	0	0.00254453	1	1	Gain/Amp in MEDOC
4	53666409	53738411	72003	+	.	4:53666409-53738411	LINC01618	q12	0.0571429	0	0.00651141	0.142932	0	0	1	1	0.0285714	0.0305344	1	1	0	0.00254453	1	1	Gain/Amp in MEDOC
4	53738516	53738524	9	+	.	4:53738516-53738524	NA	q12	0.0571429	0	0.00651141	0.142932	0	0	1	1	0.0285714	0.0407125	1	1	0	0.0127226	1	1	Gain/Amp in MEDOC
4	53739262	53995801	256540	+	.	4:53739262-53995801	SCFD2	q12	0.0571429	0	0.00651141	0.142932	0	0	1	1	0.0285714	0.0305344	1	1	0	0.00254453	1	1	Gain/Amp in MEDOC
4	54006606	54006689	84	+	.	4:54006606-54006689	SCFD2	q12	0.0571429	0	0.00651141	0.142932	0	0	1	1	0.0285714	0.0330789	1	1	0	0.00508906	1	1	Gain/Amp in MEDOC
4	54007534	54171600	164067	+	.	4:54007534-54171600	SCFD2	q12	0.0571429	0	0.00651141	0.142932	0	0	1	1	0.0285714	0.0305344	1	1	0	0.00254453	1	1	Gain/Amp in MEDOC
4	54172210	54172852	643	+	.	4:54172210-54172852	SCFD2	q12	0.0571429	0	0.00651141	0.142932	0	0	1	1	0.0285714	0.0330789	1	1	0	0.00508906	1	1	Gain/Amp in MEDOC
4	54180955	54305920	124966	+	.	4:54180955-54305920	FIP1L1	q12	0.0571429	0	0.00651141	0.142932	0	0	1	1	0.0285714	0.0305344	1	1	0	0.00254453	1	1	Gain/Amp in MEDOC
4	54314497	54542616	228120	+	.	4:54314497-54542616	LNX1-AS2	q12	0.0571429	0	0.00651141	0.142932	0	0	1	1	0.0285714	0.0305344	1	1	0	0.00254453	1	1	Gain/Amp in MEDOC
4	54544893	54589798	44906	+	.	4:54544893-54589798	LOC100506444	q12	0.0571429	0	0.00651141	0.142932	0	0	1	1	0.0285714	0.0305344	1	1	0	0.00254453	1	1	Gain/Amp in MEDOC
4	54590029	54590065	37	+	.	4:54590029-54590065	LOC100506444	q12	0.0571429	0	0.00651141	0.142932	0	0	1	1	0.0285714	0.0330789	1	1	0	0.00508906	1	1	Gain/Amp in MEDOC
4	54590469	54696746	106278	+	.	4:54590469-54696746	LOC100506444	q12	0.0571429	0	0.00651141	0.142932	0	0	1	1	0.0285714	0.0305344	1	1	0	0.00254453	1	1	Gain/Amp in MEDOC
4	54697428	54698028	601	+	.	4:54697428-54698028	NA	q12	0.0571429	0	0.00651141	0.142932	0	0	1	1	0.0285714	0.0330789	1	1	0	0.00508906	1	1	Gain/Amp in MEDOC
4	54701549	54801549	100001	+	.	4:54701549-54801549	NA	q12	0.0571429	0	0.00651141	0.142932	0	0	1	1	0.0285714	0.0305344	1	1	0	0.00254453	1	1	Gain/Amp in MEDOC
4	54801708	55081845	280138	+	.	4:54801708-55081845	GSX2	q12	0.0571429	0.00254453	0.0185254	0.23829	0	0	1	1	0.0285714	0.0305344	1	1	0	0.00254453	1	1	Gain/Amp in MEDOC
4	55095409	55107618	12210	+	.	4:55095409-55107618	PDGFRA	q12	0.0571429	0.00254453	0.0185254	0.23829	0	0	1	1	0.0285714	0.0305344	1	1	0	0.00254453	1	1	Gain/Amp in MEDOC
4	55115703	55115760	58	+	.	4:55115703-55115760	PDGFRA	q12	0.0571429	0	0.00651141	0.142932	0	0	1	1	0.0285714	0.0305344	1	1	0	0.00254453	1	1	Gain/Amp in MEDOC
4	55120557	55159352	38796	+	.	4:55120557-55159352	PDGFRA	q12	0.0571429	0.00254453	0.0185254	0.23829	0	0	1	1	0.0285714	0.0305344	1	1	0	0.00254453	1	1	Gain/Amp in MEDOC
4	55159367	55159424	58	+	.	4:55159367-55159424	PDGFRA	q12	0.0571429	0.00254453	0.0185254	0.23829	0	0	1	1	0.0285714	0.0330789	1	1	0	0.00508906	1	1	Gain/Amp in MEDOC
4	55159475	55190331	30857	+	.	4:55159475-55190331	PDGFRA	q12	0.0571429	0.00254453	0.0185254	0.23829	0	0	1	1	0.0285714	0.0305344	1	1	0	0.00254453	1	1	Gain/Amp in MEDOC
4	55190897	55195743	4847	+	.	4:55190897-55195743	NA	q12	0.0571429	0.00254453	0.0185254	0.23829	0	0	1	1	0.0285714	0.0330789	1	1	0	0.00508906	1	1	Gain/Amp in MEDOC
4	55196788	55983267	786480	+	.	4:55196788-55983267	LINC02260	q12	0.0571429	0.00254453	0.0185254	0.23829	0	0	1	1	0.0285714	0.0305344	1	1	0	0.00254453	1	1	Gain/Amp in MEDOC
4	55987884	55996855	8972	+	.	4:55987884-55996855	KDR	q12	0.0571429	0.00254453	0.0185254	0.23829	0	0	1	1	0.0285714	0.0305344	1	1	0	0.00508906	1	1	Gain/Amp in MEDOC
4	55996903	56380501	383599	+	.	4:55996903-56380501	SRD5A3-AS1	q12	0.0571429	0.00254453	0.0185254	0.23829	0	0	1	1	0.0285714	0.0305344	1	1	0	0.00254453	1	1	Gain/Amp in MEDOC
4	56386371	56765947	379577	+	.	4:56386371-56765947	EXOC1L	q12	0.0571429	0.00254453	0.0185254	0.23829	0	0	1	1	0.0285714	0.0305344	1	1	0	0.00254453	1	1	Gain/Amp in MEDOC
4	63278271	63278271	1	+	.	4:63278271-63278271	NA	q13.1	0.0571429	0	0.00651141	0.142932	0	0	1	1	0.0571429	0.0330789	0.351302	1	0	0.00254453	1	1	Gain/Amp in MEDOC
4	63316656	63585959	269304	+	.	4:63316656-63585959	NA	q13.1	0.0571429	0	0.00651141	0.142932	0	0	1	1	0.0857143	0.0330789	0.134202	1	0.0285714	0.00254453	0.15704	1	Gain/Amp in MEDOC
4	63586066	63605926	19861	+	.	4:63586066-63605926	NA	q13.1	0.0571429	0	0.00651141	0.142932	0	0	1	1	0.0857143	0.0330789	0.134202	1	0.0285714	0.00254453	0.15704	1	Gain/Amp in MEDOC
4	63606248	63621539	15292	+	.	4:63606248-63621539	NA	q13.1	0.0571429	0	0.00651141	0.142932	0	0	1	1	0.0857143	0.0356234	0.154075	1	0.0285714	0.00508906	0.226297	1	Gain/Amp in MEDOC
4	63631118	63643680	12563	+	.	4:63631118-63643680	NA	q13.1	0.0571429	0	0.00651141	0.142932	0	0	1	1	0.0857143	0.0330789	0.134202	1	0.0285714	0.00254453	0.15704	1	Gain/Amp in MEDOC
4	63647138	63667799	20662	+	.	4:63647138-63667799	NA	q13.1	0.0571429	0	0.00651141	0.142932	0	0	1	1	0.0857143	0.0330789	0.134202	1	0.0285714	0.00254453	0.15704	1	Gain/Amp in MEDOC
4	63684502	63765965	81464	+	.	4:63684502-63765965	NA	q13.1	0.0571429	0	0.00651141	0.142932	0	0	1	1	0.0857143	0.0330789	0.134202	1	0.0285714	0.00254453	0.15704	1	Gain/Amp in MEDOC
4	63773752	63794343	20592	+	.	4:63773752-63794343	NA	q13.1	0.0571429	0	0.00651141	0.142932	0	0	1	1	0.0857143	0.0356234	0.154075	1	0.0285714	0.00508906	0.226297	1	Gain/Amp in MEDOC
4	63796059	63810230	14172	+	.	4:63796059-63810230	NA	q13.1	0.0571429	0	0.00651141	0.142932	0	0	1	1	0.0857143	0.0330789	0.134202	1	0.0285714	0.00254453	0.15704	1	Gain/Amp in MEDOC
4	63812462	63828345	15884	+	.	4:63812462-63828345	NA	q13.1	0.0571429	0	0.00651141	0.142932	0	0	1	1	0.0857143	0.0356234	0.154075	1	0.0285714	0.00508906	0.226297	1	Gain/Amp in MEDOC
4	63832597	63959060	126464	+	.	4:63832597-63959060	NA	q13.1	0.0571429	0	0.00651141	0.142932	0	0	1	1	0.0857143	0.0330789	0.134202	1	0.0285714	0.00254453	0.15704	1	Gain/Amp in MEDOC
4	64159469	64174305	14837	+	.	4:64159469-64174305	NA	q13.1	0.0571429	0	0.00651141	0.142932	0	0	1	1	0.0857143	0.0356234	0.154075	1	0.0285714	0.00254453	0.15704	1	Gain/Amp in MEDOC
4	64174672	64504929	330258	+	.	4:64174672-64504929	NA	q13.1	0.0571429	0	0.00651141	0.142932	0	0	1	1	0.0857143	0.0356234	0.154075	1	0.0285714	0.00254453	0.15704	1	Gain/Amp in MEDOC
4	64512587	64532587	20001	+	.	4:64512587-64532587	NA	q13.1	0.0571429	0	0.00651141	0.142932	0	0	1	1	0.0857143	0.0381679	0.174845	1	0.0285714	0.00508906	0.226297	1	Gain/Amp in MEDOC
4	64533381	64585642	52262	+	.	4:64533381-64585642	NA	q13.1	0.0571429	0	0.00651141	0.142932	0	0	1	1	0.0857143	0.0356234	0.154075	1	0.0285714	0.00254453	0.15704	1	Gain/Amp in MEDOC
4	64587471	64587484	14	+	.	4:64587471-64587484	NA	q13.1	0.0571429	0	0.00651141	0.142932	0	0	1	1	0.0857143	0.0381679	0.174845	1	0.0285714	0.00508906	0.226297	1	Gain/Amp in MEDOC
4	64589880	65052828	462949	+	.	4:64589880-65052828	NA	q13.1	0.0571429	0	0.00651141	0.142932	0	0	1	1	0.0857143	0.0356234	0.154075	1	0.0285714	0.00254453	0.15704	1	Gain/Amp in MEDOC
4	65068892	65115762	46871	+	.	4:65068892-65115762	NA	q13.1	0.0571429	0.00254453	0.0185254	0.23829	0	0.00254453	1	1	0.0857143	0.0356234	0.154075	1	0.0285714	0.00254453	0.15704	1	Gain/Amp in MEDOC
4	65120627	65141443	20817	+	.	4:65120627-65141443	NA	q13.1	0.0571429	0.00254453	0.0185254	0.23829	0	0.00254453	1	1	0.0857143	0.0356234	0.154075	1	0.0285714	0.00254453	0.15704	1	Gain/Amp in MEDOC
4	65141659	65141659	1	+	.	4:65141659-65141659	NA	q13.1	0.0571429	0.00254453	0.0185254	0.23829	0	0.00254453	1	1	0.0857143	0.0356234	0.154075	1	0.0285714	0.00254453	0.15704	1	Gain/Amp in MEDOC
4	65141708	65144032	2325	+	.	4:65141708-65144032	TECRL	q13.1	0.0571429	0.00254453	0.0185254	0.23829	0	0.00254453	1	1	0.0857143	0.0381679	0.174845	1	0.0285714	0.00508906	0.226297	1	Gain/Amp in MEDOC
4	65144051	65195517	51467	+	.	4:65144051-65195517	TECRL	q13.1	0.0571429	0.00254453	0.0185254	0.23829	0	0.00254453	1	1	0.0857143	0.0356234	0.154075	1	0.0285714	0.00254453	0.15704	1	Gain/Amp in MEDOC
4	65196306	65200706	4401	+	.	4:65196306-65200706	TECRL	q13.1	0.0571429	0.00254453	0.0185254	0.23829	0	0.00254453	1	1	0.0857143	0.0381679	0.174845	1	0.0285714	0.00508906	0.226297	1	Gain/Amp in MEDOC
4	65204897	65464419	259523	+	.	4:65204897-65464419	TECRL	q13.1	0.0571429	0.00254453	0.0185254	0.23829	0	0.00254453	1	1	0.0857143	0.0356234	0.154075	1	0.0285714	0.00254453	0.15704	1	Gain/Amp in MEDOC
4	65473238	65844434	371197	+	.	4:65473238-65844434	LINC02232	q13.1	0.0571429	0.00254453	0.0185254	0.23829	0	0.00254453	1	1	0.0857143	0.0356234	0.154075	1	0.0285714	0.00254453	0.15704	1	Gain/Amp in MEDOC
4	65844757	65978120	133364	+	.	4:65844757-65978120	LINC02232	q13.1	0.0571429	0.00254453	0.0185254	0.23829	0	0.00254453	1	1	0.0857143	0.0330789	0.134202	1	0.0285714	0.00254453	0.15704	1	Gain/Amp in MEDOC
4	65986022	65999362	13341	+	.	4:65986022-65999362	NA	q13.1	0.0571429	0.00254453	0.0185254	0.23829	0	0.00254453	1	1	0.0857143	0.0356234	0.154075	1	0.0285714	0.00508906	0.226297	1	Gain/Amp in MEDOC
4	65999927	66120752	120826	+	.	4:65999927-66120752	NA	q13.1	0.0571429	0.00254453	0.0185254	0.23829	0	0.00254453	1	1	0.0857143	0.0330789	0.134202	1	0.0285714	0.00254453	0.15704	1	Gain/Amp in MEDOC
4	66124192	66174468	50277	+	.	4:66124192-66174468	NA	q13.1	0.0571429	0.00254453	0.0185254	0.23829	0	0.00254453	1	1	0.0857143	0.0330789	0.134202	1	0.0285714	0.00254453	0.15704	1	Gain/Amp in MEDOC
4	66180234	66181984	1751	+	.	4:66180234-66181984	NA	q13.1	0.0571429	0.00254453	0.0185254	0.23829	0	0.00254453	1	1	0.0857143	0.0356234	0.154075	1	0.0285714	0.00254453	0.15704	1	Gain/Amp in MEDOC
4	66184189	66193217	9029	+	.	4:66184189-66193217	EPHA5	q13.1	0.0571429	0.00254453	0.0185254	0.23829	0	0.00254453	1	1	0.0857143	0.0381679	0.174845	1	0.0285714	0.00508906	0.226297	1	Gain/Amp in MEDOC
4	66195493	66197449	1957	+	.	4:66195493-66197449	EPHA5	q13.1	0.0571429	0.00254453	0.0185254	0.23829	0	0.00254453	1	1	0.0857143	0.0356234	0.154075	1	0.0285714	0.00254453	0.15704	1	Gain/Amp in MEDOC
4	66201279	66217242	15964	+	.	4:66201279-66217242	EPHA5	q13.1	0.0571429	0.00254453	0.0185254	0.23829	0	0.00254453	1	1	0.0857143	0.0330789	0.134202	1	0.0285714	0.00254453	0.15704	1	Gain/Amp in MEDOC
4	66219859	66227997	8139	+	.	4:66219859-66227997	EPHA5	q13.1	0.0571429	0.00254453	0.0185254	0.23829	0	0.00254453	1	1	0.0857143	0.0356234	0.154075	1	0.0285714	0.00254453	0.15704	1	Gain/Amp in MEDOC
4	66230115	66356902	126788	+	.	4:66230115-66356902	EPHA5	q13.1	0.0571429	0.00254453	0.0185254	0.23829	0	0.00254453	1	1	0.0857143	0.0330789	0.134202	1	0.0285714	0.00254453	0.15704	1	Gain/Amp in MEDOC
4	69392545	69462379	69835	+	.	4:69392545-69462379	UGT2B17	q13.2	0.0857143	0.00508906	0.00449103	0.142932	0.0285714	0.00254453	0.15704	1	0.0857143	0.0381679	0.174845	1	0.0285714	0.00254453	0.15704	1	Gain/Amp in MEDOC
4	71162798	71221812	59015	+	.	4:71162798-71221812	CABS1	q13.3	0.0857143	0.00508906	0.00449103	0.142932	0.0285714	0.00254453	0.15704	1	0.0857143	0.0381679	0.174845	1	0.0285714	0.00254453	0.15704	1	Gain/Amp in MEDOC
4	71225703	71226682	980	+	.	4:71225703-71226682	SMR3A	q13.3	0.0857143	0.00508906	0.00449103	0.142932	0.0285714	0.00254453	0.15704	1	0.0857143	0.0407125	0.196387	1	0.0285714	0.00508906	0.226297	1	Gain/Amp in MEDOC
4	71227212	71335443	108232	+	.	4:71227212-71335443	SMR3B	q13.3	0.0857143	0.00508906	0.00449103	0.142932	0.0285714	0.00254453	0.15704	1	0.0857143	0.0381679	0.174845	1	0.0285714	0.00254453	0.15704	1	Gain/Amp in MEDOC
4	71336271	71337964	1694	+	.	4:71336271-71337964	MUC7	q13.3	0.0857143	0.00508906	0.00449103	0.142932	0.0285714	0.00254453	0.15704	1	0.0857143	0.0407125	0.196387	1	0.0285714	0.00508906	0.226297	1	Gain/Amp in MEDOC
4	71341161	71362574	21414	+	.	4:71341161-71362574	MUC7	q13.3	0.0857143	0.00508906	0.00449103	0.142932	0.0285714	0.00254453	0.15704	1	0.0857143	0.0381679	0.174845	1	0.0285714	0.00254453	0.15704	1	Gain/Amp in MEDOC
4	71363289	71364516	1228	+	.	4:71363289-71364516	NA	q13.3	0.0857143	0.00508906	0.00449103	0.142932	0.0285714	0.00254453	0.15704	1	0.0857143	0.0407125	0.196387	1	0.0285714	0.00508906	0.226297	1	Gain/Amp in MEDOC
4	71365123	71567867	202745	+	.	4:71365123-71567867	AMBN	q13.3	0.0857143	0.00508906	0.00449103	0.142932	0.0285714	0.00254453	0.15704	1	0.0857143	0.0381679	0.174845	1	0.0285714	0.00254453	0.15704	1	Gain/Amp in MEDOC
4	71568326	71571931	3606	+	.	4:71568326-71571931	RUFY3	q13.3	0.0857143	0.00508906	0.00449103	0.142932	0.0285714	0.00254453	0.15704	1	0.0857143	0.0458015	0.241304	1	0.0285714	0.0127226	0.402518	1	Gain/Amp in MEDOC
4	71572497	72233213	660717	+	.	4:71572497-72233213	DCK	q13.3	0.0857143	0.00508906	0.00449103	0.142932	0.0285714	0.00254453	0.15704	1	0.0857143	0.0381679	0.174845	1	0.0285714	0.00254453	0.15704	1	Gain/Amp in MEDOC
4	72246821	72356146	109326	+	.	4:72246821-72356146	SLC4A4	q13.3	0.0857143	0.00508906	0.00449103	0.142932	0.0285714	0.00254453	0.15704	1	0.0857143	0.0381679	0.174845	1	0.0285714	0.00254453	0.15704	1	Gain/Amp in MEDOC
4	72356607	72356802	196	+	.	4:72356607-72356802	SLC4A4	q13.3	0.0857143	0.00508906	0.00449103	0.142932	0.0285714	0.00254453	0.15704	1	0.0857143	0.0407125	0.196387	1	0.0285714	0.00508906	0.226297	1	Gain/Amp in MEDOC
4	72357098	72699360	342263	+	.	4:72357098-72699360	GC	q13.3	0.0857143	0.00508906	0.00449103	0.142932	0.0285714	0.00254453	0.15704	1	0.0857143	0.0381679	0.174845	1	0.0285714	0.00254453	0.15704	1	Gain/Amp in MEDOC
4	72705908	72720999	15092	+	.	4:72705908-72720999	NA	q13.3	0.0857143	0.00508906	0.00449103	0.142932	0.0285714	0.00254453	0.15704	1	0.0857143	0.0381679	0.174845	1	0.0285714	0.00508906	0.226297	1	Gain/Amp in MEDOC
4	72721345	73110056	388712	+	.	4:72721345-73110056	NPFFR2	q13.3	0.0857143	0.00508906	0.00449103	0.142932	0.0285714	0.00254453	0.15704	1	0.0857143	0.0381679	0.174845	1	0.0285714	0.00254453	0.15704	1	Gain/Amp in MEDOC
4	73112856	73136151	23296	+	.	4:73112856-73136151	NA	q13.3	0.0857143	0.00508906	0.00449103	0.142932	0.0285714	0	0.0817757	1	0.0857143	0.0381679	0.174845	1	0.0285714	0.00254453	0.15704	1	Gain/Amp in MEDOC
4	73147422	73151638	4217	+	.	4:73147422-73151638	ADAMTS3	q13.3	0.0857143	0.00508906	0.00449103	0.142932	0.0285714	0	0.0817757	1	0.0857143	0.0407125	0.196387	1	0.0285714	0.00508906	0.226297	1	Gain/Amp in MEDOC
4	73154875	73469716	314842	+	.	4:73154875-73469716	ADAMTS3	q13.3	0.0857143	0.00508906	0.00449103	0.142932	0.0285714	0	0.0817757	1	0.0857143	0.0381679	0.174845	1	0.0285714	0.00254453	0.15704	1	Gain/Amp in MEDOC
4	73473469	73474060	592	+	.	4:73473469-73474060	NA	q13.3	0.0857143	0.00508906	0.00449103	0.142932	0.0285714	0	0.0817757	1	0.0857143	0.0407125	0.196387	1	0.0285714	0.00508906	0.226297	1	Gain/Amp in MEDOC
4	73474681	73506709	32029	+	.	4:73474681-73506709	NA	q13.3	0.0857143	0.00508906	0.00449103	0.142932	0.0285714	0	0.0817757	1	0.0857143	0.0381679	0.174845	1	0.0285714	0.00254453	0.15704	1	Gain/Amp in MEDOC
4	73507130	73523909	16780	+	.	4:73507130-73523909	NA	q13.3	0.0857143	0.00508906	0.00449103	0.142932	0.0285714	0	0.0817757	1	0.0857143	0.0407125	0.196387	1	0.0285714	0.00254453	0.15704	1	Gain/Amp in MEDOC
4	73525140	73531743	6604	+	.	4:73525140-73531743	NA	q13.3	0.0857143	0.00508906	0.00449103	0.142932	0.0285714	0	0.0817757	1	0.0857143	0.0381679	0.174845	1	0.0285714	0.00254453	0.15704	1	Gain/Amp in MEDOC
4	73574733	73701492	126760	+	.	4:73574733-73701492	NA	q13.3	0.0857143	0.00508906	0.00449103	0.142932	0.0285714	0	0.0817757	1	0.0857143	0.0381679	0.174845	1	0.0285714	0.00254453	0.15704	1	Gain/Amp in MEDOC
4	73709426	73710404	979	+	.	4:73709426-73710404	NA	q13.3	0.0857143	0.00508906	0.00449103	0.142932	0.0285714	0	0.0817757	1	0.0857143	0.0407125	0.196387	1	0.0285714	0.00508906	0.226297	1	Gain/Amp in MEDOC
4	73718350	73765453	47104	+	.	4:73718350-73765453	NA	q13.3	0.0857143	0.00508906	0.00449103	0.142932	0.0285714	0	0.0817757	1	0.0857143	0.0381679	0.174845	1	0.0285714	0.00254453	0.15704	1	Gain/Amp in MEDOC
4	73765457	73767281	1825	+	.	4:73765457-73767281	NA	q13.3	0.0857143	0.00508906	0.00449103	0.142932	0.0285714	0	0.0817757	1	0.0857143	0.0407125	0.196387	1	0.0285714	0.00508906	0.226297	1	Gain/Amp in MEDOC
4	73767343	73824383	57041	+	.	4:73767343-73824383	NA	q13.3	0.0857143	0.00508906	0.00449103	0.142932	0.0285714	0	0.0817757	1	0.0857143	0.0381679	0.174845	1	0.0285714	0.00254453	0.15704	1	Gain/Amp in MEDOC
4	73825386	73831758	6373	+	.	4:73825386-73831758	NA	q13.3	0.0857143	0.00508906	0.00449103	0.142932	0.0285714	0	0.0817757	1	0.0857143	0.043257	0.218579	1	0.0285714	0.00763359	0.290014	1	Gain/Amp in MEDOC
4	73833081	74095775	262695	+	.	4:73833081-74095775	ANKRD17	q13.3	0.0857143	0.00508906	0.00449103	0.142932	0.0285714	0	0.0817757	1	0.0857143	0.0381679	0.174845	1	0.0285714	0.00254453	0.15704	1	Gain/Amp in MEDOC
4	74098835	74280177	181343	+	.	4:74098835-74280177	ALB	q13.3	0.0857143	0.00763359	0.00847706	0.15519	0.0285714	0	0.0817757	1	0.0857143	0.0381679	0.174845	1	0.0285714	0.00254453	0.15704	1	Gain/Amp in MEDOC
4	74283950	74285335	1386	+	.	4:74283950-74285335	ALB	q13.3	0.0857143	0.0101781	0.0140027	0.209697	0.0285714	0.00254453	0.15704	1	0.0857143	0.0381679	0.174845	1	0.0285714	0.00254453	0.15704	1	Gain/Amp in MEDOC
4	74288044	74304341	16298	+	.	4:74288044-74304341	AFP	q13.3	0.0857143	0.00763359	0.00847706	0.15519	0.0285714	0	0.0817757	1	0.0857143	0.0407125	0.196387	1	0.0285714	0.00254453	0.15704	1	Gain/Amp in MEDOC
4	74305371	74313394	8024	+	.	4:74305371-74313394	AFP	q13.3	0.0857143	0.00763359	0.00847706	0.15519	0.0285714	0	0.0817757	1	0.0857143	0.043257	0.218579	1	0.0285714	0.00508906	0.226297	1	Gain/Amp in MEDOC
4	74313613	74318110	4498	+	.	4:74313613-74318110	AFP	q13.3	0.0857143	0.0101781	0.0140027	0.209697	0.0285714	0	0.0817757	1	0.0857143	0.0407125	0.196387	1	0.0285714	0.00508906	0.226297	1	Gain/Amp in MEDOC
4	74334264	74350074	15811	+	.	4:74334264-74350074	AFM	q13.3	0.0857143	0.00763359	0.00847706	0.15519	0.0285714	0	0.0817757	1	0.0857143	0.0407125	0.196387	1	0.0285714	0.00508906	0.226297	1	Gain/Amp in MEDOC
4	74350755	74354062	3308	+	.	4:74350755-74354062	AFM	q13.3	0.0857143	0.00763359	0.00847706	0.15519	0.0285714	0	0.0817757	1	0.0857143	0.0381679	0.174845	1	0.0285714	0.00254453	0.15704	1	Gain/Amp in MEDOC
4	74357303	74394766	37464	+	.	4:74357303-74394766	AFM	q13.3	0.0857143	0.00763359	0.00847706	0.15519	0.0285714	0	0.0817757	1	0.0857143	0.0356234	0.154075	1	0.0285714	0	0.0817757	1	Gain/Amp in MEDOC
4	74394798	74396556	1759	+	.	4:74394798-74396556	NA	q13.3	0.0857143	0.00763359	0.00847706	0.15519	0.0285714	0	0.0817757	1	0.0857143	0.0381679	0.174845	1	0.0285714	0.00254453	0.15704	1	Gain/Amp in MEDOC
4	74396579	74474180	77602	+	.	4:74396579-74474180	RASSF6	q13.3	0.0857143	0.00763359	0.00847706	0.15519	0.0285714	0	0.0817757	1	0.0857143	0.0356234	0.154075	1	0.0285714	0	0.0817757	1	Gain/Amp in MEDOC
4	74478887	74479397	511	+	.	4:74478887-74479397	RASSF6	q13.3	0.0857143	0.00763359	0.00847706	0.15519	0.0285714	0	0.0817757	1	0.0857143	0.0381679	0.174845	1	0.0285714	0.00254453	0.15704	1	Gain/Amp in MEDOC
4	74483570	74498465	14896	+	.	4:74483570-74498465	RASSF6	q13.3	0.0857143	0.00763359	0.00847706	0.15519	0.0285714	0	0.0817757	1	0.0857143	0.0356234	0.154075	1	0.0285714	0	0.0817757	1	Gain/Amp in MEDOC
4	74516466	74555238	38773	+	.	4:74516466-74555238	NA	q13.3	0.0857143	0.00763359	0.00847706	0.15519	0.0285714	0	0.0817757	1	0.0857143	0.0356234	0.154075	1	0.0285714	0	0.0817757	1	Gain/Amp in MEDOC
4	74557563	74557579	17	+	.	4:74557563-74557579	NA	q13.3	0.0857143	0.00763359	0.00847706	0.15519	0.0285714	0	0.0817757	1	0.0857143	0.0381679	0.174845	1	0.0285714	0.00254453	0.15704	1	Gain/Amp in MEDOC
4	74557905	74619803	61899	+	.	4:74557905-74619803	CXCL8	q13.3	0.0857143	0.00763359	0.00847706	0.15519	0.0285714	0	0.0817757	1	0.0857143	0.0356234	0.154075	1	0.0285714	0	0.0817757	1	Gain/Amp in MEDOC
4	74621858	74622332	475	+	.	4:74621858-74622332	NA	q13.3	0.0857143	0.00763359	0.00847706	0.15519	0.0285714	0	0.0817757	1	0.0857143	0.0381679	0.174845	1	0.0285714	0.00254453	0.15704	1	Gain/Amp in MEDOC
4	74625252	74648092	22841	+	.	4:74625252-74648092	NA	q13.3	0.0857143	0.00763359	0.00847706	0.15519	0.0285714	0	0.0817757	1	0.0857143	0.0356234	0.154075	1	0.0285714	0	0.0817757	1	Gain/Amp in MEDOC
4	74655466	75109008	453543	+	.	4:74655466-75109008	MTHFD2L	q13.3	0.0857143	0.00508906	0.00449103	0.142932	0.0285714	0	0.0817757	1	0.0857143	0.0356234	0.154075	1	0.0285714	0	0.0817757	1	Gain/Amp in MEDOC
4	75109140	75109579	440	+	.	4:75109140-75109579	MTHFD2L	q13.3	0.0857143	0.00508906	0.00449103	0.142932	0.0285714	0	0.0817757	1	0.0857143	0.0381679	0.174845	1	0.0285714	0.00254453	0.15704	1	Gain/Amp in MEDOC
4	75112496	75358026	245531	+	.	4:75112496-75358026	AREG	q13.3	0.0857143	0.00508906	0.00449103	0.142932	0.0285714	0	0.0817757	1	0.0857143	0.0356234	0.154075	1	0.0285714	0	0.0817757	1	Gain/Amp in MEDOC
4	75392078	75510891	118814	+	.	4:75392078-75510891	AREG	q13.3	0.0857143	0.00508906	0.00449103	0.142932	0	0	1	1	0.0857143	0.0356234	0.154075	1	0.0285714	0	0.0817757	1	Gain/Amp in MEDOC
4	75514174	76248774	734601	+	.	4:75514174-76248774	LINC02562	q13.3	0.0857143	0.00508906	0.00449103	0.142932	0	0	1	1	0.0857143	0.0356234	0.154075	1	0.0285714	0	0.0817757	1	Gain/Amp in MEDOC
4	76250849	76314293	63445	+	.	4:76250849-76314293	LINC02483	q21.1	0.0857143	0.00508906	0.00449103	0.142932	0	0	1	1	0.0857143	0.0356234	0.154075	1	0.0285714	0	0.0817757	1	Gain/Amp in MEDOC
4	76318397	76325153	6757	+	.	4:76318397-76325153	NA	q21.1	0.0857143	0.00508906	0.00449103	0.142932	0	0	1	1	0.0857143	0.0381679	0.174845	1	0.0285714	0.00254453	0.15704	1	Gain/Amp in MEDOC
4	76336137	76367645	31509	+	.	4:76336137-76367645	NA	q21.1	0.0857143	0.00508906	0.00449103	0.142932	0	0	1	1	0.0857143	0.0356234	0.154075	1	0.0285714	0	0.0817757	1	Gain/Amp in MEDOC
4	76374848	76542225	167378	+	.	4:76374848-76542225	ODAPH	q21.1	0.0857143	0.00508906	0.00449103	0.142932	0	0	1	1	0.0857143	0.0356234	0.154075	1	0.0285714	0	0.0817757	1	Gain/Amp in MEDOC
4	76542749	76602032	59284	+	.	4:76542749-76602032	G3BP2	q21.1	0.0857143	0.00763359	0.00847706	0.15519	0	0	1	1	0.0857143	0.0356234	0.154075	1	0.0285714	0	0.0817757	1	Gain/Amp in MEDOC
4	76604143	76606225	2083	+	.	4:76604143-76606225	NA	q21.1	0.0857143	0.00508906	0.00449103	0.142932	0	0	1	1	0.0857143	0.0356234	0.154075	1	0.0285714	0	0.0817757	1	Gain/Amp in MEDOC
4	76608794	77047319	438526	+	.	4:76608794-77047319	NUP54	q21.1	0.0857143	0.00508906	0.00449103	0.142932	0	0	1	1	0.0857143	0.0330789	0.134202	1	0.0285714	0	0.0817757	1	Gain/Amp in MEDOC
4	77047546	77246896	199351	+	.	4:77047546-77246896	CCDC158	q21.1	0.0857143	0.00508906	0.00449103	0.142932	0	0	1	1	0.0857143	0.0356234	0.154075	1	0.0285714	0.00254453	0.15704	1	Gain/Amp in MEDOC
4	77251348	77263176	11829	+	.	4:77251348-77263176	CCDC158	q21.1	0.0857143	0.00508906	0.00449103	0.142932	0	0	1	1	0.0857143	0.0356234	0.154075	1	0.0285714	0.00254453	0.15704	1	Gain/Amp in MEDOC
4	77263203	77264673	1471	+	.	4:77263203-77264673	CCDC158	q21.1	0.0857143	0.00508906	0.00449103	0.142932	0	0	1	1	0.0857143	0.0381679	0.174845	1	0.0285714	0.00508906	0.226297	1	Gain/Amp in MEDOC
4	77265665	77273684	8020	+	.	4:77265665-77273684	CCDC158	q21.1	0.0857143	0.00508906	0.00449103	0.142932	0	0	1	1	0.0857143	0.0356234	0.154075	1	0.0285714	0.00254453	0.15704	1	Gain/Amp in MEDOC
4	77276182	77340013	63832	+	.	4:77276182-77340013	CCDC158	q21.1	0.0857143	0.00508906	0.00449103	0.142932	0	0	1	1	0.0857143	0.0330789	0.134202	1	0.0285714	0.00254453	0.15704	1	Gain/Amp in MEDOC
4	78920307	79025308	105002	+	.	4:78920307-79025308	FRAS1	q21.21	0.0857143	0.00508906	0.00449103	0.142932	0	0	1	1	0.0857143	0.0381679	0.174845	1	0.0285714	0.00508906	0.226297	1	Gain/Amp in MEDOC
4	79025681	79243555	217875	+	.	4:79025681-79243555	SNORD161	q21.21	0.0857143	0.00508906	0.00449103	0.142932	0	0	1	1	0.0857143	0.0407125	0.196387	1	0.0285714	0.00508906	0.226297	1	Gain/Amp in MEDOC
4	87684181	87700680	16500	+	.	4:87684181-87700680	PTPN13	q21.3	0.0571429	0.00254453	0.0185254	0.23829	0	0	1	1	0.0571429	0.0483461	0.686045	1	0	0.00763359	1	1	Gain/Amp in MEDOC
4	87703793	87727025	23233	+	.	4:87703793-87727025	PTPN13	q21.3	0.0571429	0.00254453	0.0185254	0.23829	0	0	1	1	0.0571429	0.0508906	0.698571	1	0	0.0101781	1	1	Gain/Amp in MEDOC
4	87732907	87746494	13588	+	.	4:87732907-87746494	SLC10A6	q21.3	0.0571429	0.00254453	0.0185254	0.23829	0	0	1	1	0.0571429	0.0483461	0.686045	1	0	0.00763359	1	1	Gain/Amp in MEDOC
4	87750994	87768517	17524	+	.	4:87750994-87768517	SLC10A6	q21.3	0.0571429	0.00254453	0.0185254	0.23829	0	0	1	1	0.0571429	0.0458015	0.673813	1	0	0.00508906	1	1	Gain/Amp in MEDOC
4	87967083	88072503	105421	+	.	4:87967083-88072503	AFF1	q22.1	0.0571429	0.00254453	0.0185254	0.23829	0.0285714	0	0.0817757	1	0.0571429	0.0458015	0.673813	1	0	0.00508906	1	1	Gain/Amp in MEDOC
4	88076463	88078638	2176	+	.	4:88076463-88078638	NA	q22.1	0.0571429	0.00254453	0.0185254	0.23829	0.0285714	0	0.0817757	1	0.0571429	0.0483461	0.686045	1	0	0.00763359	1	1	Gain/Amp in MEDOC
4	88087440	88159960	72521	+	.	4:88087440-88159960	KLHL8	q22.1	0.0571429	0.00254453	0.0185254	0.23829	0.0285714	0	0.0817757	1	0.0571429	0.0458015	0.673813	1	0	0.00508906	1	1	Gain/Amp in MEDOC
4	88173475	88185407	11933	+	.	4:88173475-88185407	NA	q22.1	0.0571429	0.00254453	0.0185254	0.23829	0	0	1	1	0.0571429	0.0458015	0.673813	1	0	0.00508906	1	1	Gain/Amp in MEDOC
4	88194170	88224477	30308	+	.	4:88194170-88224477	MIR5705	q22.1	0.0571429	0.00254453	0.0185254	0.23829	0	0	1	1	0.0571429	0.0483461	0.686045	1	0	0.00763359	1	1	Gain/Amp in MEDOC
4	88224918	88363971	139054	+	.	4:88224918-88363971	NUDT9	q22.1	0.0571429	0.00254453	0.0185254	0.23829	0	0	1	1	0.0571429	0.0458015	0.673813	1	0	0.00508906	1	1	Gain/Amp in MEDOC
4	88364647	88434932	70286	+	.	4:88364647-88434932	NUDT9	q22.1	0.0571429	0.00254453	0.0185254	0.23829	0	0	1	1	0.0571429	0.0458015	0.673813	1	0	0.00508906	1	1	Gain/Amp in MEDOC
4	88439367	88546861	107495	+	.	4:88439367-88546861	DSPP	q22.1	0.0571429	0.00254453	0.0185254	0.23829	0	0	1	1	0.0571429	0.0458015	0.673813	1	0	0.00508906	1	1	Gain/Amp in MEDOC
4	88552784	88687707	134924	+	.	4:88552784-88687707	DMP1	q22.1	0.0571429	0.00254453	0.0185254	0.23829	0	0	1	1	0.0571429	0.0458015	0.673813	1	0	0.00508906	1	1	Gain/Amp in MEDOC
4	88687814	88696132	8319	+	.	4:88687814-88696132	NA	q22.1	0.0571429	0.00254453	0.0185254	0.23829	0	0	1	1	0.0571429	0.0458015	0.673813	1	0	0.00508906	1	1	Gain/Amp in MEDOC
4	88699404	88699737	334	+	.	4:88699404-88699737	NA	q22.1	0.0571429	0.00254453	0.0185254	0.23829	0	0	1	1	0.0571429	0.0458015	0.673813	1	0	0.00508906	1	1	Gain/Amp in MEDOC
4	88700220	88700459	240	+	.	4:88700220-88700459	NA	q22.1	0.0571429	0.00254453	0.0185254	0.23829	0	0	1	1	0.0571429	0.0483461	0.686045	1	0	0.00763359	1	1	Gain/Amp in MEDOC
4	88704668	88794008	89341	+	.	4:88704668-88794008	MEPE	q22.1	0.0571429	0.00254453	0.0185254	0.23829	0	0	1	1	0.0571429	0.0458015	0.673813	1	0	0.00508906	1	1	Gain/Amp in MEDOC
4	88797100	88801631	4532	+	.	4:88797100-88801631	NA	q22.1	0.0571429	0.00254453	0.0185254	0.23829	0	0	1	1	0.0571429	0.0483461	0.686045	1	0	0.00763359	1	1	Gain/Amp in MEDOC
4	88801652	88972067	170416	+	.	4:88801652-88972067	SPP1	q22.1	0.0571429	0.00254453	0.0185254	0.23829	0	0	1	1	0.0571429	0.0458015	0.673813	1	0	0.00508906	1	1	Gain/Amp in MEDOC
4	88973257	88997532	24276	+	.	4:88973257-88997532	PKD2	q22.1	0.0571429	0.00254453	0.0185254	0.23829	0	0	1	1	0.0571429	0.0458015	0.673813	1	0	0.00508906	1	1	Gain/Amp in MEDOC
4	89011519	89436670	425152	+	.	4:89011519-89436670	HERC6	q22.1	0.0571429	0.00254453	0.0185254	0.23829	0	0	1	1	0.0571429	0.0458015	0.673813	1	0	0.00508906	1	1	Gain/Amp in MEDOC
4	89441952	89447403	5452	+	.	4:89441952-89447403	PIGY-DT	q22.1	0.0571429	0.00254453	0.0185254	0.23829	0	0	1	1	0.0571429	0.0458015	0.673813	1	0	0.00763359	1	1	Gain/Amp in MEDOC
5	50145932	50232487	86556	+	.	5:50145932-50232487	NA	q11.1	0.0857143	0.00254453	0.00190369	0.0900248	0.0285714	0.00254453	0.15704	1	0.0285714	0.0458015	1	1	0	0.0203562	1	1	Gain/Amp in MEDOC
5	50288877	50326546	37670	+	.	5:50288877-50326546	NA	q11.1	0.0571429	0.00254453	0.0185254	0.23829	0	0.00254453	1	1	0.0285714	0.0458015	1	1	0	0.0203562	1	1	Gain/Amp in MEDOC
5	50326588	50337726	11139	+	.	5:50326588-50337726	NA	q11.1	0.0571429	0.00254453	0.0185254	0.23829	0	0.00254453	1	1	0.0285714	0.0483461	1	1	0	0.0229008	1	1	Gain/Amp in MEDOC
5	50339615	50365051	25437	+	.	5:50339615-50365051	NA	q11.1	0.0571429	0.00254453	0.0185254	0.23829	0	0.00254453	1	1	0.0285714	0.0458015	1	1	0	0.0203562	1	1	Gain/Amp in MEDOC
5	50371529	50739590	368062	+	.	5:50371529-50739590	LOC642366	q11.2	0.0571429	0.00254453	0.0185254	0.23829	0	0.00254453	1	1	0.0285714	0.0458015	1	1	0	0.0203562	1	1	Gain/Amp in MEDOC
5	50740433	50870922	130490	+	.	5:50740433-50870922	NA	q11.2	0.0571429	0.00254453	0.0185254	0.23829	0	0.00254453	1	1	0.0285714	0.043257	1	1	0	0.0203562	1	1	Gain/Amp in MEDOC
5	138110871	138144815	33945	+	.	5:138110871-138144815	CTNNA1	q31.2	0.0571429	0.00254453	0.0185254	0.23829	0	0	1	1	0.0285714	0.0279898	1	1	0	0.00763359	1	1	Gain/Amp in MEDOC
5	138637984	138662070	24087	+	.	5:138637984-138662070	MATR3	q31.2	0.0857143	0.00763359	0.00847706	0.15519	0.0285714	0	0.0817757	1	0.0285714	0.0305344	1	1	0	0.00763359	1	1	Gain/Amp in MEDOC
5	138666372	138687636	21265	+	.	5:138666372-138687636	PAIP2	q31.2	0.0857143	0.00508906	0.00449103	0.142932	0.0285714	0	0.0817757	1	0.0285714	0.0305344	1	1	0	0.00763359	1	1	Gain/Amp in MEDOC
5	139843562	139881700	38139	+	.	5:139843562-139881700	ANKHD1	q31.3	0.0571429	0.00254453	0.0185254	0.23829	0	0	1	1	0.0285714	0.0254453	1	1	0	0.00763359	1	1	Gain/Amp in MEDOC
5	139884413	140197222	312810	+	.	5:139884413-140197222	PCDHA1	q31.3	0.0571429	0.00254453	0.0185254	0.23829	0	0	1	1	0.0285714	0.0279898	1	1	0	0.00763359	1	1	Gain/Amp in MEDOC
5	140253986	140315087	61102	+	.	5:140253986-140315087	LOC112267934	q31.3	0.0571429	0.00254453	0.0185254	0.23829	0	0	1	1	0.0285714	0.0305344	1	1	0	0.00763359	1	1	Gain/Amp in MEDOC
5	140319560	140552975	233416	+	.	5:140319560-140552975	PCDHB7	q31.3	0.0571429	0	0.00651141	0.142932	0	0	1	1	0.0285714	0.0305344	1	1	0	0.00763359	1	1	Gain/Amp in MEDOC
5	140564873	140571195	6323	+	.	5:140564873-140571195	PCDHB9	q31.3	0.0571429	0	0.00651141	0.142932	0	0	1	1	0.0285714	0.0330789	1	1	0	0.0101781	1	1	Gain/Amp in MEDOC
5	140575211	140728534	153324	+	.	5:140575211-140728534	SLC25A2	q31.3	0.0571429	0	0.00651141	0.142932	0	0	1	1	0.0285714	0.0305344	1	1	0	0.00763359	1	1	Gain/Amp in MEDOC
5	140733109	140738351	5243	+	.	5:140733109-140738351	PCDHGA4	q31.3	0.0571429	0	0.00651141	0.142932	0	0	1	1	0.0285714	0.0330789	1	1	0	0.0101781	1	1	Gain/Amp in MEDOC
5	140743661	140773967	30307	+	.	5:140743661-140773967	PCDHGA8	q31.3	0.0571429	0	0.00651141	0.142932	0	0	1	1	0.0285714	0.0305344	1	1	0	0.00763359	1	1	Gain/Amp in MEDOC
5	140778256	140873136	94881	+	.	5:140778256-140873136	PCDHGA11	q31.3	0.0571429	0.00254453	0.0185254	0.23829	0	0	1	1	0.0285714	0.0305344	1	1	0	0.00763359	1	1	Gain/Amp in MEDOC
6	25997956	25997956	1	+	.	6:25997956-25997956	NA	p22.2	0.0857143	0.0101781	0.0140027	0.209697	0	0.00254453	1	1	0.0285714	0.00508906	0.226297	1	0	0.00254453	1	1	Gain/Amp in MEDOC
6	26017272	26102512	85241	+	.	6:26017272-26102512	LOC108783645	p22.2	0.0857143	0.0101781	0.0140027	0.209697	0	0.00254453	1	1	0.0285714	0.00508906	0.226297	1	0	0.00254453	1	1	Gain/Amp in MEDOC
6	26106237	26116330	10094	+	.	6:26106237-26116330	H1-6	p22.2	0.0857143	0.0101781	0.0140027	0.209697	0	0.00254453	1	1	0.0285714	0.00508906	0.226297	1	0	0.00254453	1	1	Gain/Amp in MEDOC
6	26124355	26124966	612	+	.	6:26124355-26124966	H2AC6	p22.2	0.114286	0.0101781	0.00208953	0.0900248	0.0285714	0.00254453	0.15704	1	0.0285714	0.00508906	0.226297	1	0	0.00254453	1	1	Gain/Amp in MEDOC
6	26138378	26211615	73238	+	.	6:26138378-26211615	H3C4	p22.2	0.0857143	0.0101781	0.0140027	0.209697	0	0.00254453	1	1	0.0285714	0.00763359	0.290014	1	0	0.00254453	1	1	Gain/Amp in MEDOC
6	26215746	26246664	30919	+	.	6:26215746-26246664	H3C6	p22.2	0.0857143	0.0101781	0.0140027	0.209697	0	0.00254453	1	1	0.0285714	0.00508906	0.226297	1	0	0.00254453	1	1	Gain/Amp in MEDOC
6	26246784	26247813	1030	+	.	6:26246784-26247813	H4C7	p22.2	0.0857143	0.0101781	0.0140027	0.209697	0	0.00254453	1	1	0.0285714	0.00763359	0.290014	1	0	0.00508906	1	1	Gain/Amp in MEDOC
6	26250254	26273579	23326	+	.	6:26250254-26273579	H2BC9	p22.2	0.0857143	0.0101781	0.0140027	0.209697	0	0.00254453	1	1	0.0285714	0.00508906	0.226297	1	0	0.00254453	1	1	Gain/Amp in MEDOC
6	49480550	49625755	145206	+	.	6:49480550-49625755	RHAG	p12.3	0.0857143	0.0101781	0.0140027	0.209697	0	0	1	1	0	0.00763359	1	1	0	0.00254453	1	1	Gain/Amp in MEDOC
6	49630529	49631290	762	+	.	6:49630529-49631290	NA	p12.3	0.0857143	0.0101781	0.0140027	0.209697	0	0	1	1	0	0.0101781	1	1	0	0.00508906	1	1	Gain/Amp in MEDOC
6	49636027	49820008	183982	+	.	6:49636027-49820008	LOC101927048	p12.3	0.0857143	0.0101781	0.0140027	0.209697	0	0	1	1	0	0.00763359	1	1	0	0.00254453	1	1	Gain/Amp in MEDOC
6	56849470	56849470	1	+	.	6:56849470-56849470	BEND6	p12.1	0.0857143	0.00763359	0.00847706	0.15519	0	0	1	1	0	0.00254453	1	1	0	0	1	1	Gain/Amp in MEDOC
6	56857130	56973902	116773	+	.	6:56857130-56973902	ZNF451	p12.1	0.114286	0.00763359	0.00110952	0.0900248	0	0	1	1	0	0.00254453	1	1	0	0	1	1	Gain/Amp in MEDOC
6	56974209	57094017	119809	+	.	6:56974209-57094017	BAG2	p11.2	0.114286	0.0101781	0.00208953	0.0900248	0	0	1	1	0	0.00254453	1	1	0	0	1	1	Gain/Amp in MEDOC
6	57094695	57141393	46699	+	.	6:57094695-57141393	LOC100506188	p11.2	0.114286	0.0101781	0.00208953	0.0900248	0	0	1	1	0	0.00254453	1	1	0	0	1	1	Gain/Amp in MEDOC
6	57142166	57190787	48622	+	.	6:57142166-57190787	PRIM2	p11.2	0.114286	0.0127226	0.0035418	0.12376	0	0	1	1	0	0.00254453	1	1	0	0	1	1	Gain/Amp in MEDOC
6	57205920	57205920	1	+	.	6:57205920-57205920	PRIM2	p11.2	0.114286	0.0101781	0.00208953	0.0900248	0	0	1	1	0	0.00254453	1	1	0	0	1	1	Gain/Amp in MEDOC
6	57206230	57206485	256	+	.	6:57206230-57206485	PRIM2	p11.2	0.114286	0.0101781	0.00208953	0.0900248	0	0	1	1	0	0.00254453	1	1	0	0	1	1	Gain/Amp in MEDOC
7	63618029	63641029	23001	+	.	7:63618029-63641029	NA	q11.21	0.0857143	0.0101781	0.0140027	0.209697	0	0	1	1	0.0285714	0.00763359	0.290014	1	0	0	1	1	Gain/Amp in MEDOC
7	63651398	63839622	188225	+	.	7:63651398-63839622	ZNF736	q11.21	0.114286	0.0101781	0.00208953	0.0900248	0	0	1	1	0.0285714	0.00763359	0.290014	1	0	0	1	1	Gain/Amp in MEDOC
7	63839778	63845091	5314	+	.	7:63839778-63845091	NA	q11.21	0.114286	0.0101781	0.00208953	0.0900248	0	0	1	1	0.0285714	0.0101781	0.348621	1	0	0.00254453	1	1	Gain/Amp in MEDOC
7	63849102	64034307	185206	+	.	7:63849102-64034307	ZNF680	q11.21	0.114286	0.0101781	0.00208953	0.0900248	0	0	1	1	0.0285714	0.00763359	0.290014	1	0	0	1	1	Gain/Amp in MEDOC
7	64038519	64090588	52070	+	.	7:64038519-64090588	LOC641746	q11.21	0.114286	0.0101781	0.00208953	0.0900248	0	0	1	1	0.0285714	0.00763359	0.290014	1	0	0	1	1	Gain/Amp in MEDOC
7	64095297	64095862	566	+	.	7:64095297-64095862	NA	q11.21	0.114286	0.0101781	0.00208953	0.0900248	0	0	1	1	0.0285714	0.0101781	0.348621	1	0	0.00254453	1	1	Gain/Amp in MEDOC
7	64096046	64340294	244249	+	.	7:64096046-64340294	ZNF138	q11.21	0.114286	0.0101781	0.00208953	0.0900248	0	0	1	1	0.0285714	0.00763359	0.290014	1	0	0	1	1	Gain/Amp in MEDOC
7	64340524	65184339	843816	+	.	7:64340524-65184339	LOC441242	q11.21	0.114286	0.0101781	0.00208953	0.0900248	0	0	1	1	0.0285714	0.00763359	0.290014	1	0	0	1	1	Gain/Amp in MEDOC
7	65185276	65300258	114983	+	.	7:65185276-65300258	SNORA15B-1	q11.21	0.114286	0.0101781	0.00208953	0.0900248	0	0	1	1	0.0285714	0.00763359	0.290014	1	0	0	1	1	Gain/Amp in MEDOC
7	69137956	69230041	92086	+	.	7:69137956-69230041	AUTS2	q11.22	0.0857143	0.0101781	0.0140027	0.209697	0	0	1	1	0.0285714	0.0152672	0.452072	1	0	0.00254453	1	1	Gain/Amp in MEDOC
7	69230195	69250072	19878	+	.	7:69230195-69250072	AUTS2	q11.22	0.0857143	0.0101781	0.0140027	0.209697	0	0	1	1	0.0285714	0.0152672	0.452072	1	0	0.00254453	1	1	Gain/Amp in MEDOC
7	69250306	69328949	78644	+	.	7:69250306-69328949	AUTS2	q11.22	0.0857143	0.0101781	0.0140027	0.209697	0	0	1	1	0.0285714	0.0152672	0.452072	1	0	0.00508906	1	1	Gain/Amp in MEDOC
7	69336939	69341677	4739	+	.	7:69336939-69341677	AUTS2	q11.22	0.0857143	0.0101781	0.0140027	0.209697	0	0	1	1	0.0285714	0.0178117	0.497624	1	0	0.00763359	1	1	Gain/Amp in MEDOC
7	69354748	69393342	38595	+	.	7:69354748-69393342	AUTS2	q11.22	0.0857143	0.0101781	0.0140027	0.209697	0	0	1	1	0.0285714	0.0178117	0.497624	1	0	0.00763359	1	1	Gain/Amp in MEDOC
7	69398807	69405977	7171	+	.	7:69398807-69405977	AUTS2	q11.22	0.0857143	0.0101781	0.0140027	0.209697	0	0	1	1	0.0285714	0.0152672	0.452072	1	0	0.00508906	1	1	Gain/Amp in MEDOC
7	69406143	69429577	23435	+	.	7:69406143-69429577	AUTS2	q11.22	0.0857143	0.0101781	0.0140027	0.209697	0	0	1	1	0.0285714	0.0152672	0.452072	1	0	0.00508906	1	1	Gain/Amp in MEDOC
7	69429907	69768964	339058	+	.	7:69429907-69768964	AUTS2	q11.22	0.0857143	0.0101781	0.0140027	0.209697	0	0	1	1	0.0285714	0.0152672	0.452072	1	0	0.00254453	1	1	Gain/Amp in MEDOC
7	69771307	69873896	102590	+	.	7:69771307-69873896	AUTS2	q11.22	0.0857143	0.0101781	0.0140027	0.209697	0	0	1	1	0.0285714	0.0178117	0.497624	1	0	0.00508906	1	1	Gain/Amp in MEDOC
7	69874434	69914410	39977	+	.	7:69874434-69914410	AUTS2	q11.22	0.0857143	0.0101781	0.0140027	0.209697	0	0	1	1	0.0285714	0.0152672	0.452072	1	0	0.00254453	1	1	Gain/Amp in MEDOC
7	69916032	69933451	17420	+	.	7:69916032-69933451	AUTS2	q11.22	0.0857143	0.0101781	0.0140027	0.209697	0	0	1	1	0.0285714	0.0178117	0.497624	1	0	0.00254453	1	1	Gain/Amp in MEDOC
7	69933949	69933949	1	+	.	7:69933949-69933949	AUTS2	q11.22	0.0857143	0.0101781	0.0140027	0.209697	0	0	1	1	0.0285714	0.0152672	0.452072	1	0	0.00254453	1	1	Gain/Amp in MEDOC
7	69937401	69992098	54698	+	.	7:69937401-69992098	AUTS2	q11.22	0.0857143	0.0101781	0.0140027	0.209697	0	0	1	1	0.0285714	0.0178117	0.497624	1	0	0.00508906	1	1	Gain/Amp in MEDOC
7	70243668	70253075	9408	+	.	7:70243668-70253075	AUTS2	q11.22	0.0857143	0.0101781	0.0140027	0.209697	0	0	1	1	0.0285714	0.0152672	0.452072	1	0	0.00254453	1	1	Gain/Amp in MEDOC
7	70300731	70572236	271506	+	.	7:70300731-70572236	NA	q11.22	0.0857143	0.0101781	0.0140027	0.209697	0	0	1	1	0.0285714	0.0152672	0.452072	1	0	0.00254453	1	1	Gain/Amp in MEDOC
7	70573907	70615265	41359	+	.	7:70573907-70615265	GALNT17	q11.22	0.0857143	0.0101781	0.0140027	0.209697	0	0	1	1	0.0285714	0.0152672	0.452072	1	0	0.00254453	1	1	Gain/Amp in MEDOC
7	70623986	70647980	23995	+	.	7:70623986-70647980	GALNT17	q11.22	0.0857143	0.0101781	0.0140027	0.209697	0	0	1	1	0.0285714	0.0152672	0.452072	1	0	0.00254453	1	1	Gain/Amp in MEDOC
7	70652076	70766943	114868	+	.	7:70652076-70766943	GALNT17	q11.22	0.0857143	0.0101781	0.0140027	0.209697	0	0	1	1	0.0285714	0.0152672	0.452072	1	0	0.00254453	1	1	Gain/Amp in MEDOC
7	70767108	70783763	16656	+	.	7:70767108-70783763	MIR3914-2	q11.22	0.0857143	0.0101781	0.0140027	0.209697	0	0	1	1	0.0285714	0.0178117	0.497624	1	0	0.00508906	1	1	Gain/Amp in MEDOC
7	70784418	71083027	298610	+	.	7:70784418-71083027	GALNT17	q11.22	0.0857143	0.0101781	0.0140027	0.209697	0	0	1	1	0.0285714	0.0152672	0.452072	1	0	0.00254453	1	1	Gain/Amp in MEDOC
7	71087589	71088735	1147	+	.	7:71087589-71088735	GALNT17	q11.22	0.0857143	0.0101781	0.0140027	0.209697	0	0	1	1	0.0285714	0.0178117	0.497624	1	0	0.00508906	1	1	Gain/Amp in MEDOC
7	71088748	71656002	567255	+	.	7:71088748-71656002	GALNT17	q11.22	0.0857143	0.0101781	0.0140027	0.209697	0	0	1	1	0.0285714	0.0152672	0.452072	1	0	0.00254453	1	1	Gain/Amp in MEDOC
7	71693628	71694165	538	+	.	7:71693628-71694165	CALN1	q11.22	0.0857143	0.0101781	0.0140027	0.209697	0	0	1	1	0.0285714	0.0178117	0.497624	1	0	0.00508906	1	1	Gain/Amp in MEDOC
7	71696627	71803572	106946	+	.	7:71696627-71803572	CALN1	q11.22	0.0857143	0.0101781	0.0140027	0.209697	0	0	1	1	0.0285714	0.0152672	0.452072	1	0	0.00254453	1	1	Gain/Amp in MEDOC
7	71807474	71809414	1941	+	.	7:71807474-71809414	CALN1	q11.22	0.0857143	0.0101781	0.0140027	0.209697	0	0	1	1	0.0285714	0.0178117	0.497624	1	0	0.00508906	1	1	Gain/Amp in MEDOC
7	71811878	71861002	49125	+	.	7:71811878-71861002	CALN1	q11.22	0.0857143	0.0101781	0.0140027	0.209697	0	0	1	1	0.0285714	0.0152672	0.452072	1	0	0.00254453	1	1	Gain/Amp in MEDOC
7	71862985	71864670	1686	+	.	7:71862985-71864670	CALN1	q11.22	0.0857143	0.0101781	0.0140027	0.209697	0	0	1	1	0.0285714	0.0178117	0.497624	1	0	0.00508906	1	1	Gain/Amp in MEDOC
7	71865200	71885067	19868	+	.	7:71865200-71885067	CALN1	q11.22	0.0857143	0.0101781	0.0140027	0.209697	0	0	1	1	0.0285714	0.0152672	0.452072	1	0	0.00254453	1	1	Gain/Amp in MEDOC
7	71886034	71886046	13	+	.	7:71886034-71886046	CALN1	q11.22	0.0857143	0.0101781	0.0140027	0.209697	0	0	1	1	0.0285714	0.0178117	0.497624	1	0	0.00508906	1	1	Gain/Amp in MEDOC
7	71889262	72315299	426038	+	.	7:71889262-72315299	SBDSP1	q11.23	0.0857143	0.0101781	0.0140027	0.209697	0	0	1	1	0.0285714	0.0152672	0.452072	1	0	0.00254453	1	1	Gain/Amp in MEDOC
7	72365903	72383454	17552	+	.	7:72365903-72383454	POM121	q11.23	0.0857143	0.0101781	0.0140027	0.209697	0	0	1	1	0	0.0152672	1	1	0	0.00254453	1	1	Gain/Amp in MEDOC
7	73265298	73276795	11498	+	.	7:73265298-73276795	TMEM270	q11.23	0.114286	0.0178117	0.00822709	0.15519	0	0.00254453	1	1	0	0.0203562	1	1	0	0.00254453	1	1	Gain/Amp in MEDOC
7	73278480	73279862	1383	+	.	7:73278480-73279862	TMEM270	q11.23	0.114286	0.0203562	0.0116229	0.19332	0	0.00508906	1	1	0	0.0203562	1	1	0	0.00254453	1	1	Gain/Amp in MEDOC
7	73280020	73296476	16457	+	.	7:73280020-73296476	TMEM270	q11.23	0.114286	0.0178117	0.00822709	0.15519	0	0.00254453	1	1	0	0.0203562	1	1	0	0.00254453	1	1	Gain/Amp in MEDOC
7	73296588	73296588	1	+	.	7:73296588-73296588	NA	q11.23	0.114286	0.0178117	0.00822709	0.15519	0	0	1	1	0	0.0203562	1	1	0	0.00254453	1	1	Gain/Amp in MEDOC
7	73300097	73329324	29228	+	.	7:73300097-73329324	NA	q11.23	0.114286	0.0152672	0.00555904	0.142932	0	0	1	1	0	0.0203562	1	1	0	0.00254453	1	1	Gain/Amp in MEDOC
7	73333425	73526018	192594	+	.	7:73333425-73526018	ELN	q11.23	0.114286	0.0152672	0.00555904	0.142932	0	0	1	1	0	0.0203562	1	1	0	0.00254453	1	1	Gain/Amp in MEDOC
7	73531649	73690160	158512	+	.	7:73531649-73690160	LAT2	q11.23	0.114286	0.0127226	0.0035418	0.12376	0	0	1	1	0	0.0203562	1	1	0	0.00254453	1	1	Gain/Amp in MEDOC
7	73690365	73693843	3479	+	.	7:73690365-73693843	NA	q11.23	0.114286	0.0152672	0.00555904	0.142932	0	0	1	1	0	0.0203562	1	1	0	0.00254453	1	1	Gain/Amp in MEDOC
7	73695591	73781480	85890	+	.	7:73695591-73781480	CLIP2	q11.23	0.114286	0.0178117	0.00822709	0.15519	0	0	1	1	0	0.0178117	1	1	0	0.00254453	1	1	Gain/Amp in MEDOC
7	73782238	73995842	213605	+	.	7:73782238-73995842	GTF2IRD1	q11.23	0.114286	0.0152672	0.00555904	0.142932	0	0	1	1	0	0.0178117	1	1	0	0.00254453	1	1	Gain/Amp in MEDOC
7	73996533	74030835	34303	+	.	7:73996533-74030835	MIR10525	q11.23	0.114286	0.0178117	0.00822709	0.15519	0	0	1	1	0	0.0178117	1	1	0	0.00254453	1	1	Gain/Amp in MEDOC
7	74031455	74086493	55039	+	.	7:74031455-74086493	GTF2I	q11.23	0.114286	0.0178117	0.00822709	0.15519	0	0	1	1	0	0.0203562	1	1	0	0.00254453	1	1	Gain/Amp in MEDOC
7	74090835	74090835	1	+	.	7:74090835-74090835	GTF2I	q11.23	0.114286	0.0203562	0.0116229	0.19332	0	0	1	1	0	0.0203562	1	1	0	0.00254453	1	1	Gain/Amp in MEDOC
7	74102959	74141506	38548	+	.	7:74102959-74141506	LOC101926943	q11.23	0.114286	0.0203562	0.0116229	0.19332	0	0	1	1	0	0.0203562	1	1	0	0.00254453	1	1	Gain/Amp in MEDOC
7	74142104	74142104	1	+	.	7:74142104-74142104	LOC101926943	q11.23	0.114286	0.0178117	0.00822709	0.15519	0	0	1	1	0	0.0203562	1	1	0	0.00254453	1	1	Gain/Amp in MEDOC
7	74197728	74197728	1	+	.	7:74197728-74197728	NCF1	q11.23	0.114286	0.0178117	0.00822709	0.15519	0	0	1	1	0	0.0203562	1	1	0	0.00254453	1	1	Gain/Amp in MEDOC
7	74208312	74259630	51319	+	.	7:74208312-74259630	GTF2IRD2	q11.23	0.114286	0.0152672	0.00555904	0.142932	0	0	1	1	0	0.0203562	1	1	0	0.00254453	1	1	Gain/Amp in MEDOC
7	74268413	74367951	99539	+	.	7:74268413-74367951	STAG3L2	q11.23	0.114286	0.0127226	0.0035418	0.12376	0	0	1	1	0	0.0203562	1	1	0	0.00254453	1	1	Gain/Amp in MEDOC
7	74386630	74516551	129922	+	.	7:74386630-74516551	GTF2IRD2	q11.23	0.114286	0.0152672	0.00555904	0.142932	0	0	1	1	0	0.0203562	1	1	0	0.00254453	1	1	Gain/Amp in MEDOC
7	74531581	74859651	328071	+	.	7:74531581-74859651	SPDYE15P	q11.23	0.114286	0.0127226	0.0035418	0.12376	0	0	1	1	0	0.0203562	1	1	0	0.00254453	1	1	Gain/Amp in MEDOC
7	75034646	75058217	23572	+	.	7:75034646-75058217	NSUN5P1	q11.23	0.114286	0.0127226	0.0035418	0.12376	0	0	1	1	0	0.0178117	1	1	0	0.00254453	1	1	Gain/Amp in MEDOC
7	75058380	75067855	9476	+	.	7:75058380-75067855	POM121C	q11.23	0.114286	0.0127226	0.0035418	0.12376	0	0	1	1	0	0.0203562	1	1	0	0.00254453	1	1	Gain/Amp in MEDOC
7	75067967	75133329	65363	+	.	7:75067967-75133329	SPDYE5	q11.23	0.114286	0.0127226	0.0035418	0.12376	0	0	1	1	0	0.0203562	1	1	0	0.00254453	1	1	Gain/Amp in MEDOC
7	75137726	75167686	29961	+	.	7:75137726-75167686	PMS2P3	q11.23	0.114286	0.0101781	0.00208953	0.0900248	0	0	1	1	0	0.0203562	1	1	0	0.00254453	1	1	Gain/Amp in MEDOC
7	75170062	75347545	177484	+	.	7:75170062-75347545	HIP1	q11.23	0.114286	0.00763359	0.00110952	0.0900248	0	0	1	1	0	0.0203562	1	1	0	0.00254453	1	1	Gain/Amp in MEDOC
7	75348306	75386745	38440	+	.	7:75348306-75386745	HIP1	q11.23	0.114286	0.0101781	0.00208953	0.0900248	0	0	1	1	0	0.0203562	1	1	0	0.00254453	1	1	Gain/Amp in MEDOC
7	75386873	75435865	48993	+	.	7:75386873-75435865	CCL26	q11.23	0.114286	0.0101781	0.00208953	0.0900248	0	0	1	1	0	0.0203562	1	1	0	0.00254453	1	1	Gain/Amp in MEDOC
7	75437107	75437685	579	+	.	7:75437107-75437685	NA	q11.23	0.114286	0.0101781	0.00208953	0.0900248	0	0	1	1	0	0.0203562	1	1	0	0.00254453	1	1	Gain/Amp in MEDOC
7	75438763	75438780	18	+	.	7:75438763-75438780	NA	q11.23	0.114286	0.0101781	0.00208953	0.0900248	0	0	1	1	0	0.0229008	1	1	0	0.00508906	1	1	Gain/Amp in MEDOC
7	75439696	75472034	32339	+	.	7:75439696-75472034	CCL24	q11.23	0.114286	0.0101781	0.00208953	0.0900248	0	0	1	1	0	0.0203562	1	1	0	0.00254453	1	1	Gain/Amp in MEDOC
7	75486157	75558563	72407	+	.	7:75486157-75558563	RHBDD2	q11.23	0.0857143	0.0101781	0.0140027	0.209697	0	0	1	1	0	0.0203562	1	1	0	0.00254453	1	1	Gain/Amp in MEDOC
7	75812003	75822939	10937	+	.	7:75812003-75822939	NA	q11.23	0.0857143	0.0101781	0.0140027	0.209697	0	0	1	1	0	0.0203562	1	1	0	0.00254453	1	1	Gain/Amp in MEDOC
7	76759781	77070195	310415	+	.	7:76759781-77070195	GSAP	q11.23	0.0857143	0.0101781	0.0140027	0.209697	0	0	1	1	0	0.0229008	1	1	0	0.00254453	1	1	Gain/Amp in MEDOC
7	77070602	77189131	118530	+	.	7:77070602-77189131	PTPN12	q11.23	0.0857143	0.0101781	0.0140027	0.209697	0	0	1	1	0	0.0203562	1	1	0	0.00254453	1	1	Gain/Amp in MEDOC
7	77189579	77293427	103849	+	.	7:77189579-77293427	APTR	q11.23	0.0857143	0.0101781	0.0140027	0.209697	0	0	1	1	0	0.0178117	1	1	0	0.00254453	1	1	Gain/Amp in MEDOC
7	77297415	77297468	54	+	.	7:77297415-77297468	APTR	q11.23	0.0857143	0.00763359	0.00847706	0.15519	0	0	1	1	0	0.0178117	1	1	0	0.00254453	1	1	Gain/Amp in MEDOC
7	77309084	77319691	10608	+	.	7:77309084-77319691	APTR	q11.23	0.114286	0.00763359	0.00110952	0.0900248	0	0	1	1	0	0.0178117	1	1	0	0.00254453	1	1	Gain/Amp in MEDOC
7	77322708	77382288	59581	+	.	7:77322708-77382288	APTR	q11.23	0.114286	0.00763359	0.00110952	0.0900248	0	0	1	1	0	0.0203562	1	1	0	0.00254453	1	1	Gain/Amp in MEDOC
7	77389188	77414116	24929	+	.	7:77389188-77414116	RSBN1L	q11.23	0.114286	0.00763359	0.00110952	0.0900248	0	0	1	1	0	0.0178117	1	1	0	0.00254453	1	1	Gain/Amp in MEDOC
7	77415835	77452146	36312	+	.	7:77415835-77452146	TMEM60	q11.23	0.114286	0.00763359	0.00110952	0.0900248	0	0	1	1	0	0.0178117	1	1	0	0.00254453	1	1	Gain/Amp in MEDOC
7	77456375	77479349	22975	+	.	7:77456375-77479349	PHTF2	q11.23	0.114286	0.0101781	0.00208953	0.0900248	0	0	1	1	0	0.0178117	1	1	0	0.00254453	1	1	Gain/Amp in MEDOC
7	77482039	77483775	1737	+	.	7:77482039-77483775	PHTF2	q11.23	0.114286	0.0101781	0.00208953	0.0900248	0	0	1	1	0	0.0203562	1	1	0	0.00508906	1	1	Gain/Amp in MEDOC
7	77488664	77661934	173271	+	.	7:77488664-77661934	PHTF2	q21.11	0.114286	0.0101781	0.00208953	0.0900248	0	0	1	1	0	0.0178117	1	1	0	0.00254453	1	1	Gain/Amp in MEDOC
7	77663087	77866490	203404	+	.	7:77663087-77866490	MAGI2	q21.11	0.114286	0.0101781	0.00208953	0.0900248	0	0	1	1	0	0.0203562	1	1	0	0.00254453	1	1	Gain/Amp in MEDOC
7	77866500	77866711	212	+	.	7:77866500-77866711	MAGI2	q21.11	0.114286	0.0101781	0.00208953	0.0900248	0	0	1	1	0	0.0229008	1	1	0	0.00508906	1	1	Gain/Amp in MEDOC
7	77866826	77905565	38740	+	.	7:77866826-77905565	MAGI2	q21.11	0.114286	0.0101781	0.00208953	0.0900248	0	0	1	1	0	0.0203562	1	1	0	0.00254453	1	1	Gain/Amp in MEDOC
7	77911072	77913471	2400	+	.	7:77911072-77913471	MAGI2	q21.11	0.114286	0.00763359	0.00110952	0.0900248	0	0	1	1	0	0.0203562	1	1	0	0.00254453	1	1	Gain/Amp in MEDOC
7	77913918	77914442	525	+	.	7:77913918-77914442	MAGI2	q21.11	0.114286	0.00763359	0.00110952	0.0900248	0	0	1	1	0	0.0229008	1	1	0	0.00508906	1	1	Gain/Amp in MEDOC
7	77919317	78186940	267624	+	.	7:77919317-78186940	RPL13AP17	q21.11	0.114286	0.00763359	0.00110952	0.0900248	0	0	1	1	0	0.0203562	1	1	0	0.00254453	1	1	Gain/Amp in MEDOC
7	78210868	78495913	285046	+	.	7:78210868-78495913	MAGI2	q21.11	0.114286	0.00763359	0.00110952	0.0900248	0	0	1	1	0	0.0203562	1	1	0	0.00254453	1	1	Gain/Amp in MEDOC
7	78503745	78655374	151630	+	.	7:78503745-78655374	MAGI2-AS2	q21.11	0.114286	0.00763359	0.00110952	0.0900248	0	0	1	1	0	0.0229008	1	1	0	0.00254453	1	1	Gain/Amp in MEDOC
7	78655427	78711596	56170	+	.	7:78655427-78711596	MAGI2	q21.11	0.114286	0.0101781	0.00208953	0.0900248	0	0	1	1	0	0.0229008	1	1	0	0.00254453	1	1	Gain/Amp in MEDOC
7	78718660	78953074	234415	+	.	7:78718660-78953074	MAGI2	q21.11	0.114286	0.0101781	0.00208953	0.0900248	0	0	1	1	0	0.0203562	1	1	0	0.00254453	1	1	Gain/Amp in MEDOC
7	78954150	78954279	130	+	.	7:78954150-78954279	MAGI2	q21.11	0.114286	0.0101781	0.00208953	0.0900248	0	0	1	1	0	0.0229008	1	1	0	0.00508906	1	1	Gain/Amp in MEDOC
7	78954604	79167972	213369	+	.	7:78954604-79167972	MAGI2-AS3	q21.11	0.114286	0.0101781	0.00208953	0.0900248	0	0	1	1	0	0.0203562	1	1	0	0.00254453	1	1	Gain/Amp in MEDOC
7	79241694	79250848	9155	+	.	7:79241694-79250848	NA	q21.11	0.114286	0.0101781	0.00208953	0.0900248	0	0	1	1	0	0.0203562	1	1	0	0.00254453	1	1	Gain/Amp in MEDOC
7	79252811	79253164	354	+	.	7:79252811-79253164	NA	q21.11	0.114286	0.0101781	0.00208953	0.0900248	0	0	1	1	0	0.0229008	1	1	0	0.00508906	1	1	Gain/Amp in MEDOC
7	79257850	79509411	251562	+	.	7:79257850-79509411	NA	q21.11	0.114286	0.0101781	0.00208953	0.0900248	0	0	1	1	0	0.0203562	1	1	0	0.00254453	1	1	Gain/Amp in MEDOC
7	79509534	79735159	225626	+	.	7:79509534-79735159	NA	q21.11	0.114286	0.0101781	0.00208953	0.0900248	0	0	1	1	0	0.0178117	1	1	0	0.00254453	1	1	Gain/Amp in MEDOC
7	79740360	79740761	402	+	.	7:79740360-79740761	NA	q21.11	0.114286	0.0101781	0.00208953	0.0900248	0	0	1	1	0	0.0203562	1	1	0	0.00508906	1	1	Gain/Amp in MEDOC
7	79743970	79866278	122309	+	.	7:79743970-79866278	GNAI1	q21.11	0.114286	0.0101781	0.00208953	0.0900248	0	0	1	1	0	0.0178117	1	1	0	0.00254453	1	1	Gain/Amp in MEDOC
7	79868857	79872964	4108	+	.	7:79868857-79872964	NA	q21.11	0.114286	0.00763359	0.00110952	0.0900248	0	0	1	1	0	0.0178117	1	1	0	0.00254453	1	1	Gain/Amp in MEDOC
7	79873964	80149164	275201	+	.	7:79873964-80149164	GNAT3	q21.11	0.114286	0.0101781	0.00208953	0.0900248	0	0	1	1	0	0.0178117	1	1	0	0.00254453	1	1	Gain/Amp in MEDOC
7	80150131	80154463	4333	+	.	7:80150131-80154463	NA	q21.11	0.114286	0.0101781	0.00208953	0.0900248	0	0	1	1	0	0.0203562	1	1	0	0.00508906	1	1	Gain/Amp in MEDOC
7	80155198	80413182	257985	+	.	7:80155198-80413182	CD36	q21.11	0.114286	0.0101781	0.00208953	0.0900248	0	0	1	1	0	0.0178117	1	1	0	0.00254453	1	1	Gain/Amp in MEDOC
7	80414636	80414715	80	+	.	7:80414636-80414715	SEMA3C	q21.11	0.114286	0.0101781	0.00208953	0.0900248	0	0	1	1	0	0.0203562	1	1	0	0.00508906	1	1	Gain/Amp in MEDOC
7	80417267	80477340	60074	+	.	7:80417267-80477340	SEMA3C	q21.11	0.114286	0.0101781	0.00208953	0.0900248	0	0	1	1	0	0.0203562	1	1	0	0.00254453	1	1	Gain/Amp in MEDOC
7	80488186	81304108	815923	+	.	7:80488186-81304108	LOC100128317	q21.11	0.142857	0.0101781	0.000274187	0.0534032	0	0	1	1	0	0.0203562	1	1	0	0.00254453	1	1	Gain/Amp in MEDOC
7	81316837	81394393	77557	+	.	7:81316837-81394393	HGF	q21.11	0.142857	0.0101781	0.000274187	0.0534032	0.0285714	0	0.0817757	1	0	0.0203562	1	1	0	0.00254453	1	1	Gain/Amp in MEDOC
7	81397998	81412602	14605	+	.	7:81397998-81412602	HGF	q21.11	0.142857	0.0101781	0.000274187	0.0534032	0.0285714	0	0.0817757	1	0	0.0229008	1	1	0	0.00508906	1	1	Gain/Amp in MEDOC
7	81414223	81630965	216743	+	.	7:81414223-81630965	CACNA2D1	q21.11	0.142857	0.0101781	0.000274187	0.0534032	0.0285714	0	0.0817757	1	0	0.0203562	1	1	0	0.00254453	1	1	Gain/Amp in MEDOC
7	81637129	81638889	1761	+	.	7:81637129-81638889	CACNA2D1-AS1	q21.11	0.142857	0.0127226	0.000515944	0.0640861	0.0285714	0.00254453	0.15704	1	0	0.0203562	1	1	0	0.00254453	1	1	Gain/Amp in MEDOC
7	81638950	82091048	452099	+	.	7:81638950-82091048	CACNA2D1-AS1	q21.11	0.142857	0.0101781	0.000274187	0.0534032	0.0285714	0	0.0817757	1	0	0.0203562	1	1	0	0.00254453	1	1	Gain/Amp in MEDOC
7	82124674	82218457	93784	+	.	7:82124674-82218457	NA	q21.11	0.114286	0.0101781	0.00208953	0.0900248	0	0	1	1	0.0285714	0.0203562	0.539489	1	0	0.00254453	1	1	Gain/Amp in MEDOC
7	82221511	82229961	8451	+	.	7:82221511-82229961	NA	q21.11	0.114286	0.0101781	0.00208953	0.0900248	0	0	1	1	0.0285714	0.0229008	0.577956	1	0	0.00508906	1	1	Gain/Amp in MEDOC
7	82230985	82485664	254680	+	.	7:82230985-82485664	PCLO	q21.11	0.114286	0.0101781	0.00208953	0.0900248	0	0	1	1	0.0285714	0.0203562	0.539489	1	0	0.00254453	1	1	Gain/Amp in MEDOC
7	82492957	82714918	221962	+	.	7:82492957-82714918	PCLO	q21.11	0.114286	0.0101781	0.00208953	0.0900248	0	0	1	1	0.0285714	0.0203562	0.539489	1	0	0.00254453	1	1	Gain/Amp in MEDOC
7	82715960	82717964	2005	+	.	7:82715960-82717964	PCLO	q21.11	0.114286	0.0101781	0.00208953	0.0900248	0	0	1	1	0.0285714	0.0229008	0.577956	1	0	0.00508906	1	1	Gain/Amp in MEDOC
7	82718111	82862783	144673	+	.	7:82718111-82862783	PCLO	q21.11	0.114286	0.0101781	0.00208953	0.0900248	0	0	1	1	0.0285714	0.0203562	0.539489	1	0	0.00254453	1	1	Gain/Amp in MEDOC
7	82865056	82865077	22	+	.	7:82865056-82865077	NA	q21.11	0.114286	0.0101781	0.00208953	0.0900248	0	0	1	1	0.0285714	0.0229008	0.577956	1	0	0.00508906	1	1	Gain/Amp in MEDOC
7	82868430	82977626	109197	+	.	7:82868430-82977626	NA	q21.11	0.114286	0.0101781	0.00208953	0.0900248	0	0	1	1	0.0285714	0.0203562	0.539489	1	0	0.00254453	1	1	Gain/Amp in MEDOC
7	82978814	82990758	11945	+	.	7:82978814-82990758	NA	q21.11	0.114286	0.0127226	0.0035418	0.12376	0	0	1	1	0.0285714	0.0203562	0.539489	1	0	0.00254453	1	1	Gain/Amp in MEDOC
7	83003206	83050986	47781	+	.	7:83003206-83050986	SEMA3E	q21.11	0.114286	0.0127226	0.0035418	0.12376	0	0	1	1	0.0285714	0.0203562	0.539489	1	0	0.00254453	1	1	Gain/Amp in MEDOC
7	83067691	83109108	41418	+	.	7:83067691-83109108	SEMA3E	q21.11	0.114286	0.0127226	0.0035418	0.12376	0	0	1	1	0.0285714	0.0203562	0.539489	1	0	0.00254453	1	1	Gain/Amp in MEDOC
7	83113437	83129383	15947	+	.	7:83113437-83129383	SEMA3E	q21.11	0.114286	0.0152672	0.00555904	0.142932	0	0	1	1	0.0285714	0.0203562	0.539489	1	0	0.00254453	1	1	Gain/Amp in MEDOC
7	83130343	83181656	51314	+	.	7:83130343-83181656	SEMA3E	q21.11	0.114286	0.0152672	0.00555904	0.142932	0	0	1	1	0.0285714	0.0254453	1	1	0	0.00763359	1	1	Gain/Amp in MEDOC
7	83182670	83182670	1	+	.	7:83182670-83182670	SEMA3E	q21.11	0.114286	0.0152672	0.00555904	0.142932	0	0	1	1	0.0285714	0.0229008	0.577956	1	0	0.00508906	1	1	Gain/Amp in MEDOC
7	83184920	83215797	30878	+	.	7:83184920-83215797	SEMA3E	q21.11	0.114286	0.0152672	0.00555904	0.142932	0	0	1	1	0.0285714	0.0203562	0.539489	1	0	0.00254453	1	1	Gain/Amp in MEDOC
7	83218790	83300943	82154	+	.	7:83218790-83300943	SEMA3E	q21.11	0.114286	0.0152672	0.00555904	0.142932	0	0	1	1	0.0285714	0.0203562	0.539489	1	0	0.00254453	1	1	Gain/Amp in MEDOC
7	83300960	83469735	168776	+	.	7:83300960-83469735	NA	q21.11	0.114286	0.0178117	0.00822709	0.15519	0	0	1	1	0.0285714	0.0203562	0.539489	1	0	0.00254453	1	1	Gain/Amp in MEDOC
7	83470314	83476314	6001	+	.	7:83470314-83476314	NA	q21.11	0.114286	0.0203562	0.0116229	0.19332	0	0	1	1	0.0285714	0.0203562	0.539489	1	0	0.00254453	1	1	Gain/Amp in MEDOC
7	83480008	83506643	26636	+	.	7:83480008-83506643	NA	q21.11	0.114286	0.0178117	0.00822709	0.15519	0	0	1	1	0.0285714	0.0203562	0.539489	1	0	0.00254453	1	1	Gain/Amp in MEDOC
7	83515095	83578842	63748	+	.	7:83515095-83578842	NA	q21.11	0.114286	0.0178117	0.00822709	0.15519	0	0.00254453	1	1	0.0285714	0.0203562	0.539489	1	0	0.00254453	1	1	Gain/Amp in MEDOC
7	83579098	83580714	1617	+	.	7:83579098-83580714	NA	q21.11	0.114286	0.0152672	0.00555904	0.142932	0	0.00254453	1	1	0.0285714	0.0203562	0.539489	1	0	0.00254453	1	1	Gain/Amp in MEDOC
7	83584373	83603121	18749	+	.	7:83584373-83603121	SEMA3A	q21.11	0.114286	0.0152672	0.00555904	0.142932	0	0	1	1	0.0285714	0.0203562	0.539489	1	0	0.00254453	1	1	Gain/Amp in MEDOC
7	83606518	83636781	30264	+	.	7:83606518-83636781	SEMA3A	q21.11	0.114286	0.0127226	0.0035418	0.12376	0	0	1	1	0.0285714	0.0203562	0.539489	1	0	0.00254453	1	1	Gain/Amp in MEDOC
7	83726072	83910650	184579	+	.	7:83726072-83910650	SEMA3A	q21.11	0.0857143	0.0101781	0.0140027	0.209697	0	0	1	1	0.0571429	0.0203562	0.193281	1	0	0.00254453	1	1	Gain/Amp in MEDOC
7	83916748	83932358	15611	+	.	7:83916748-83932358	NA	q21.11	0.0857143	0.0101781	0.0140027	0.209697	0	0	1	1	0.0571429	0.0229008	0.224571	1	0	0.00508906	1	1	Gain/Amp in MEDOC
7	83932659	84588241	655583	+	.	7:83932659-84588241	LOC101927378	q21.11	0.0857143	0.0101781	0.0140027	0.209697	0	0	1	1	0.0571429	0.0203562	0.193281	1	0	0.00254453	1	1	Gain/Amp in MEDOC
7	84588275	84589078	804	+	.	7:84588275-84589078	NA	q21.11	0.0857143	0.0101781	0.0140027	0.209697	0	0	1	1	0.0571429	0.0229008	0.224571	1	0	0.00763359	1	1	Gain/Amp in MEDOC
7	84591966	85238140	646175	+	.	7:84591966-85238140	LINC00972	q21.11	0.0857143	0.0101781	0.0140027	0.209697	0	0	1	1	0.0571429	0.0203562	0.193281	1	0	0.00254453	1	1	Gain/Amp in MEDOC
7	85239145	85326198	87054	+	.	7:85239145-85326198	NA	q21.11	0.0857143	0.0101781	0.0140027	0.209697	0	0	1	1	0.0571429	0.0203562	0.193281	1	0	0.00254453	1	1	Gain/Amp in MEDOC
7	85326738	85610562	283825	+	.	7:85326738-85610562	NA	q21.11	0.0857143	0.0101781	0.0140027	0.209697	0	0	1	1	0.0571429	0.0203562	0.193281	1	0	0.00254453	1	1	Gain/Amp in MEDOC
7	85611483	85611862	380	+	.	7:85611483-85611862	NA	q21.11	0.0857143	0.0101781	0.0140027	0.209697	0	0	1	1	0.0571429	0.0229008	0.224571	1	0	0.00508906	1	1	Gain/Amp in MEDOC
7	85615828	85842683	226856	+	.	7:85615828-85842683	NA	q21.11	0.0857143	0.0101781	0.0140027	0.209697	0	0	1	1	0.0571429	0.0203562	0.193281	1	0	0.00254453	1	1	Gain/Amp in MEDOC
7	85844768	85845057	290	+	.	7:85844768-85845057	NA	q21.11	0.0857143	0.0101781	0.0140027	0.209697	0	0	1	1	0.0571429	0.0229008	0.224571	1	0	0.00508906	1	1	Gain/Amp in MEDOC
7	85846195	85895538	49344	+	.	7:85846195-85895538	NA	q21.11	0.0857143	0.0101781	0.0140027	0.209697	0	0	1	1	0.0571429	0.0203562	0.193281	1	0	0.00254453	1	1	Gain/Amp in MEDOC
7	85896002	85896021	20	+	.	7:85896002-85896021	NA	q21.11	0.0857143	0.0101781	0.0140027	0.209697	0	0	1	1	0.0571429	0.0229008	0.224571	1	0	0.00508906	1	1	Gain/Amp in MEDOC
7	85901637	85967778	66142	+	.	7:85901637-85967778	NA	q21.11	0.0857143	0.0101781	0.0140027	0.209697	0	0	1	1	0.0571429	0.0203562	0.193281	1	0	0.00254453	1	1	Gain/Amp in MEDOC
7	85969481	86125795	156315	+	.	7:85969481-86125795	NA	q21.11	0.0857143	0.00763359	0.00847706	0.15519	0	0	1	1	0.0571429	0.0203562	0.193281	1	0	0.00254453	1	1	Gain/Amp in MEDOC
7	86129396	86205605	76210	+	.	7:86129396-86205605	NA	q21.11	0.0857143	0.0101781	0.0140027	0.209697	0	0	1	1	0.0571429	0.0203562	0.193281	1	0	0.00254453	1	1	Gain/Amp in MEDOC
7	86206830	86207261	432	+	.	7:86206830-86207261	NA	q21.11	0.0857143	0.0101781	0.0140027	0.209697	0	0	1	1	0.0571429	0.0229008	0.224571	1	0	0.00508906	1	1	Gain/Amp in MEDOC
7	86209921	86271067	61147	+	.	7:86209921-86271067	NA	q21.11	0.0857143	0.0101781	0.0140027	0.209697	0	0	1	1	0.0571429	0.0203562	0.193281	1	0	0.00254453	1	1	Gain/Amp in MEDOC
7	86272016	86272294	279	+	.	7:86272016-86272294	NA	q21.11	0.0857143	0.0101781	0.0140027	0.209697	0	0	1	1	0.0571429	0.0229008	0.224571	1	0	0.00508906	1	1	Gain/Amp in MEDOC
7	86272799	86597352	324554	+	.	7:86272799-86597352	GRM3	q21.12	0.0857143	0.0101781	0.0140027	0.209697	0	0	1	1	0.0571429	0.0203562	0.193281	1	0	0.00254453	1	1	Gain/Amp in MEDOC
7	86608640	86813974	205335	+	.	7:86608640-86813974	LOC101927420	q21.12	0.114286	0.0101781	0.00208953	0.0900248	0	0	1	1	0.0285714	0.0203562	0.539489	1	0	0.00254453	1	1	Gain/Amp in MEDOC
7	86816986	86817730	745	+	.	7:86816986-86817730	DMTF1	q21.12	0.114286	0.0101781	0.00208953	0.0900248	0	0	1	1	0.0285714	0.0229008	0.577956	1	0	0.00508906	1	1	Gain/Amp in MEDOC
7	86818716	87138532	319817	+	.	7:86818716-87138532	CROT	q21.12	0.114286	0.0101781	0.00208953	0.0900248	0	0	1	1	0.0285714	0.0203562	0.539489	1	0	0.00254453	1	1	Gain/Amp in MEDOC
7	87138645	87139316	672	+	.	7:87138645-87139316	ABCB1	q21.12	0.114286	0.0101781	0.00208953	0.0900248	0	0	1	1	0.0285714	0.0229008	0.577956	1	0	0.00508906	1	1	Gain/Amp in MEDOC
7	87141161	88141179	1000019	+	.	7:87141161-88141179	SRI	q21.12	0.114286	0.0101781	0.00208953	0.0900248	0	0	1	1	0.0285714	0.0203562	0.539489	1	0	0.00254453	1	1	Gain/Amp in MEDOC
7	89895863	89909982	14120	+	.	7:89895863-89909982	CFAP69	q21.13	0.142857	0.0101781	0.000274187	0.0534032	0	0	1	1	0.0285714	0.0254453	1	1	0	0.00763359	1	1	Gain/Amp in MEDOC
7	89912209	89913579	1371	+	.	7:89912209-89913579	CFAP69	q21.13	0.142857	0.0101781	0.000274187	0.0534032	0	0	1	1	0.0285714	0.0279898	1	1	0	0.0101781	1	1	Gain/Amp in MEDOC
7	89916955	89961876	44922	+	.	7:89916955-89961876	CFAP69	q21.13	0.142857	0.0101781	0.000274187	0.0534032	0	0	1	1	0.0285714	0.0254453	1	1	0	0.00763359	1	1	Gain/Amp in MEDOC
7	89966229	90009107	42879	+	.	7:89966229-90009107	GTPBP10	q21.13	0.142857	0.0101781	0.000274187	0.0534032	0	0	1	1	0.0285714	0.0229008	0.577956	1	0	0.00508906	1	1	Gain/Amp in MEDOC
7	90009213	90084742	75530	+	.	7:90009213-90084742	GTPBP10	q21.13	0.142857	0.0101781	0.000274187	0.0534032	0	0	1	1	0.0285714	0.0203562	0.539489	1	0	0.00254453	1	1	Gain/Amp in MEDOC
7	90084772	90552183	467412	+	.	7:90084772-90552183	LOC102723899	q21.13	0.142857	0.0101781	0.000274187	0.0534032	0	0	1	1	0.0285714	0.0203562	0.539489	1	0	0.00254453	1	1	Gain/Amp in MEDOC
7	90553218	90554573	1356	+	.	7:90553218-90554573	CDK14	q21.13	0.142857	0.0101781	0.000274187	0.0534032	0	0	1	1	0.0285714	0.0229008	0.577956	1	0	0.00508906	1	1	Gain/Amp in MEDOC
7	90556439	90751428	194990	+	.	7:90556439-90751428	CDK14	q21.13	0.142857	0.0101781	0.000274187	0.0534032	0	0	1	1	0.0285714	0.0203562	0.539489	1	0	0.00254453	1	1	Gain/Amp in MEDOC
7	90756548	90769364	12817	+	.	7:90756548-90769364	CDK14	q21.13	0.142857	0.0101781	0.000274187	0.0534032	0	0	1	1	0.0285714	0.0229008	0.577956	1	0	0.00508906	1	1	Gain/Amp in MEDOC
7	90773196	91191664	418469	+	.	7:90773196-91191664	FZD1	q21.2	0.142857	0.0101781	0.000274187	0.0534032	0	0	1	1	0.0285714	0.0203562	0.539489	1	0	0.00254453	1	1	Gain/Amp in MEDOC
7	91191912	91191928	17	+	.	7:91191912-91191928	NA	q21.2	0.142857	0.0101781	0.000274187	0.0534032	0	0	1	1	0.0285714	0.0229008	0.577956	1	0	0.00508906	1	1	Gain/Amp in MEDOC
7	91192292	91264152	71861	+	.	7:91192292-91264152	NA	q21.2	0.142857	0.0101781	0.000274187	0.0534032	0	0	1	1	0.0285714	0.0203562	0.539489	1	0	0.00254453	1	1	Gain/Amp in MEDOC
7	91268163	91269487	1325	+	.	7:91268163-91269487	NA	q21.2	0.142857	0.0101781	0.000274187	0.0534032	0	0	1	1	0.0285714	0.0254453	1	1	0	0.00763359	1	1	Gain/Amp in MEDOC
7	91272344	91275374	3031	+	.	7:91272344-91275374	NA	q21.2	0.142857	0.0101781	0.000274187	0.0534032	0	0	1	1	0.0285714	0.0203562	0.539489	1	0	0.00254453	1	1	Gain/Amp in MEDOC
7	91313389	91373232	59844	+	.	7:91313389-91373232	NA	q21.2	0.142857	0.0101781	0.000274187	0.0534032	0	0	1	1	0.0571429	0.0203562	0.193281	1	0	0.00254453	1	1	Gain/Amp in MEDOC
7	91373459	91373786	328	+	.	7:91373459-91373786	NA	q21.2	0.142857	0.0127226	0.000515944	0.0640861	0	0.00254453	1	1	0.0571429	0.0203562	0.193281	1	0	0.00254453	1	1	Gain/Amp in MEDOC
7	91374246	91375125	880	+	.	7:91374246-91375125	NA	q21.2	0.142857	0.0127226	0.000515944	0.0640861	0	0	1	1	0.0571429	0.0203562	0.193281	1	0	0.00254453	1	1	Gain/Amp in MEDOC
7	91376925	91718020	341096	+	.	7:91376925-91718020	MTERF1	q21.2	0.142857	0.0101781	0.000274187	0.0534032	0	0	1	1	0.0571429	0.0203562	0.193281	1	0	0.00254453	1	1	Gain/Amp in MEDOC
7	91719170	91719608	439	+	.	7:91719170-91719608	AKAP9	q21.2	0.142857	0.0101781	0.000274187	0.0534032	0	0	1	1	0.0571429	0.0254453	0.256265	1	0	0.00763359	1	1	Gain/Amp in MEDOC
7	91721421	92216959	495539	+	.	7:91721421-92216959	FAM133B	q21.2	0.142857	0.0101781	0.000274187	0.0534032	0	0	1	1	0.0571429	0.0203562	0.193281	1	0	0.00254453	1	1	Gain/Amp in MEDOC
7	92220709	92251165	30457	+	.	7:92220709-92251165	CDK6	q21.2	0.142857	0.0127226	0.000515944	0.0640861	0	0	1	1	0.0571429	0.0203562	0.193281	1	0	0.00254453	1	1	Gain/Amp in MEDOC
7	92253867	92278806	24940	+	.	7:92253867-92278806	CDK6	q21.2	0.142857	0.0101781	0.000274187	0.0534032	0	0	1	1	0.0571429	0.0203562	0.193281	1	0	0.00254453	1	1	Gain/Amp in MEDOC
7	92279028	92279363	336	+	.	7:92279028-92279363	CDK6	q21.2	0.142857	0.0101781	0.000274187	0.0534032	0	0	1	1	0.0571429	0.0229008	0.224571	1	0	0.00508906	1	1	Gain/Amp in MEDOC
7	92279600	92342062	62463	+	.	7:92279600-92342062	CDK6	q21.2	0.142857	0.0101781	0.000274187	0.0534032	0	0	1	1	0.0571429	0.0203562	0.193281	1	0	0.00254453	1	1	Gain/Amp in MEDOC
7	92348734	92436342	87609	+	.	7:92348734-92436342	CDK6	q21.2	0.142857	0.0127226	0.000515944	0.0640861	0	0	1	1	0.0571429	0.0203562	0.193281	1	0	0.00254453	1	1	Gain/Amp in MEDOC
7	92436374	92467735	31362	+	.	7:92436374-92467735	CDK6-AS1	q21.2	0.142857	0.0127226	0.000515944	0.0640861	0	0	1	1	0.0571429	0.0229008	0.224571	1	0	0.00254453	1	1	Gain/Amp in MEDOC
7	92469679	92470501	823	+	.	7:92469679-92470501	CDK6-AS1	q21.2	0.142857	0.0152672	0.000889953	0.0809218	0	0.00254453	1	1	0.0571429	0.0203562	0.193281	1	0	0.00254453	1	1	Gain/Amp in MEDOC
7	92476233	92490040	13808	+	.	7:92476233-92490040	CDK6-AS1	q21.2	0.142857	0.0101781	0.000274187	0.0534032	0	0	1	1	0.0571429	0.0229008	0.224571	1	0	0.00254453	1	1	Gain/Amp in MEDOC
7	92490092	92533155	43064	+	.	7:92490092-92533155	CDK6-AS1	q21.2	0.142857	0.0127226	0.000515944	0.0640861	0	0	1	1	0.0571429	0.0203562	0.193281	1	0	0.00254453	1	1	Gain/Amp in MEDOC
7	92533310	92533685	376	+	.	7:92533310-92533685	CDK6-AS1	q21.2	0.142857	0.0127226	0.000515944	0.0640861	0	0	1	1	0.0571429	0.0229008	0.224571	1	0	0.00508906	1	1	Gain/Amp in MEDOC
7	92534024	92543165	9142	+	.	7:92534024-92543165	CDK6-AS1	q21.2	0.142857	0.0127226	0.000515944	0.0640861	0	0	1	1	0.0571429	0.0203562	0.193281	1	0	0.00254453	1	1	Gain/Amp in MEDOC
7	92544073	92629374	85302	+	.	7:92544073-92629374	CDK6-AS1	q21.2	0.142857	0.0101781	0.000274187	0.0534032	0	0	1	1	0.0571429	0.0203562	0.193281	1	0	0.00254453	1	1	Gain/Amp in MEDOC
7	92630454	92694665	64212	+	.	7:92630454-92694665	NA	q21.2	0.142857	0.0127226	0.000515944	0.0640861	0	0	1	1	0.0571429	0.0203562	0.193281	1	0	0.00254453	1	1	Gain/Amp in MEDOC
7	92711551	92743497	31947	+	.	7:92711551-92743497	SAMD9	q21.2	0.142857	0.0101781	0.000274187	0.0534032	0	0	1	1	0.0571429	0.0203562	0.193281	1	0	0.00254453	1	1	Gain/Amp in MEDOC
7	92744315	92744315	1	+	.	7:92744315-92744315	SAMD9	q21.2	0.142857	0.0127226	0.000515944	0.0640861	0	0	1	1	0.0571429	0.0178117	0.162707	1	0	0.00254453	1	1	Gain/Amp in MEDOC
7	92756836	93065320	308485	+	.	7:92756836-93065320	HEPACAM2	q21.3	0.142857	0.0127226	0.000515944	0.0640861	0	0	1	1	0.0571429	0.0152672	0.133207	1	0	0	1	1	Gain/Amp in MEDOC
7	93070185	93083708	13524	+	.	7:93070185-93083708	CALCR	q21.3	0.142857	0.0127226	0.000515944	0.0640861	0	0	1	1	0.0571429	0.0178117	0.162707	1	0	0.00254453	1	1	Gain/Amp in MEDOC
7	93084924	93109083	24160	+	.	7:93084924-93109083	CALCR	q21.3	0.142857	0.0127226	0.000515944	0.0640861	0	0	1	1	0.0571429	0.0152672	0.133207	1	0	0	1	1	Gain/Amp in MEDOC
7	93110055	93126914	16860	+	.	7:93110055-93126914	MIR489	q21.3	0.142857	0.0127226	0.000515944	0.0640861	0	0	1	1	0.0571429	0.0178117	0.162707	1	0	0.00254453	1	1	Gain/Amp in MEDOC
7	93136812	93169389	32578	+	.	7:93136812-93169389	CALCR	q21.3	0.142857	0.0127226	0.000515944	0.0640861	0	0	1	1	0.0571429	0.0152672	0.133207	1	0	0	1	1	Gain/Amp in MEDOC
7	93169435	93175496	6062	+	.	7:93169435-93175496	CALCR	q21.3	0.142857	0.0127226	0.000515944	0.0640861	0	0	1	1	0.0571429	0.0178117	0.162707	1	0	0.00254453	1	1	Gain/Amp in MEDOC
7	93179441	93241250	61810	+	.	7:93179441-93241250	CALCR	q21.3	0.142857	0.0127226	0.000515944	0.0640861	0	0	1	1	0.0571429	0.0152672	0.133207	1	0	0	1	1	Gain/Amp in MEDOC
7	93241640	93265058	23419	+	.	7:93241640-93265058	NA	q21.3	0.142857	0.0127226	0.000515944	0.0640861	0	0	1	1	0.0571429	0.0178117	0.162707	1	0	0.00254453	1	1	Gain/Amp in MEDOC
7	93265739	93407517	141779	+	.	7:93265739-93407517	MIR4652	q21.3	0.142857	0.0127226	0.000515944	0.0640861	0	0	1	1	0.0571429	0.0152672	0.133207	1	0	0	1	1	Gain/Amp in MEDOC
7	93407706	93413483	5778	+	.	7:93407706-93413483	NA	q21.3	0.142857	0.0127226	0.000515944	0.0640861	0	0	1	1	0.0571429	0.0152672	0.133207	1	0	0.00254453	1	1	Gain/Amp in MEDOC
7	93425186	93544817	119632	+	.	7:93425186-93544817	LOC105375401	q21.3	0.142857	0.0127226	0.000515944	0.0640861	0	0	1	1	0.0571429	0.0127226	0.105193	1	0	0	1	1	Gain/Amp in MEDOC
7	93545331	93546068	738	+	.	7:93545331-93546068	NA	q21.3	0.142857	0.0127226	0.000515944	0.0640861	0	0	1	1	0.0571429	0.0127226	0.105193	1	0	0.00254453	1	1	Gain/Amp in MEDOC
7	93550447	93556828	6382	+	.	7:93550447-93556828	GNG11	q21.3	0.142857	0.0127226	0.000515944	0.0640861	0	0	1	1	0.0571429	0.0127226	0.105193	1	0	0	1	1	Gain/Amp in MEDOC
7	93557117	93557474	358	+	.	7:93557117-93557474	GNG11	q21.3	0.142857	0.0127226	0.000515944	0.0640861	0	0	1	1	0.0571429	0.0152672	0.133207	1	0	0.00254453	1	1	Gain/Amp in MEDOC
7	93557539	93565361	7823	+	.	7:93557539-93565361	GNG11	q21.3	0.142857	0.0127226	0.000515944	0.0640861	0	0	1	1	0.0571429	0.0127226	0.105193	1	0	0	1	1	Gain/Amp in MEDOC
7	93569522	93586511	16990	+	.	7:93569522-93586511	NA	q21.3	0.142857	0.0127226	0.000515944	0.0640861	0	0	1	1	0.0571429	0.0152672	0.133207	1	0	0.00254453	1	1	Gain/Amp in MEDOC
7	93588934	93702820	113887	+	.	7:93588934-93702820	BET1	q21.3	0.142857	0.0127226	0.000515944	0.0640861	0	0	1	1	0.0571429	0.0127226	0.105193	1	0	0	1	1	Gain/Amp in MEDOC
7	93727684	94000473	272790	+	.	7:93727684-94000473	COL1A2-AS1	q21.3	0.142857	0.0127226	0.000515944	0.0640861	0.0285714	0	0.0817757	1	0.0571429	0.0127226	0.105193	1	0	0	1	1	Gain/Amp in MEDOC
7	94002797	94005395	2599	+	.	7:94002797-94005395	COL1A2-AS1	q21.3	0.142857	0.0127226	0.000515944	0.0640861	0.0285714	0	0.0817757	1	0.0571429	0.0152672	0.133207	1	0	0.00254453	1	1	Gain/Amp in MEDOC
7	94006080	94010564	4485	+	.	7:94006080-94010564	COL1A2-AS1	q21.3	0.142857	0.0127226	0.000515944	0.0640861	0.0285714	0	0.0817757	1	0.0571429	0.0127226	0.105193	1	0	0	1	1	Gain/Amp in MEDOC
7	94011032	94011032	1	+	.	7:94011032-94011032	COL1A2-AS1	q21.3	0.142857	0.0127226	0.000515944	0.0640861	0.0285714	0	0.0817757	1	0.0571429	0.0152672	0.133207	1	0	0.00254453	1	1	Gain/Amp in MEDOC
7	94011143	94011143	1	+	.	7:94011143-94011143	COL1A2-AS1	q21.3	0.142857	0.0127226	0.000515944	0.0640861	0.0285714	0	0.0817757	1	0.0571429	0.0178117	0.162707	1	0	0.00508906	1	1	Gain/Amp in MEDOC
7	94011254	94011254	1	+	.	7:94011254-94011254	COL1A2-AS1	q21.3	0.142857	0.0127226	0.000515944	0.0640861	0.0285714	0	0.0817757	1	0.0571429	0.0152672	0.133207	1	0	0.00254453	1	1	Gain/Amp in MEDOC
7	94012278	94014726	2449	+	.	7:94012278-94014726	COL1A2-AS1	q21.3	0.142857	0.0127226	0.000515944	0.0640861	0.0285714	0	0.0817757	1	0.0571429	0.0127226	0.105193	1	0	0	1	1	Gain/Amp in MEDOC
7	94014889	94059317	44429	+	.	7:94014889-94059317	COL1A2	q21.3	0.142857	0.0101781	0.000274187	0.0534032	0.0285714	0	0.0817757	1	0.0571429	0.0127226	0.105193	1	0	0	1	1	Gain/Amp in MEDOC
7	94063700	94330485	266786	+	.	7:94063700-94330485	PEG10	q21.3	0.142857	0.0101781	0.000274187	0.0534032	0.0285714	0	0.0817757	1	0.0571429	0.0152672	0.133207	1	0	0	1	1	Gain/Amp in MEDOC
7	94334232	94334467	236	+	.	7:94334232-94334467	NA	q21.3	0.142857	0.0101781	0.000274187	0.0534032	0.0285714	0	0.0817757	1	0.0571429	0.0178117	0.162707	1	0	0.00254453	1	1	Gain/Amp in MEDOC
7	94336470	94459464	122995	+	.	7:94336470-94459464	NA	q21.3	0.142857	0.0101781	0.000274187	0.0534032	0.0285714	0	0.0817757	1	0.0571429	0.0152672	0.133207	1	0	0	1	1	Gain/Amp in MEDOC
7	94462424	94466123	3700	+	.	7:94462424-94466123	NA	q21.3	0.142857	0.0101781	0.000274187	0.0534032	0.0285714	0	0.0817757	1	0.0571429	0.0178117	0.162707	1	0	0.00254453	1	1	Gain/Amp in MEDOC
7	94467033	94640949	173917	+	.	7:94467033-94640949	PPP1R9A	q21.3	0.142857	0.0101781	0.000274187	0.0534032	0.0285714	0	0.0817757	1	0.0571429	0.0152672	0.133207	1	0	0	1	1	Gain/Amp in MEDOC
7	94664991	94732310	67320	+	.	7:94664991-94732310	PPP1R9A	q21.3	0.142857	0.0101781	0.000274187	0.0534032	0	0	1	1	0.0571429	0.0152672	0.133207	1	0	0	1	1	Gain/Amp in MEDOC
7	94733025	94737476	4452	+	.	7:94733025-94737476	PPP1R9A	q21.3	0.142857	0.0101781	0.000274187	0.0534032	0	0	1	1	0.0571429	0.0178117	0.162707	1	0	0.00254453	1	1	Gain/Amp in MEDOC
7	94742302	94789937	47636	+	.	7:94742302-94789937	PPP1R9A	q21.3	0.142857	0.0101781	0.000274187	0.0534032	0	0	1	1	0.0571429	0.0152672	0.133207	1	0	0	1	1	Gain/Amp in MEDOC
7	94794785	94794828	44	+	.	7:94794785-94794828	PPP1R9A	q21.3	0.142857	0.0101781	0.000274187	0.0534032	0	0	1	1	0.0571429	0.0178117	0.162707	1	0	0.00254453	1	1	Gain/Amp in MEDOC
7	94794879	94909662	114784	+	.	7:94794879-94909662	PPP1R9A	q21.3	0.142857	0.0101781	0.000274187	0.0534032	0	0	1	1	0.0571429	0.0152672	0.133207	1	0	0	1	1	Gain/Amp in MEDOC
7	94909899	94909935	37	+	.	7:94909899-94909935	PPP1R9A	q21.3	0.142857	0.0101781	0.000274187	0.0534032	0	0	1	1	0.0571429	0.0178117	0.162707	1	0	0.00254453	1	1	Gain/Amp in MEDOC
7	94910248	94997360	87113	+	.	7:94910248-94997360	PON1	q21.3	0.142857	0.0101781	0.000274187	0.0534032	0	0	1	1	0.0571429	0.0152672	0.133207	1	0	0	1	1	Gain/Amp in MEDOC
7	94997719	95040411	42693	+	.	7:94997719-95040411	PON2	q21.3	0.142857	0.0101781	0.000274187	0.0534032	0	0	1	1	0.0571429	0.0152672	0.133207	1	0	0	1	1	Gain/Amp in MEDOC
7	95043314	95043523	210	+	.	7:95043314-95043523	PON2	q21.3	0.142857	0.0101781	0.000274187	0.0534032	0	0	1	1	0.0571429	0.0178117	0.162707	1	0	0.00254453	1	1	Gain/Amp in MEDOC
7	95043850	95043986	137	+	.	7:95043850-95043986	PON2	q21.3	0.142857	0.0101781	0.000274187	0.0534032	0	0	1	1	0.0571429	0.0152672	0.133207	1	0	0	1	1	Gain/Amp in MEDOC
7	95055366	95131217	75852	+	.	7:95055366-95131217	PON2	q21.3	0.142857	0.0101781	0.000274187	0.0534032	0	0	1	1	0.0571429	0.0127226	0.105193	1	0	0	1	1	Gain/Amp in MEDOC
7	95131238	95133890	2653	+	.	7:95131238-95133890	ASB4	q21.3	0.142857	0.0101781	0.000274187	0.0534032	0	0	1	1	0.0571429	0.0152672	0.133207	1	0	0.00254453	1	1	Gain/Amp in MEDOC
7	95135614	95869138	733525	+	.	7:95135614-95869138	MIR591	q21.3	0.142857	0.0101781	0.000274187	0.0534032	0	0	1	1	0.0571429	0.0152672	0.133207	1	0	0	1	1	Gain/Amp in MEDOC
7	95881275	96017011	135737	+	.	7:95881275-96017011	SLC25A13	q21.3	0.142857	0.0101781	0.000274187	0.0534032	0	0	1	1	0.0571429	0.0152672	0.133207	1	0	0	1	1	Gain/Amp in MEDOC
7	96017037	96026753	9717	+	.	7:96017037-96026753	NA	q21.3	0.142857	0.0101781	0.000274187	0.0534032	0	0	1	1	0.0571429	0.0178117	0.162707	1	0	0.00254453	1	1	Gain/Amp in MEDOC
7	96028585	96058771	30187	+	.	7:96028585-96058771	NA	q21.3	0.142857	0.0101781	0.000274187	0.0534032	0	0	1	1	0.0571429	0.0152672	0.133207	1	0	0	1	1	Gain/Amp in MEDOC
7	96068471	96088656	20186	+	.	7:96068471-96088656	NA	q21.3	0.142857	0.0101781	0.000274187	0.0534032	0	0	1	1	0.0571429	0.0127226	0.105193	1	0	0	1	1	Gain/Amp in MEDOC
7	96089339	96295399	206061	+	.	7:96089339-96295399	SEM1	q21.3	0.142857	0.0101781	0.000274187	0.0534032	0	0	1	1	0.0571429	0.0127226	0.105193	1	0	0	1	1	Gain/Amp in MEDOC
7	96314795	96382079	67285	+	.	7:96314795-96382079	SEM1	q21.3	0.142857	0.0101781	0.000274187	0.0534032	0	0	1	1	0.0571429	0.0127226	0.105193	1	0	0	1	1	Gain/Amp in MEDOC
7	96385670	96386090	421	+	.	7:96385670-96386090	NA	q21.3	0.142857	0.0127226	0.000515944	0.0640861	0	0.00254453	1	1	0.0571429	0.0127226	0.105193	1	0	0	1	1	Gain/Amp in MEDOC
7	96390801	96934747	543947	+	.	7:96390801-96934747	SDHAF3	q21.3	0.142857	0.0101781	0.000274187	0.0534032	0	0	1	1	0.0571429	0.0127226	0.105193	1	0	0	1	1	Gain/Amp in MEDOC
7	96935261	96935274	14	+	.	7:96935261-96935274	NA	q21.3	0.142857	0.0101781	0.000274187	0.0534032	0	0	1	1	0.0571429	0.0152672	0.133207	1	0	0.00254453	1	1	Gain/Amp in MEDOC
7	96937630	97096423	158794	+	.	7:96937630-97096423	NA	q21.3	0.142857	0.0101781	0.000274187	0.0534032	0	0	1	1	0.0571429	0.0127226	0.105193	1	0	0	1	1	Gain/Amp in MEDOC
7	97097956	97232454	134499	+	.	7:97097956-97232454	NA	q21.3	0.142857	0.0101781	0.000274187	0.0534032	0	0	1	1	0.0571429	0.0127226	0.105193	1	0	0	1	1	Gain/Amp in MEDOC
7	97233184	97447083	213900	+	.	7:97233184-97447083	TAC1	q21.3	0.142857	0.0101781	0.000274187	0.0534032	0	0	1	1	0.0571429	0.0127226	0.105193	1	0	0	1	1	Gain/Amp in MEDOC
7	97447149	97462439	15291	+	.	7:97447149-97462439	NA	q21.3	0.142857	0.0101781	0.000274187	0.0534032	0	0	1	1	0.0571429	0.0152672	0.133207	1	0	0	1	1	Gain/Amp in MEDOC
7	97474170	97488569	14400	+	.	7:97474170-97488569	ASNS	q21.3	0.142857	0.0101781	0.000274187	0.0534032	0	0	1	1	0.0571429	0.0152672	0.133207	1	0	0	1	1	Gain/Amp in MEDOC
7	97492646	97500129	7484	+	.	7:97492646-97500129	ASNS	q21.3	0.142857	0.0101781	0.000274187	0.0534032	0	0	1	1	0.0571429	0.0127226	0.105193	1	0	0	1	1	Gain/Amp in MEDOC
7	97500308	97511361	11054	+	.	7:97500308-97511361	ASNS	q21.3	0.142857	0.0101781	0.000274187	0.0534032	0	0	1	1	0.0571429	0.0101781	0.0791384	1	0	0	1	1	Gain/Amp in MEDOC
7	97520686	97597642	76957	+	.	7:97520686-97597642	MIR5692A2	q21.3	0.142857	0.0101781	0.000274187	0.0534032	0	0	1	1	0.0571429	0.0101781	0.0791384	1	0	0	1	1	Gain/Amp in MEDOC
7	97610793	97870910	260118	+	.	7:97610793-97870910	BHLHA15	q21.3	0.142857	0.0101781	0.000274187	0.0534032	0	0	1	1	0.0571429	0.0101781	0.0791384	1	0	0	1	1	Gain/Amp in MEDOC
7	97880711	97884218	3508	+	.	7:97880711-97884218	TECPR1	q21.3	0.142857	0.0101781	0.000274187	0.0534032	0	0	1	1	0.0285714	0.0101781	0.348621	1	0	0	1	1	Gain/Amp in MEDOC
7	97885725	97885987	263	+	.	7:97885725-97885987	NA	q21.3	0.142857	0.0127226	0.000515944	0.0640861	0	0.00254453	1	1	0.0285714	0.0101781	0.348621	1	0	0	1	1	Gain/Amp in MEDOC
7	97888009	97889684	1676	+	.	7:97888009-97889684	NA	q21.3	0.142857	0.0101781	0.000274187	0.0534032	0	0	1	1	0.0285714	0.0101781	0.348621	1	0	0	1	1	Gain/Amp in MEDOC
7	97900191	97903806	3616	+	.	7:97900191-97903806	NA	q21.3	0.142857	0.0101781	0.000274187	0.0534032	0	0	1	1	0.0285714	0.0127226	0.402518	1	0	0.00254453	1	1	Gain/Amp in MEDOC
7	97904407	98085633	181227	+	.	7:97904407-98085633	BRI3	q22.1	0.142857	0.0101781	0.000274187	0.0534032	0	0	1	1	0.0285714	0.0101781	0.348621	1	0	0	1	1	Gain/Amp in MEDOC
7	98087278	98088932	1655	+	.	7:98087278-98088932	NA	q22.1	0.142857	0.0101781	0.000274187	0.0534032	0	0	1	1	0.0285714	0.0127226	0.402518	1	0	0.00254453	1	1	Gain/Amp in MEDOC
7	98090436	98155105	64670	+	.	7:98090436-98155105	NA	q22.1	0.142857	0.0101781	0.000274187	0.0534032	0	0	1	1	0.0285714	0.0101781	0.348621	1	0	0	1	1	Gain/Amp in MEDOC
7	98161686	98189563	27878	+	.	7:98161686-98189563	NA	q22.1	0.142857	0.0101781	0.000274187	0.0534032	0	0	1	1	0.0285714	0.0127226	0.402518	1	0	0	1	1	Gain/Amp in MEDOC
7	98191650	98197531	5882	+	.	7:98191650-98197531	NA	q22.1	0.142857	0.0127226	0.000515944	0.0640861	0	0	1	1	0.0285714	0.0127226	0.402518	1	0	0	1	1	Gain/Amp in MEDOC
7	98199869	98293368	93500	+	.	7:98199869-98293368	NPTX2	q22.1	0.142857	0.0101781	0.000274187	0.0534032	0	0	1	1	0.0285714	0.0127226	0.402518	1	0	0	1	1	Gain/Amp in MEDOC
7	98296792	98297774	983	+	.	7:98296792-98297774	NA	q22.1	0.142857	0.0101781	0.000274187	0.0534032	0	0	1	1	0.0285714	0.0152672	0.452072	1	0	0.00254453	1	1	Gain/Amp in MEDOC
7	98301390	98411980	110591	+	.	7:98301390-98411980	NA	q22.1	0.142857	0.0101781	0.000274187	0.0534032	0	0	1	1	0.0285714	0.0127226	0.402518	1	0	0	1	1	Gain/Amp in MEDOC
7	98632433	98640920	8488	+	.	7:98632433-98640920	LOC101927550	q22.1	0.142857	0.0101781	0.000274187	0.0534032	0	0	1	1	0.0285714	0.0127226	0.402518	1	0	0	1	1	Gain/Amp in MEDOC
7	98641164	98687423	46260	+	.	7:98641164-98687423	SMURF1	q22.1	0.142857	0.0101781	0.000274187	0.0534032	0	0	1	1	0.0285714	0.0127226	0.402518	1	0	0	1	1	Gain/Amp in MEDOC
7	98696126	98974588	278463	+	.	7:98696126-98974588	ARPC1B	q22.1	0.142857	0.0101781	0.000274187	0.0534032	0	0	1	1	0.0285714	0.0127226	0.402518	1	0	0	1	1	Gain/Amp in MEDOC
7	98975556	99011137	35582	+	.	7:98975556-99011137	MIR12119	q22.1	0.142857	0.0101781	0.000274187	0.0534032	0	0	1	1	0.0285714	0.0127226	0.402518	1	0	0	1	1	Gain/Amp in MEDOC
7	99017203	99105517	88315	+	.	7:99017203-99105517	ZKSCAN5	q22.1	0.142857	0.0101781	0.000274187	0.0534032	0	0	1	1	0	0.0127226	1	1	0	0	1	1	Gain/Amp in MEDOC
7	99106041	99398170	292130	+	.	7:99106041-99398170	CYP3A4	q22.1	0.142857	0.0101781	0.000274187	0.0534032	0	0	1	1	0	0.0127226	1	1	0	0	1	1	Gain/Amp in MEDOC
7	99415405	99502983	87579	+	.	7:99415405-99502983	TRIM4	q22.1	0.142857	0.0101781	0.000274187	0.0534032	0	0	1	1	0	0.0127226	1	1	0	0	1	1	Gain/Amp in MEDOC
7	99505955	99523631	17677	+	.	7:99505955-99523631	TRIM4	q22.1	0.142857	0.0101781	0.000274187	0.0534032	0	0	1	1	0	0.0101781	1	1	0	0	1	1	Gain/Amp in MEDOC
7	99526110	99526457	348	+	.	7:99526110-99526457	GJC3	q22.1	0.142857	0.0127226	0.000515944	0.0640861	0	0	1	1	0	0.0101781	1	1	0	0	1	1	Gain/Amp in MEDOC
7	99527977	99538841	10865	+	.	7:99527977-99538841	NA	q22.1	0.142857	0.0152672	0.000889953	0.0809218	0	0	1	1	0	0.0101781	1	1	0	0	1	1	Gain/Amp in MEDOC
7	99541088	99668068	126981	+	.	7:99541088-99668068	ZNF3	q22.1	0.142857	0.0178117	0.0014354	0.0900248	0	0	1	1	0	0.0101781	1	1	0	0	1	1	Gain/Amp in MEDOC
7	99670328	99722266	51939	+	.	7:99670328-99722266	ZNF3	q22.1	0.142857	0.0178117	0.0014354	0.0900248	0	0	1	1	0	0.0101781	1	1	0	0	1	1	Gain/Amp in MEDOC
7	99734938	99782027	47090	+	.	7:99734938-99782027	MAP11	q22.1	0.142857	0.0152672	0.000889953	0.0809218	0	0	1	1	0	0.0101781	1	1	0	0	1	1	Gain/Amp in MEDOC
7	99782633	99807473	24841	+	.	7:99782633-99807473	CASTOR3	q22.1	0.142857	0.0178117	0.0014354	0.0900248	0	0	1	1	0	0.0101781	1	1	0	0	1	1	Gain/Amp in MEDOC
7	99815247	99977725	162479	+	.	7:99815247-99977725	PILRB	q22.1	0.142857	0.0152672	0.000889953	0.0809218	0	0	1	1	0	0.0101781	1	1	0	0	1	1	Gain/Amp in MEDOC
7	99978080	100097291	119212	+	.	7:99978080-100097291	MEPCE	q22.1	0.142857	0.0127226	0.000515944	0.0640861	0	0	1	1	0	0.0101781	1	1	0	0	1	1	Gain/Amp in MEDOC
7	100100815	100101917	1103	+	.	7:100100815-100101917	NA	q22.1	0.142857	0.0127226	0.000515944	0.0640861	0	0	1	1	0	0.0127226	1	1	0	0.00254453	1	1	Gain/Amp in MEDOC
7	100105443	100186998	81556	+	.	7:100105443-100186998	SAP25	q22.1	0.142857	0.0127226	0.000515944	0.0640861	0	0	1	1	0	0.0101781	1	1	0	0	1	1	Gain/Amp in MEDOC
7	100198681	100211398	12718	+	.	7:100198681-100211398	MOSPD3	q22.1	0.142857	0.0127226	0.000515944	0.0640861	0	0	1	1	0	0.0101781	1	1	0	0	1	1	Gain/Amp in MEDOC
7	100221739	100299657	77919	+	.	7:100221739-100299657	GNB2	q22.1	0.142857	0.0127226	0.000515944	0.0640861	0	0	1	1	0.0285714	0.0101781	0.348621	1	0	0	1	1	Gain/Amp in MEDOC
7	100302094	100381012	78919	+	.	7:100302094-100381012	ZAN	q22.1	0.142857	0.0127226	0.000515944	0.0640861	0	0	1	1	0.0285714	0.0101781	0.348621	1	0	0	1	1	Gain/Amp in MEDOC
7	100388305	100498475	110171	+	.	7:100388305-100498475	ACHE	q22.1	0.142857	0.0152672	0.000889953	0.0809218	0	0	1	1	0.0285714	0.0101781	0.348621	1	0	0	1	1	Gain/Amp in MEDOC
7	100498645	100540242	41598	+	.	7:100498645-100540242	NA	q22.1	0.142857	0.0152672	0.000889953	0.0809218	0	0	1	1	0.0285714	0.0101781	0.348621	1	0	0	1	1	Gain/Amp in MEDOC
7	100606796	100613357	6562	+	.	7:100606796-100613357	MUC3A	q22.1	0.114286	0.0152672	0.00555904	0.142932	0	0	1	1	0.0285714	0.0101781	0.348621	1	0	0	1	1	Gain/Amp in MEDOC
7	100622053	100669857	47805	+	.	7:100622053-100669857	MUC17	q22.1	0.114286	0.0127226	0.0035418	0.12376	0	0	1	1	0.0285714	0.0101781	0.348621	1	0	0	1	1	Gain/Amp in MEDOC
7	100675983	100685355	9373	+	.	7:100675983-100685355	MUC17	q22.1	0.114286	0.0152672	0.00555904	0.142932	0	0.00254453	1	1	0.0285714	0.0101781	0.348621	1	0	0	1	1	Gain/Amp in MEDOC
7	100690033	100721250	31218	+	.	7:100690033-100721250	MUC17	q22.1	0.114286	0.0127226	0.0035418	0.12376	0	0	1	1	0.0285714	0.0101781	0.348621	1	0	0	1	1	Gain/Amp in MEDOC
7	100724925	100918485	193561	+	.	7:100724925-100918485	NAT16	q22.1	0.114286	0.0101781	0.00208953	0.0900248	0	0	1	1	0.0285714	0.0101781	0.348621	1	0	0	1	1	Gain/Amp in MEDOC
7	100922977	100938008	15032	+	.	7:100922977-100938008	NA	q22.1	0.114286	0.0101781	0.00208953	0.0900248	0	0	1	1	0.0285714	0.0127226	0.402518	1	0	0.00254453	1	1	Gain/Amp in MEDOC
7	100938537	100998732	60196	+	.	7:100938537-100998732	IFT22	q22.1	0.114286	0.0101781	0.00208953	0.0900248	0	0	1	1	0.0285714	0.0101781	0.348621	1	0	0	1	1	Gain/Amp in MEDOC
7	101008588	101141971	133384	+	.	7:101008588-101141971	COL26A1	q22.1	0.114286	0.0101781	0.00208953	0.0900248	0	0	1	1	0	0.0101781	1	1	0	0	1	1	Gain/Amp in MEDOC
7	101142190	101143199	1010	+	.	7:101142190-101143199	COL26A1	q22.1	0.114286	0.0101781	0.00208953	0.0900248	0	0	1	1	0	0.0101781	1	1	0	0	1	1	Gain/Amp in MEDOC
7	101143259	101161058	17800	+	.	7:101143259-101161058	COL26A1	q22.1	0.114286	0.0101781	0.00208953	0.0900248	0	0	1	1	0	0.0101781	1	1	0	0	1	1	Gain/Amp in MEDOC
7	101161537	101217856	56320	+	.	7:101161537-101217856	LINC01007	q22.1	0.114286	0.0101781	0.00208953	0.0900248	0	0	1	1	0	0.0127226	1	1	0	0.00254453	1	1	Gain/Amp in MEDOC
7	101219471	101229420	9950	+	.	7:101219471-101229420	NA	q22.1	0.114286	0.0127226	0.0035418	0.12376	0	0	1	1	0	0.0127226	1	1	0	0.00254453	1	1	Gain/Amp in MEDOC
7	101229969	101267922	37954	+	.	7:101229969-101267922	MYL10	q22.1	0.114286	0.0101781	0.00208953	0.0900248	0	0	1	1	0	0.0127226	1	1	0	0.00254453	1	1	Gain/Amp in MEDOC
7	101272465	101332236	59772	+	.	7:101272465-101332236	MYL10	q22.1	0.114286	0.0101781	0.00208953	0.0900248	0	0	1	1	0	0.0127226	1	1	0	0.00254453	1	1	Gain/Amp in MEDOC
7	101332926	101380684	47759	+	.	7:101332926-101380684	NA	q22.1	0.114286	0.0101781	0.00208953	0.0900248	0	0	1	1	0	0.0152672	1	1	0	0.00508906	1	1	Gain/Amp in MEDOC
7	101381613	101381756	144	+	.	7:101381613-101381756	NA	q22.1	0.114286	0.0101781	0.00208953	0.0900248	0	0	1	1	0	0.0178117	1	1	0	0.00763359	1	1	Gain/Amp in MEDOC
7	101384162	101389706	5545	+	.	7:101384162-101389706	NA	q22.1	0.114286	0.0101781	0.00208953	0.0900248	0	0	1	1	0	0.0152672	1	1	0	0.00508906	1	1	Gain/Amp in MEDOC
7	101392745	101396648	3904	+	.	7:101392745-101396648	NA	q22.1	0.114286	0.0101781	0.00208953	0.0900248	0	0	1	1	0	0.0178117	1	1	0	0.00763359	1	1	Gain/Amp in MEDOC
7	101397586	101649622	252037	+	.	7:101397586-101649622	CUX1	q22.1	0.114286	0.0101781	0.00208953	0.0900248	0	0	1	1	0	0.0152672	1	1	0	0.00508906	1	1	Gain/Amp in MEDOC
7	101653363	101657902	4540	+	.	7:101653363-101657902	CUX1	q22.1	0.114286	0.0127226	0.0035418	0.12376	0	0	1	1	0	0.0152672	1	1	0	0.00508906	1	1	Gain/Amp in MEDOC
7	101659459	101699764	40306	+	.	7:101659459-101699764	CUX1	q22.1	0.114286	0.0101781	0.00208953	0.0900248	0	0	1	1	0	0.0152672	1	1	0	0.00508906	1	1	Gain/Amp in MEDOC
7	101701921	101729795	27875	+	.	7:101701921-101729795	CUX1	q22.1	0.114286	0.0101781	0.00208953	0.0900248	0	0	1	1	0	0.0178117	1	1	0	0.00763359	1	1	Gain/Amp in MEDOC
7	101730011	101766191	36181	+	.	7:101730011-101766191	CUX1	q22.1	0.114286	0.0101781	0.00208953	0.0900248	0	0	1	1	0	0.0152672	1	1	0	0.00508906	1	1	Gain/Amp in MEDOC
7	101768546	101917647	149102	+	.	7:101768546-101917647	CUX1	q22.1	0.114286	0.0101781	0.00208953	0.0900248	0	0	1	1	0	0.0152672	1	1	0	0.00508906	1	1	Gain/Amp in MEDOC
7	101925338	101941003	15666	+	.	7:101925338-101941003	SH2B2	q22.1	0.114286	0.0127226	0.0035418	0.12376	0	0	1	1	0	0.0152672	1	1	0	0.00508906	1	1	Gain/Amp in MEDOC
7	101941562	101967353	25792	+	.	7:101941562-101967353	SH2B2	q22.1	0.114286	0.0152672	0.00555904	0.142932	0	0	1	1	0	0.0152672	1	1	0	0.00508906	1	1	Gain/Amp in MEDOC
7	101967665	102020542	52878	+	.	7:101967665-102020542	SPDYE6	q22.1	0.114286	0.0178117	0.00822709	0.15519	0	0	1	1	0	0.0152672	1	1	0	0.00508906	1	1	Gain/Amp in MEDOC
7	102024187	102087616	63430	+	.	7:102024187-102087616	ORAI2	q22.1	0.114286	0.0152672	0.00555904	0.142932	0	0	1	1	0	0.0152672	1	1	0	0.00508906	1	1	Gain/Amp in MEDOC
7	102406680	102416450	9771	+	.	7:102406680-102416450	FAM185A	q22.1	0.114286	0.0101781	0.00208953	0.0900248	0	0	1	1	0.0285714	0.0152672	0.452072	1	0	0.00508906	1	1	Gain/Amp in MEDOC
7	102431077	102490963	59887	+	.	7:102431077-102490963	FAM185A	q22.1	0.114286	0.0101781	0.00208953	0.0900248	0	0	1	1	0.0571429	0.0152672	0.133207	1	0	0.00508906	1	1	Gain/Amp in MEDOC
7	102497569	102498887	1319	+	.	7:102497569-102498887	FBXL13	q22.1	0.114286	0.0101781	0.00208953	0.0900248	0	0	1	1	0.0571429	0.0178117	0.162707	1	0	0.00763359	1	1	Gain/Amp in MEDOC
7	102499076	102501191	2116	+	.	7:102499076-102501191	FBXL13	q22.1	0.114286	0.0101781	0.00208953	0.0900248	0	0	1	1	0.0571429	0.0178117	0.162707	1	0	0.00763359	1	1	Gain/Amp in MEDOC
7	102503186	102513726	10541	+	.	7:102503186-102513726	FBXL13	q22.1	0.114286	0.0101781	0.00208953	0.0900248	0	0	1	1	0.0571429	0.0152672	0.133207	1	0	0.00508906	1	1	Gain/Amp in MEDOC
7	102524433	102652909	128477	+	.	7:102524433-102652909	LRRC17	q22.1	0.114286	0.0127226	0.0035418	0.12376	0	0	1	1	0.0571429	0.0152672	0.133207	1	0	0.00508906	1	1	Gain/Amp in MEDOC
7	102655469	102737799	82331	+	.	7:102655469-102737799	ARMC10	q22.1	0.114286	0.0101781	0.00208953	0.0900248	0	0	1	1	0.0571429	0.0152672	0.133207	1	0	0.00508906	1	1	Gain/Amp in MEDOC
7	102743954	102953621	209668	+	.	7:102743954-102953621	PMPCB	q22.1	0.114286	0.0127226	0.0035418	0.12376	0	0	1	1	0.0571429	0.0152672	0.133207	1	0	0.00508906	1	1	Gain/Amp in MEDOC
7	102957156	102957407	252	+	.	7:102957156-102957407	DNAJC2	q22.1	0.114286	0.0127226	0.0035418	0.12376	0	0	1	1	0.0571429	0.0178117	0.162707	1	0	0.00763359	1	1	Gain/Amp in MEDOC
7	102968669	103030664	61996	+	.	7:102968669-103030664	DNAJC2	q22.1	0.114286	0.0127226	0.0035418	0.12376	0	0	1	1	0.0571429	0.0152672	0.133207	1	0	0.00508906	1	1	Gain/Amp in MEDOC
7	103031659	103138107	106449	+	.	7:103031659-103138107	SLC26A5	q22.1	0.114286	0.0127226	0.0035418	0.12376	0	0	1	1	0.0571429	0.0152672	0.133207	1	0	0.00508906	1	1	Gain/Amp in MEDOC
7	103154782	103318924	164143	+	.	7:103154782-103318924	RELN	q22.1	0.114286	0.0127226	0.0035418	0.12376	0	0	1	1	0.0571429	0.0152672	0.133207	1	0	0.00508906	1	1	Gain/Amp in MEDOC
7	103325422	103325855	434	+	.	7:103325422-103325855	RELN	q22.1	0.114286	0.0127226	0.0035418	0.12376	0	0	1	1	0.0571429	0.0178117	0.162707	1	0	0.00763359	1	1	Gain/Amp in MEDOC
7	103328319	103375437	47119	+	.	7:103328319-103375437	RELN	q22.1	0.114286	0.0127226	0.0035418	0.12376	0	0	1	1	0.0571429	0.0152672	0.133207	1	0	0.00508906	1	1	Gain/Amp in MEDOC
7	103377033	103397575	20543	+	.	7:103377033-103397575	RELN	q22.1	0.114286	0.0127226	0.0035418	0.12376	0	0	1	1	0.0571429	0.0178117	0.162707	1	0	0.00763359	1	1	Gain/Amp in MEDOC
7	103397953	103417878	19926	+	.	7:103397953-103417878	RELN	q22.1	0.114286	0.0127226	0.0035418	0.12376	0	0	1	1	0.0571429	0.0152672	0.133207	1	0	0.00508906	1	1	Gain/Amp in MEDOC
7	103421272	103521444	100173	+	.	7:103421272-103521444	RELN	q22.1	0.114286	0.0127226	0.0035418	0.12376	0	0	1	1	0.0571429	0.0152672	0.133207	1	0	0.00508906	1	1	Gain/Amp in MEDOC
7	103526001	103531783	5783	+	.	7:103526001-103531783	RELN	q22.1	0.114286	0.0127226	0.0035418	0.12376	0	0	1	1	0.0571429	0.0152672	0.133207	1	0	0.00508906	1	1	Gain/Amp in MEDOC
7	103531983	103535251	3269	+	.	7:103531983-103535251	RELN	q22.1	0.114286	0.0152672	0.00555904	0.142932	0	0.00254453	1	1	0.0571429	0.0152672	0.133207	1	0	0.00508906	1	1	Gain/Amp in MEDOC
7	103538228	103538402	175	+	.	7:103538228-103538402	RELN	q22.1	0.114286	0.0127226	0.0035418	0.12376	0	0	1	1	0.0571429	0.0178117	0.162707	1	0	0.00763359	1	1	Gain/Amp in MEDOC
7	103542673	103545005	2333	+	.	7:103542673-103545005	RELN	q22.1	0.114286	0.0152672	0.00555904	0.142932	0	0	1	1	0.0571429	0.0152672	0.133207	1	0	0.00508906	1	1	Gain/Amp in MEDOC
7	103545772	103548056	2285	+	.	7:103545772-103548056	RELN	q22.1	0.114286	0.0127226	0.0035418	0.12376	0	0	1	1	0.0571429	0.0152672	0.133207	1	0	0.00508906	1	1	Gain/Amp in MEDOC
7	103549724	103575173	25450	+	.	7:103549724-103575173	RELN	q22.1	0.114286	0.0127226	0.0035418	0.12376	0	0	1	1	0.0571429	0.0152672	0.133207	1	0	0.00508906	1	1	Gain/Amp in MEDOC
7	103575321	103596201	20881	+	.	7:103575321-103596201	RELN	q22.1	0.114286	0.0152672	0.00555904	0.142932	0	0	1	1	0.0571429	0.0152672	0.133207	1	0	0.00508906	1	1	Gain/Amp in MEDOC
7	103598192	103600984	2793	+	.	7:103598192-103600984	RELN	q22.1	0.114286	0.0152672	0.00555904	0.142932	0	0.00254453	1	1	0.0571429	0.0152672	0.133207	1	0	0.00508906	1	1	Gain/Amp in MEDOC
7	103601362	103692283	90922	+	.	7:103601362-103692283	RELN	q22.1	0.114286	0.0127226	0.0035418	0.12376	0	0	1	1	0.0571429	0.0178117	0.162707	1	0	0.00508906	1	1	Gain/Amp in MEDOC
7	103693016	103824239	131224	+	.	7:103693016-103824239	ORC5	q22.2	0.114286	0.0127226	0.0035418	0.12376	0	0	1	1	0.0571429	0.0152672	0.133207	1	0	0.00508906	1	1	Gain/Amp in MEDOC
7	103824709	103873467	48759	+	.	7:103824709-103873467	ORC5	q22.2	0.114286	0.0127226	0.0035418	0.12376	0	0	1	1	0.0571429	0.0178117	0.162707	1	0	0.00508906	1	1	Gain/Amp in MEDOC
7	103876592	103895115	18524	+	.	7:103876592-103895115	NA	q22.2	0.114286	0.0127226	0.0035418	0.12376	0	0	1	1	0.0571429	0.0152672	0.133207	1	0	0.00508906	1	1	Gain/Amp in MEDOC
7	103895404	103907680	12277	+	.	7:103895404-103907680	NA	q22.2	0.114286	0.0127226	0.0035418	0.12376	0	0	1	1	0.0571429	0.0178117	0.162707	1	0	0.00763359	1	1	Gain/Amp in MEDOC
7	103908438	103951213	42776	+	.	7:103908438-103951213	NA	q22.2	0.114286	0.0127226	0.0035418	0.12376	0	0	1	1	0.0571429	0.0152672	0.133207	1	0	0.00508906	1	1	Gain/Amp in MEDOC
7	103954324	104004677	50354	+	.	7:103954324-104004677	LHFPL3	q22.2	0.114286	0.0127226	0.0035418	0.12376	0	0	1	1	0.0571429	0.0178117	0.162707	1	0	0.00763359	1	1	Gain/Amp in MEDOC
7	104005221	104078657	73437	+	.	7:104005221-104078657	LHFPL3	q22.2	0.114286	0.0127226	0.0035418	0.12376	0	0	1	1	0.0571429	0.0152672	0.133207	1	0	0.00508906	1	1	Gain/Amp in MEDOC
7	104080280	104188298	108019	+	.	7:104080280-104188298	LHFPL3	q22.2	0.114286	0.0152672	0.00555904	0.142932	0	0	1	1	0.0571429	0.0152672	0.133207	1	0	0.00508906	1	1	Gain/Amp in MEDOC
7	104189479	104220337	30859	+	.	7:104189479-104220337	LHFPL3	q22.2	0.114286	0.0178117	0.00822709	0.15519	0	0	1	1	0.0571429	0.0152672	0.133207	1	0	0.00508906	1	1	Gain/Amp in MEDOC
7	104220703	104220920	218	+	.	7:104220703-104220920	LHFPL3	q22.2	0.114286	0.0203562	0.0116229	0.19332	0	0.00254453	1	1	0.0571429	0.0203562	0.193281	1	0	0.0101781	1	1	Gain/Amp in MEDOC
7	104221994	104221994	1	+	.	7:104221994-104221994	LHFPL3	q22.2	0.114286	0.0203562	0.0116229	0.19332	0	0.00254453	1	1	0.0571429	0.0152672	0.133207	1	0	0.00508906	1	1	Gain/Amp in MEDOC
7	104235747	104461487	225741	+	.	7:104235747-104461487	LHFPL3-AS1	q22.2	0.114286	0.0178117	0.00822709	0.15519	0	0	1	1	0.0571429	0.0152672	0.133207	1	0	0.00508906	1	1	Gain/Amp in MEDOC
7	104463745	104463871	127	+	.	7:104463745-104463871	LHFPL3	q22.2	0.114286	0.0178117	0.00822709	0.15519	0	0	1	1	0.0571429	0.0178117	0.162707	1	0	0.00763359	1	1	Gain/Amp in MEDOC
7	104495015	104522999	27985	+	.	7:104495015-104522999	LHFPL3	q22.3	0.114286	0.0178117	0.00822709	0.15519	0	0	1	1	0.0285714	0.0152672	0.452072	1	0	0.00508906	1	1	Gain/Amp in MEDOC
7	104528693	104530816	2124	+	.	7:104528693-104530816	LHFPL3	q22.3	0.114286	0.0203562	0.0116229	0.19332	0	0	1	1	0.0285714	0.0152672	0.452072	1	0	0.00508906	1	1	Gain/Amp in MEDOC
7	104536662	104633757	97096	+	.	7:104536662-104633757	LINC01004	q22.3	0.114286	0.0203562	0.0116229	0.19332	0	0	1	1	0.0285714	0.0152672	0.452072	1	0	0.00508906	1	1	Gain/Amp in MEDOC
7	104633874	104635511	1638	+	.	7:104633874-104635511	NA	q22.3	0.114286	0.0203562	0.0116229	0.19332	0	0	1	1	0.0285714	0.0152672	0.452072	1	0	0.00508906	1	1	Gain/Amp in MEDOC
7	104635525	104643508	7984	+	.	7:104635525-104643508	NA	q22.3	0.114286	0.0203562	0.0116229	0.19332	0	0	1	1	0.0285714	0.0152672	0.452072	1	0	0.00508906	1	1	Gain/Amp in MEDOC
7	104657247	104682874	25628	+	.	7:104657247-104682874	KMT2E	q22.3	0.114286	0.0203562	0.0116229	0.19332	0	0	1	1	0.0285714	0.0178117	0.497624	1	0	0.00508906	1	1	Gain/Amp in MEDOC
7	104683056	104688453	5398	+	.	7:104683056-104688453	KMT2E	q22.3	0.114286	0.0203562	0.0116229	0.19332	0	0	1	1	0.0285714	0.0203562	0.539489	1	0	0.00508906	1	1	Gain/Amp in MEDOC
7	104696188	104729315	33128	+	.	7:104696188-104729315	KMT2E	q22.3	0.114286	0.0178117	0.00822709	0.15519	0	0	1	1	0.0285714	0.0203562	0.539489	1	0	0.00508906	1	1	Gain/Amp in MEDOC
7	104730953	104737477	6525	+	.	7:104730953-104737477	KMT2E	q22.3	0.114286	0.0152672	0.00555904	0.142932	0	0	1	1	0.0285714	0.0203562	0.539489	1	0	0.00508906	1	1	Gain/Amp in MEDOC
7	104737612	104743109	5498	+	.	7:104737612-104743109	KMT2E	q22.3	0.114286	0.0152672	0.00555904	0.142932	0	0	1	1	0.0285714	0.0229008	0.577956	1	0	0.00763359	1	1	Gain/Amp in MEDOC
7	104743836	104772951	29116	+	.	7:104743836-104772951	KMT2E	q22.3	0.114286	0.0152672	0.00555904	0.142932	0	0	1	1	0.0285714	0.0229008	0.577956	1	0	0.00763359	1	1	Gain/Amp in MEDOC
7	104773378	104780193	6816	+	.	7:104773378-104780193	SRPK2	q22.3	0.114286	0.0127226	0.0035418	0.12376	0	0	1	1	0.0285714	0.0229008	0.577956	1	0	0.00763359	1	1	Gain/Amp in MEDOC
7	104787325	104787325	1	+	.	7:104787325-104787325	SRPK2	q22.3	0.114286	0.0127226	0.0035418	0.12376	0	0	1	1	0.0285714	0.0254453	1	1	0	0.0101781	1	1	Gain/Amp in MEDOC
7	104787348	104856122	68775	+	.	7:104787348-104856122	SRPK2	q22.3	0.114286	0.0152672	0.00555904	0.142932	0	0	1	1	0.0285714	0.0254453	1	1	0	0.0101781	1	1	Gain/Amp in MEDOC
7	104858886	104877916	19031	+	.	7:104858886-104877916	SRPK2	q22.3	0.114286	0.0152672	0.00555904	0.142932	0	0	1	1	0.0285714	0.0254453	1	1	0	0.0101781	1	1	Gain/Amp in MEDOC
7	104878549	104883305	4757	+	.	7:104878549-104883305	SRPK2	q22.3	0.114286	0.0127226	0.0035418	0.12376	0	0	1	1	0.0285714	0.0254453	1	1	0	0.0101781	1	1	Gain/Amp in MEDOC
7	104891414	104930355	38942	+	.	7:104891414-104930355	SRPK2	q22.3	0.114286	0.0127226	0.0035418	0.12376	0	0	1	1	0.0285714	0.0254453	1	1	0	0.0101781	1	1	Gain/Amp in MEDOC
7	104935850	104952483	16634	+	.	7:104935850-104952483	SRPK2	q22.3	0.114286	0.0127226	0.0035418	0.12376	0	0	1	1	0.0285714	0.0254453	1	1	0	0.0101781	1	1	Gain/Amp in MEDOC
7	104953384	104963957	10574	+	.	7:104953384-104963957	SRPK2	q22.3	0.114286	0.0127226	0.0035418	0.12376	0	0	1	1	0.0285714	0.0229008	0.577956	1	0	0.0101781	1	1	Gain/Amp in MEDOC
7	104966505	104994879	28375	+	.	7:104966505-104994879	SRPK2	q22.3	0.114286	0.0127226	0.0035418	0.12376	0	0	1	1	0.0285714	0.0203562	0.539489	1	0	0.0101781	1	1	Gain/Amp in MEDOC
7	104995471	105012066	16596	+	.	7:104995471-105012066	SRPK2	q22.3	0.114286	0.0127226	0.0035418	0.12376	0	0	1	1	0.0285714	0.0178117	0.497624	1	0	0.00763359	1	1	Gain/Amp in MEDOC
7	105204081	105221097	17017	+	.	7:105204081-105221097	EFCAB10	q22.3	0.114286	0.0127226	0.0035418	0.12376	0	0	1	1	0.0285714	0.0152672	0.452072	1	0	0.00508906	1	1	Gain/Amp in MEDOC
7	105224740	105245754	21015	+	.	7:105224740-105245754	ATXN7L1	q22.3	0.114286	0.0127226	0.0035418	0.12376	0	0	1	1	0.0285714	0.0152672	0.452072	1	0	0.00508906	1	1	Gain/Amp in MEDOC
7	105248916	105280862	31947	+	.	7:105248916-105280862	ATXN7L1	q22.3	0.114286	0.0152672	0.00555904	0.142932	0	0	1	1	0.0285714	0.0152672	0.452072	1	0	0.00508906	1	1	Gain/Amp in MEDOC
7	105280890	105517893	237004	+	.	7:105280890-105517893	ATXN7L1	q22.3	0.114286	0.0127226	0.0035418	0.12376	0	0	1	1	0.0285714	0.0152672	0.452072	1	0	0.00508906	1	1	Gain/Amp in MEDOC
7	105519642	105613007	93366	+	.	7:105519642-105613007	CDHR3	q22.3	0.114286	0.0152672	0.00555904	0.142932	0	0	1	1	0.0285714	0.0152672	0.452072	1	0	0.00508906	1	1	Gain/Amp in MEDOC
7	105614547	105625713	11167	+	.	7:105614547-105625713	CDHR3	q22.3	0.114286	0.0152672	0.00555904	0.142932	0	0	1	1	0.0285714	0.0178117	0.497624	1	0	0.00763359	1	1	Gain/Amp in MEDOC
7	105628860	105818179	189320	+	.	7:105628860-105818179	SYPL1	q22.3	0.114286	0.0152672	0.00555904	0.142932	0	0	1	1	0.0285714	0.0152672	0.452072	1	0	0.00508906	1	1	Gain/Amp in MEDOC
7	105818846	105889261	70416	+	.	7:105818846-105889261	NAMPT	q22.3	0.114286	0.0127226	0.0035418	0.12376	0	0	1	1	0.0285714	0.0152672	0.452072	1	0	0.00508906	1	1	Gain/Amp in MEDOC
7	105889906	105890298	393	+	.	7:105889906-105890298	NAMPT	q22.3	0.114286	0.0127226	0.0035418	0.12376	0	0	1	1	0.0285714	0.0254453	1	1	0	0.0152672	1	1	Gain/Amp in MEDOC
7	105900235	106256302	356068	+	.	7:105900235-106256302	NAMPT	q22.3	0.114286	0.0127226	0.0035418	0.12376	0	0	1	1	0.0285714	0.0152672	0.452072	1	0	0.00508906	1	1	Gain/Amp in MEDOC
7	106257023	106257186	164	+	.	7:106257023-106257186	NA	q22.3	0.114286	0.0127226	0.0035418	0.12376	0	0	1	1	0.0285714	0.0178117	0.497624	1	0	0.00763359	1	1	Gain/Amp in MEDOC
7	106259029	106372219	113191	+	.	7:106259029-106372219	CCDC71L	q22.3	0.114286	0.0127226	0.0035418	0.12376	0	0	1	1	0.0285714	0.0152672	0.452072	1	0	0.00508906	1	1	Gain/Amp in MEDOC
7	106372441	106372622	182	+	.	7:106372441-106372622	NA	q22.3	0.114286	0.0127226	0.0035418	0.12376	0	0	1	1	0.0285714	0.0178117	0.497624	1	0	0.00763359	1	1	Gain/Amp in MEDOC
7	106374297	106407417	33121	+	.	7:106374297-106407417	NA	q22.3	0.114286	0.0127226	0.0035418	0.12376	0	0	1	1	0.0285714	0.0152672	0.452072	1	0	0.00508906	1	1	Gain/Amp in MEDOC
7	106408552	106408569	18	+	.	7:106408552-106408569	NA	q22.3	0.114286	0.0127226	0.0035418	0.12376	0	0	1	1	0.0285714	0.0178117	0.497624	1	0	0.00763359	1	1	Gain/Amp in MEDOC
7	106409452	106654296	244845	+	.	7:106409452-106654296	PIK3CG	q22.3	0.114286	0.0127226	0.0035418	0.12376	0	0	1	1	0.0285714	0.0152672	0.452072	1	0	0.00508906	1	1	Gain/Amp in MEDOC
7	106654877	106826785	171909	+	.	7:106654877-106826785	HBP1	q22.3	0.114286	0.0101781	0.00208953	0.0900248	0	0	1	1	0.0285714	0.0152672	0.452072	1	0	0.00508906	1	1	Gain/Amp in MEDOC
7	106836507	106871043	34537	+	.	7:106836507-106871043	HBP1	q22.3	0.114286	0.0101781	0.00208953	0.0900248	0	0	1	1	0.0285714	0.0152672	0.452072	1	0	0.00508906	1	1	Gain/Amp in MEDOC
7	106894892	106966215	71324	+	.	7:106894892-106966215	COG5	q22.3	0.114286	0.0101781	0.00208953	0.0900248	0	0	1	1	0.0285714	0.0152672	0.452072	1	0	0.00508906	1	1	Gain/Amp in MEDOC
7	106974460	107280432	305973	+	.	7:106974460-107280432	BCAP29	q22.3	0.114286	0.0101781	0.00208953	0.0900248	0	0	1	1	0.0285714	0.0178117	0.497624	1	0	0.00508906	1	1	Gain/Amp in MEDOC
7	107285179	107382352	97174	+	.	7:107285179-107382352	SLC26A4-AS1	q22.3	0.114286	0.0101781	0.00208953	0.0900248	0	0	1	1	0.0285714	0.0152672	0.452072	1	0	0.00508906	1	1	Gain/Amp in MEDOC
7	107385387	107509462	124076	+	.	7:107385387-107509462	SLC26A3	q31.1	0.114286	0.0101781	0.00208953	0.0900248	0	0	1	1	0.0285714	0.0152672	0.452072	1	0	0.00508906	1	1	Gain/Amp in MEDOC
7	107512874	107647850	134977	+	.	7:107512874-107647850	DLD	q31.1	0.114286	0.0101781	0.00208953	0.0900248	0	0	1	1	0.0285714	0.0152672	0.452072	1	0	0.00508906	1	1	Gain/Amp in MEDOC
7	107649629	107651115	1487	+	.	7:107649629-107651115	NA	q31.1	0.114286	0.0101781	0.00208953	0.0900248	0	0	1	1	0.0285714	0.0152672	0.452072	1	0	0.00508906	1	1	Gain/Amp in MEDOC
7	107653165	107653165	1	+	.	7:107653165-107653165	NA	q31.1	0.114286	0.0101781	0.00208953	0.0900248	0	0	1	1	0.0285714	0.0152672	0.452072	1	0	0.00508906	1	1	Gain/Amp in MEDOC
7	107829860	107851491	21632	+	.	7:107829860-107851491	NRCAM	q31.1	0.114286	0.0127226	0.0035418	0.12376	0	0.00254453	1	1	0.0285714	0.0127226	0.402518	1	0	0.00254453	1	1	Gain/Amp in MEDOC
7	107860914	107921771	60858	+	.	7:107860914-107921771	NRCAM	q31.1	0.114286	0.0101781	0.00208953	0.0900248	0	0	1	1	0.0285714	0.0127226	0.402518	1	0	0.00254453	1	1	Gain/Amp in MEDOC
7	107932868	108128278	195411	+	.	7:107932868-108128278	PNPLA8	q31.1	0.114286	0.0101781	0.00208953	0.0900248	0	0	1	1	0.0285714	0.0127226	0.402518	1	0	0.00254453	1	1	Gain/Amp in MEDOC
7	108143008	108173123	30116	+	.	7:108143008-108173123	PNPLA8	q31.1	0.114286	0.0101781	0.00208953	0.0900248	0	0	1	1	0.0285714	0.0127226	0.402518	1	0	0.00254453	1	1	Gain/Amp in MEDOC
7	108176341	108176975	635	+	.	7:108176341-108176975	NA	q31.1	0.114286	0.0101781	0.00208953	0.0900248	0	0	1	1	0.0285714	0.0152672	0.452072	1	0	0.00508906	1	1	Gain/Amp in MEDOC
7	108179518	108637601	458084	+	.	7:108179518-108637601	C7orf66	q31.1	0.114286	0.0101781	0.00208953	0.0900248	0	0	1	1	0.0285714	0.0127226	0.402518	1	0	0.00254453	1	1	Gain/Amp in MEDOC
7	108646573	108720580	74008	+	.	7:108646573-108720580	NA	q31.1	0.114286	0.0101781	0.00208953	0.0900248	0	0	1	1	0.0285714	0.0127226	0.402518	1	0	0.00254453	1	1	Gain/Amp in MEDOC
7	108725220	108739341	14122	+	.	7:108725220-108739341	NA	q31.1	0.114286	0.0101781	0.00208953	0.0900248	0	0	1	1	0.0285714	0.0152672	0.452072	1	0	0.00508906	1	1	Gain/Amp in MEDOC
7	108747927	108950609	202683	+	.	7:108747927-108950609	NA	q31.1	0.114286	0.0101781	0.00208953	0.0900248	0	0	1	1	0.0285714	0.0127226	0.402518	1	0	0.00254453	1	1	Gain/Amp in MEDOC
7	108955151	108967165	12015	+	.	7:108955151-108967165	NA	q31.1	0.114286	0.0101781	0.00208953	0.0900248	0	0	1	1	0.0285714	0.0127226	0.402518	1	0	0.00254453	1	1	Gain/Amp in MEDOC
7	108995558	108999622	4065	+	.	7:108995558-108999622	NA	q31.1	0.114286	0.0101781	0.00208953	0.0900248	0	0	1	1	0.0285714	0.0152672	0.452072	1	0	0.00508906	1	1	Gain/Amp in MEDOC
7	109003574	109109564	105991	+	.	7:109003574-109109564	NA	q31.1	0.114286	0.0101781	0.00208953	0.0900248	0	0	1	1	0.0285714	0.0127226	0.402518	1	0	0.00254453	1	1	Gain/Amp in MEDOC
7	109109910	109124487	14578	+	.	7:109109910-109124487	NA	q31.1	0.114286	0.0101781	0.00208953	0.0900248	0	0	1	1	0.0285714	0.0152672	0.452072	1	0	0.00508906	1	1	Gain/Amp in MEDOC
7	109127469	109169195	41727	+	.	7:109127469-109169195	NA	q31.1	0.114286	0.0101781	0.00208953	0.0900248	0	0	1	1	0.0285714	0.0127226	0.402518	1	0	0.00254453	1	1	Gain/Amp in MEDOC
7	109169539	109170014	476	+	.	7:109169539-109170014	NA	q31.1	0.114286	0.0101781	0.00208953	0.0900248	0	0	1	1	0.0285714	0.0152672	0.452072	1	0	0.00508906	1	1	Gain/Amp in MEDOC
7	109171178	109241298	70121	+	.	7:109171178-109241298	NA	q31.1	0.114286	0.0101781	0.00208953	0.0900248	0	0	1	1	0.0285714	0.0127226	0.402518	1	0	0.00254453	1	1	Gain/Amp in MEDOC
7	109244754	109245005	252	+	.	7:109244754-109245005	NA	q31.1	0.114286	0.0101781	0.00208953	0.0900248	0	0	1	1	0.0285714	0.0152672	0.452072	1	0	0.00508906	1	1	Gain/Amp in MEDOC
7	109250932	109408487	157556	+	.	7:109250932-109408487	NA	q31.1	0.114286	0.0101781	0.00208953	0.0900248	0	0	1	1	0.0285714	0.0127226	0.402518	1	0	0.00254453	1	1	Gain/Amp in MEDOC
7	109421150	109504136	82987	+	.	7:109421150-109504136	NA	q31.1	0.114286	0.0127226	0.0035418	0.12376	0	0	1	1	0.0285714	0.0127226	0.402518	1	0	0.00254453	1	1	Gain/Amp in MEDOC
7	109504245	109729316	225072	+	.	7:109504245-109729316	EIF3IP1	q31.1	0.114286	0.0127226	0.0035418	0.12376	0	0	1	1	0.0285714	0.0152672	0.452072	1	0	0.00508906	1	1	Gain/Amp in MEDOC
7	109735284	109739124	3841	+	.	7:109735284-109739124	NA	q31.1	0.114286	0.0127226	0.0035418	0.12376	0	0	1	1	0.0285714	0.0178117	0.497624	1	0	0.00508906	1	1	Gain/Amp in MEDOC
7	109740851	109950996	210146	+	.	7:109740851-109950996	NA	q31.1	0.114286	0.0127226	0.0035418	0.12376	0	0	1	1	0.0285714	0.0178117	0.497624	1	0	0.00763359	1	1	Gain/Amp in MEDOC
7	109953923	109988243	34321	+	.	7:109953923-109988243	NA	q31.1	0.114286	0.0127226	0.0035418	0.12376	0	0	1	1	0.0285714	0.0178117	0.497624	1	0	0.00763359	1	1	Gain/Amp in MEDOC
7	109999127	110039152	40026	+	.	7:109999127-110039152	NA	q31.1	0.114286	0.0127226	0.0035418	0.12376	0	0	1	1	0.0285714	0.0178117	0.497624	1	0	0.00508906	1	1	Gain/Amp in MEDOC
7	110051262	110083672	32411	+	.	7:110051262-110083672	NA	q31.1	0.114286	0.0127226	0.0035418	0.12376	0.0285714	0	0.0817757	1	0.0285714	0.0178117	0.497624	1	0	0.00254453	1	1	Gain/Amp in MEDOC
7	110085184	110106732	21549	+	.	7:110085184-110106732	NA	q31.1	0.114286	0.0127226	0.0035418	0.12376	0.0285714	0	0.0817757	1	0.0285714	0.0203562	0.539489	1	0	0.00508906	1	1	Gain/Amp in MEDOC
7	110107348	110135340	27993	+	.	7:110107348-110135340	NA	q31.1	0.114286	0.0127226	0.0035418	0.12376	0.0285714	0	0.0817757	1	0.0285714	0.0229008	0.577956	1	0	0.00508906	1	1	Gain/Amp in MEDOC
7	110141410	110162264	20855	+	.	7:110141410-110162264	NA	q31.1	0.114286	0.0152672	0.00555904	0.142932	0.0285714	0	0.0817757	1	0.0285714	0.0203562	0.539489	1	0	0.00254453	1	1	Gain/Amp in MEDOC
7	110178880	110180768	1889	+	.	7:110178880-110180768	NA	q31.1	0.114286	0.0152672	0.00555904	0.142932	0	0	1	1	0.0285714	0.0203562	0.539489	1	0	0.00254453	1	1	Gain/Amp in MEDOC
7	110191069	110206775	15707	+	.	7:110191069-110206775	NA	q31.1	0.114286	0.0152672	0.00555904	0.142932	0	0	1	1	0.0285714	0.0203562	0.539489	1	0	0.00508906	1	1	Gain/Amp in MEDOC
7	110208472	110229058	20587	+	.	7:110208472-110229058	NA	q31.1	0.114286	0.0152672	0.00555904	0.142932	0	0	1	1	0.0285714	0.0203562	0.539489	1	0	0.00763359	1	1	Gain/Amp in MEDOC
7	110233572	110239721	6150	+	.	7:110233572-110239721	NA	q31.1	0.114286	0.0152672	0.00555904	0.142932	0	0	1	1	0.0285714	0.0203562	0.539489	1	0	0.00763359	1	1	Gain/Amp in MEDOC
7	110303527	110322162	18636	+	.	7:110303527-110322162	IMMP2L	q31.1	0.114286	0.0152672	0.00555904	0.142932	0	0	1	1	0.0285714	0.0203562	0.539489	1	0	0.0101781	1	1	Gain/Amp in MEDOC
7	110322233	110346982	24750	+	.	7:110322233-110346982	IMMP2L	q31.1	0.114286	0.0152672	0.00555904	0.142932	0	0	1	1	0.0285714	0.0203562	0.539489	1	0	0.00763359	1	1	Gain/Amp in MEDOC
7	110355786	110396576	40791	+	.	7:110355786-110396576	IMMP2L	q31.1	0.114286	0.0152672	0.00555904	0.142932	0	0	1	1	0.0285714	0.0178117	0.497624	1	0	0.00508906	1	1	Gain/Amp in MEDOC
7	110399198	110419154	19957	+	.	7:110399198-110419154	IMMP2L	q31.1	0.114286	0.0127226	0.0035418	0.12376	0	0	1	1	0.0285714	0.0178117	0.497624	1	0	0.00508906	1	1	Gain/Amp in MEDOC
7	110422838	110423090	253	+	.	7:110422838-110423090	IMMP2L	q31.1	0.114286	0.0127226	0.0035418	0.12376	0	0	1	1	0.0285714	0.0178117	0.497624	1	0	0.00508906	1	1	Gain/Amp in MEDOC
7	110423443	110433740	10298	+	.	7:110423443-110433740	IMMP2L	q31.1	0.114286	0.0127226	0.0035418	0.12376	0	0	1	1	0.0285714	0.0152672	0.452072	1	0	0.00254453	1	1	Gain/Amp in MEDOC
7	110437435	110557609	120175	+	.	7:110437435-110557609	IMMP2L	q31.1	0.114286	0.0127226	0.0035418	0.12376	0	0	1	1	0.0285714	0.0152672	0.452072	1	0	0.00254453	1	1	Gain/Amp in MEDOC
7	110561182	110594091	32910	+	.	7:110561182-110594091	IMMP2L	q31.1	0.114286	0.0127226	0.0035418	0.12376	0	0	1	1	0.0285714	0.0127226	0.402518	1	0	0.00254453	1	1	Gain/Amp in MEDOC
7	110594769	110674808	80040	+	.	7:110594769-110674808	IMMP2L	q31.1	0.114286	0.0127226	0.0035418	0.12376	0	0	1	1	0.0285714	0.0127226	0.402518	1	0	0.00254453	1	1	Gain/Amp in MEDOC
7	110682165	110710320	28156	+	.	7:110682165-110710320	IMMP2L	q31.1	0.114286	0.0127226	0.0035418	0.12376	0	0	1	1	0.0285714	0.0127226	0.402518	1	0	0.00254453	1	1	Gain/Amp in MEDOC
7	110713692	110728395	14704	+	.	7:110713692-110728395	IMMP2L	q31.1	0.114286	0.0127226	0.0035418	0.12376	0	0	1	1	0.0285714	0.0152672	0.452072	1	0	0.00254453	1	1	Gain/Amp in MEDOC
7	110731491	110736632	5142	+	.	7:110731491-110736632	LRRN3	q31.1	0.114286	0.0127226	0.0035418	0.12376	0	0	1	1	0.0285714	0.0152672	0.452072	1	0	0.00254453	1	1	Gain/Amp in MEDOC
7	110737090	110771561	34472	+	.	7:110737090-110771561	LRRN3	q31.1	0.114286	0.0127226	0.0035418	0.12376	0	0	1	1	0.0285714	0.0152672	0.452072	1	0	0.00254453	1	1	Gain/Amp in MEDOC
7	110771832	110775098	3267	+	.	7:110771832-110775098	IMMP2L	q31.1	0.114286	0.0127226	0.0035418	0.12376	0	0	1	1	0.0285714	0.0127226	0.402518	1	0	0.00254453	1	1	Gain/Amp in MEDOC
7	111353361	111487098	133738	+	.	7:111353361-111487098	DOCK4-AS1	q31.1	0.114286	0.0127226	0.0035418	0.12376	0	0	1	1	0.0285714	0.0152672	0.452072	1	0	0.00254453	1	1	Gain/Amp in MEDOC
7	111493070	112511061	1017992	+	.	7:111493070-112511061	TMEM168	q31.1	0.114286	0.0127226	0.0035418	0.12376	0	0	1	1	0.0285714	0.0127226	0.402518	1	0	0.00254453	1	1	Gain/Amp in MEDOC
7	112523659	112838616	314958	+	.	7:112523659-112838616	SMIM30	q31.1	0.114286	0.0101781	0.00208953	0.0900248	0	0	1	1	0.0285714	0.0127226	0.402518	1	0	0.00254453	1	1	Gain/Amp in MEDOC
7	112842596	112848629	6034	+	.	7:112842596-112848629	NA	q31.1	0.114286	0.0101781	0.00208953	0.0900248	0	0	1	1	0.0285714	0.0152672	0.452072	1	0	0.00508906	1	1	Gain/Amp in MEDOC
7	112852230	113097680	245451	+	.	7:112852230-113097680	NA	q31.1	0.114286	0.0101781	0.00208953	0.0900248	0	0	1	1	0.0285714	0.0127226	0.402518	1	0	0.00254453	1	1	Gain/Amp in MEDOC
7	113100589	113102425	1837	+	.	7:113100589-113102425	NA	q31.1	0.114286	0.0101781	0.00208953	0.0900248	0	0	1	1	0.0285714	0.0152672	0.452072	1	0	0.00508906	1	1	Gain/Amp in MEDOC
7	113103264	113449098	345835	+	.	7:113103264-113449098	NA	q31.1	0.114286	0.0101781	0.00208953	0.0900248	0	0	1	1	0.0285714	0.0127226	0.402518	1	0	0.00254453	1	1	Gain/Amp in MEDOC
7	113458507	113461464	2958	+	.	7:113458507-113461464	NA	q31.1	0.114286	0.0101781	0.00208953	0.0900248	0	0	1	1	0.0285714	0.0152672	0.452072	1	0	0.00508906	1	1	Gain/Amp in MEDOC
7	113465168	113474778	9611	+	.	7:113465168-113474778	NA	q31.1	0.114286	0.0101781	0.00208953	0.0900248	0	0	1	1	0.0285714	0.0127226	0.402518	1	0	0.00254453	1	1	Gain/Amp in MEDOC
7	113479712	113518434	38723	+	.	7:113479712-113518434	PPP1R3A	q31.1	0.114286	0.0101781	0.00208953	0.0900248	0	0	1	1	0.0285714	0.0152672	0.452072	1	0	0.00254453	1	1	Gain/Amp in MEDOC
7	113518502	114030525	512024	+	.	7:113518502-114030525	PPP1R3A	q31.1	0.114286	0.0101781	0.00208953	0.0900248	0	0	1	1	0.0285714	0.0127226	0.402518	1	0	0.00254453	1	1	Gain/Amp in MEDOC
7	114042251	114064323	22073	+	.	7:114042251-114064323	FOXP2	q31.1	0.114286	0.0101781	0.00208953	0.0900248	0	0	1	1	0.0285714	0.0152672	0.452072	1	0	0.00508906	1	1	Gain/Amp in MEDOC
7	114070841	114340125	269285	+	.	7:114070841-114340125	MIR3666	q31.1	0.114286	0.0101781	0.00208953	0.0900248	0	0	1	1	0.0285714	0.0127226	0.402518	1	0	0.00254453	1	1	Gain/Amp in MEDOC
7	114343562	114346537	2976	+	.	7:114343562-114346537	NA	q31.1	0.114286	0.0101781	0.00208953	0.0900248	0	0	1	1	0.0285714	0.0152672	0.452072	1	0	0.00508906	1	1	Gain/Amp in MEDOC
7	114346929	114417612	70684	+	.	7:114346929-114417612	NA	q31.1	0.114286	0.0101781	0.00208953	0.0900248	0	0	1	1	0.0285714	0.0127226	0.402518	1	0	0.00254453	1	1	Gain/Amp in MEDOC
7	114419873	114428313	8441	+	.	7:114419873-114428313	NA	q31.1	0.114286	0.0101781	0.00208953	0.0900248	0	0	1	1	0.0285714	0.0127226	0.402518	1	0	0.00254453	1	1	Gain/Amp in MEDOC
7	114429379	114469020	39642	+	.	7:114429379-114469020	NA	q31.1	0.114286	0.0101781	0.00208953	0.0900248	0	0	1	1	0.0285714	0.0127226	0.402518	1	0	0.00254453	1	1	Gain/Amp in MEDOC
7	114469756	114510065	40310	+	.	7:114469756-114510065	NA	q31.1	0.114286	0.0101781	0.00208953	0.0900248	0	0	1	1	0.0285714	0.0127226	0.402518	1	0	0.00254453	1	1	Gain/Amp in MEDOC
7	114516019	114641780	125762	+	.	7:114516019-114641780	MDFIC	q31.2	0.114286	0.0101781	0.00208953	0.0900248	0	0	1	1	0.0285714	0.0127226	0.402518	1	0	0.00254453	1	1	Gain/Amp in MEDOC
7	114649657	114964446	314790	+	.	7:114649657-114964446	LINC01393	q31.2	0.114286	0.0101781	0.00208953	0.0900248	0	0	1	1	0.0285714	0.0127226	0.402518	1	0	0.00254453	1	1	Gain/Amp in MEDOC
7	114967052	114973263	6212	+	.	7:114967052-114973263	NA	q31.2	0.114286	0.0101781	0.00208953	0.0900248	0	0	1	1	0.0285714	0.0152672	0.452072	1	0	0.00508906	1	1	Gain/Amp in MEDOC
7	114973645	114989761	16117	+	.	7:114973645-114989761	NA	q31.2	0.114286	0.0101781	0.00208953	0.0900248	0	0	1	1	0.0285714	0.0178117	0.497624	1	0	0.00508906	1	1	Gain/Amp in MEDOC
7	114990385	114990385	1	+	.	7:114990385-114990385	NA	q31.2	0.114286	0.0101781	0.00208953	0.0900248	0	0	1	1	0.0285714	0.0152672	0.452072	1	0	0.00508906	1	1	Gain/Amp in MEDOC
7	114991545	115308373	316829	+	.	7:114991545-115308373	SNORA25B	q31.2	0.114286	0.0101781	0.00208953	0.0900248	0	0	1	1	0.0285714	0.0127226	0.402518	1	0	0.00254453	1	1	Gain/Amp in MEDOC
7	115311870	115329311	17442	+	.	7:115311870-115329311	NA	q31.2	0.114286	0.0101781	0.00208953	0.0900248	0	0	1	1	0.0285714	0.0152672	0.452072	1	0	0.00508906	1	1	Gain/Amp in MEDOC
7	115332906	115433631	100726	+	.	7:115332906-115433631	NA	q31.2	0.114286	0.0101781	0.00208953	0.0900248	0	0	1	1	0.0285714	0.0127226	0.402518	1	0	0.00254453	1	1	Gain/Amp in MEDOC
7	115443656	115450638	6983	+	.	7:115443656-115450638	NA	q31.2	0.114286	0.0101781	0.00208953	0.0900248	0	0	1	1	0.0285714	0.0152672	0.452072	1	0	0.00508906	1	1	Gain/Amp in MEDOC
7	115453241	115543059	89819	+	.	7:115453241-115543059	NA	q31.2	0.114286	0.0101781	0.00208953	0.0900248	0	0	1	1	0.0285714	0.0127226	0.402518	1	0	0.00254453	1	1	Gain/Amp in MEDOC
7	115546613	115561265	14653	+	.	7:115546613-115561265	NA	q31.2	0.114286	0.0101781	0.00208953	0.0900248	0	0	1	1	0.0285714	0.0152672	0.452072	1	0	0.00508906	1	1	Gain/Amp in MEDOC
7	115563250	115637447	74198	+	.	7:115563250-115637447	TFEC	q31.2	0.114286	0.0101781	0.00208953	0.0900248	0	0	1	1	0.0285714	0.0127226	0.402518	1	0	0.00254453	1	1	Gain/Amp in MEDOC
7	115644533	115729161	84629	+	.	7:115644533-115729161	TFEC	q31.2	0.114286	0.0101781	0.00208953	0.0900248	0	0	1	1	0.0285714	0.0127226	0.402518	1	0	0.00254453	1	1	Gain/Amp in MEDOC
7	115731568	115834384	102817	+	.	7:115731568-115834384	NA	q31.2	0.114286	0.0101781	0.00208953	0.0900248	0	0	1	1	0.0285714	0.0127226	0.402518	1	0	0.00254453	1	1	Gain/Amp in MEDOC
7	115852641	115925486	72846	+	.	7:115852641-115925486	LOC102724434	q31.2	0.114286	0.0101781	0.00208953	0.0900248	0	0	1	1	0.0285714	0.0127226	0.402518	1	0	0.00254453	1	1	Gain/Amp in MEDOC
7	115929695	116090351	160657	+	.	7:115929695-116090351	NA	q31.2	0.114286	0.0101781	0.00208953	0.0900248	0	0	1	1	0.0285714	0.0127226	0.402518	1	0	0.00254453	1	1	Gain/Amp in MEDOC
7	116100185	116151784	51600	+	.	7:116100185-116151784	CAV2	q31.2	0.114286	0.0127226	0.0035418	0.12376	0	0	1	1	0.0285714	0.0127226	0.402518	1	0	0.00254453	1	1	Gain/Amp in MEDOC
7	116153627	116320253	166627	+	.	7:116153627-116320253	CAV1	q31.2	0.114286	0.0127226	0.0035418	0.12376	0	0	1	1	0.0285714	0.0127226	0.402518	1	0	0.00254453	1	1	Gain/Amp in MEDOC
7	116320268	116335343	15076	+	.	7:116320268-116335343	MET	q31.2	0.114286	0.0152672	0.00555904	0.142932	0	0	1	1	0.0285714	0.0127226	0.402518	1	0	0.00254453	1	1	Gain/Amp in MEDOC
7	116335489	116335839	351	+	.	7:116335489-116335839	MET	q31.2	0.114286	0.0152672	0.00555904	0.142932	0	0	1	1	0.0285714	0.0127226	0.402518	1	0	0.00254453	1	1	Gain/Amp in MEDOC
7	116338658	116354525	15868	+	.	7:116338658-116354525	MET	q31.2	0.114286	0.0127226	0.0035418	0.12376	0	0	1	1	0.0285714	0.0127226	0.402518	1	0	0.00254453	1	1	Gain/Amp in MEDOC
7	116356826	116356920	95	+	.	7:116356826-116356920	MET	q31.2	0.114286	0.0127226	0.0035418	0.12376	0	0	1	1	0.0285714	0.0178117	0.497624	1	0	0.00508906	1	1	Gain/Amp in MEDOC
7	116365108	116368559	3452	+	.	7:116365108-116368559	MET	q31.2	0.114286	0.0127226	0.0035418	0.12376	0	0	1	1	0.0285714	0.0152672	0.452072	1	0	0.00254453	1	1	Gain/Amp in MEDOC
7	116368950	116375415	6466	+	.	7:116368950-116375415	MET	q31.2	0.114286	0.0127226	0.0035418	0.12376	0	0	1	1	0.0285714	0.0127226	0.402518	1	0	0.00254453	1	1	Gain/Amp in MEDOC
7	116379116	116448978	69863	+	.	7:116379116-116448978	MET	q31.2	0.114286	0.0127226	0.0035418	0.12376	0	0	1	1	0.0285714	0.0101781	0.348621	1	0	0.00254453	1	1	Gain/Amp in MEDOC
7	116449000	116449050	51	+	.	7:116449000-116449050	NA	q31.2	0.114286	0.0127226	0.0035418	0.12376	0	0	1	1	0.0285714	0.0127226	0.402518	1	0	0.00508906	1	1	Gain/Amp in MEDOC
7	116450655	116613167	162513	+	.	7:116450655-116613167	ST7-OT4	q31.2	0.114286	0.0127226	0.0035418	0.12376	0	0	1	1	0.0285714	0.0101781	0.348621	1	0	0.00254453	1	1	Gain/Amp in MEDOC
7	116613612	116788417	174806	+	.	7:116613612-116788417	ST7-AS2	q31.2	0.114286	0.0127226	0.0035418	0.12376	0	0	1	1	0.0285714	0.0101781	0.348621	1	0	0.00254453	1	1	Gain/Amp in MEDOC
7	116788549	116983636	195088	+	.	7:116788549-116983636	ST7-OT3	q31.2	0.114286	0.0127226	0.0035418	0.12376	0	0	1	1	0.0285714	0.0127226	0.402518	1	0	0.00254453	1	1	Gain/Amp in MEDOC
7	116988685	117056350	67666	+	.	7:116988685-117056350	ASZ1	q31.2	0.114286	0.0127226	0.0035418	0.12376	0	0	1	1	0.0285714	0.0127226	0.402518	1	0	0.00254453	1	1	Gain/Amp in MEDOC
7	117064855	117145096	80242	+	.	7:117064855-117145096	CFTR	q31.2	0.114286	0.0127226	0.0035418	0.12376	0	0	1	1	0.0285714	0.0127226	0.402518	1	0	0.00254453	1	1	Gain/Amp in MEDOC
7	117150721	117178929	28209	+	.	7:117150721-117178929	CFTR	q31.2	0.114286	0.0127226	0.0035418	0.12376	0	0	1	1	0.0285714	0.0127226	0.402518	1	0	0.00254453	1	1	Gain/Amp in MEDOC
7	117179037	117382948	203912	+	.	7:117179037-117382948	CFTR-AS1	q31.2	0.114286	0.0127226	0.0035418	0.12376	0	0	1	1	0.0285714	0.0127226	0.402518	1	0	0.00254453	1	1	Gain/Amp in MEDOC
7	117385651	117414212	28562	+	.	7:117385651-117414212	CTTNBP2	q31.31	0.114286	0.0127226	0.0035418	0.12376	0	0	1	1	0.0285714	0.0127226	0.402518	1	0	0.00254453	1	1	Gain/Amp in MEDOC
7	117423758	117581106	157349	+	.	7:117423758-117581106	CTTNBP2	q31.31	0.114286	0.0127226	0.0035418	0.12376	0	0	1	1	0.0285714	0.0127226	0.402518	1	0	0.00254453	1	1	Gain/Amp in MEDOC
7	117581614	117716073	134460	+	.	7:117581614-117716073	NA	q31.31	0.114286	0.0127226	0.0035418	0.12376	0	0	1	1	0.0285714	0.0127226	0.402518	1	0	0.00254453	1	1	Gain/Amp in MEDOC
7	117716792	117816579	99788	+	.	7:117716792-117816579	NA	q31.31	0.114286	0.0152672	0.00555904	0.142932	0	0	1	1	0.0285714	0.0127226	0.402518	1	0	0.00254453	1	1	Gain/Amp in MEDOC
7	117817214	117827536	10323	+	.	7:117817214-117827536	LSM8	q31.31	0.114286	0.0152672	0.00555904	0.142932	0	0	1	1	0.0285714	0.0152672	0.452072	1	0	0.00254453	1	1	Gain/Amp in MEDOC
7	117831743	117831744	2	+	.	7:117831743-117831744	LSM8	q31.31	0.114286	0.0152672	0.00555904	0.142932	0	0	1	1	0.0285714	0.0178117	0.497624	1	0	0.00508906	1	1	Gain/Amp in MEDOC
7	117834724	117893776	59053	+	.	7:117834724-117893776	ANKRD7	q31.31	0.114286	0.0152672	0.00555904	0.142932	0	0	1	1	0.0285714	0.0152672	0.452072	1	0	0.00254453	1	1	Gain/Amp in MEDOC
7	117897334	118041733	144400	+	.	7:117897334-118041733	NA	q31.31	0.114286	0.0152672	0.00555904	0.142932	0	0	1	1	0.0285714	0.0152672	0.452072	1	0	0.00254453	1	1	Gain/Amp in MEDOC
7	118042672	118042704	33	+	.	7:118042672-118042704	NA	q31.31	0.114286	0.0127226	0.0035418	0.12376	0	0	1	1	0.0285714	0.0152672	0.452072	1	0	0.00254453	1	1	Gain/Amp in MEDOC
7	118043975	118070496	26522	+	.	7:118043975-118070496	NA	q31.31	0.114286	0.0101781	0.00208953	0.0900248	0	0	1	1	0.0285714	0.0152672	0.452072	1	0	0.00254453	1	1	Gain/Amp in MEDOC
7	118070692	118071216	525	+	.	7:118070692-118071216	NA	q31.31	0.114286	0.0101781	0.00208953	0.0900248	0	0	1	1	0.0285714	0.0178117	0.497624	1	0	0.00508906	1	1	Gain/Amp in MEDOC
7	118082499	118165479	82981	+	.	7:118082499-118165479	NA	q31.31	0.114286	0.0101781	0.00208953	0.0900248	0	0	1	1	0.0285714	0.0152672	0.452072	1	0	0.00254453	1	1	Gain/Amp in MEDOC
7	118168981	118173247	4267	+	.	7:118168981-118173247	NA	q31.31	0.114286	0.0101781	0.00208953	0.0900248	0	0	1	1	0.0285714	0.0178117	0.497624	1	0	0.00508906	1	1	Gain/Amp in MEDOC
7	118176901	118279130	102230	+	.	7:118176901-118279130	NA	q31.31	0.114286	0.0101781	0.00208953	0.0900248	0	0	1	1	0.0285714	0.0152672	0.452072	1	0	0.00254453	1	1	Gain/Amp in MEDOC
7	118282717	118286405	3689	+	.	7:118282717-118286405	NA	q31.31	0.114286	0.0101781	0.00208953	0.0900248	0	0	1	1	0.0285714	0.0178117	0.497624	1	0	0.00508906	1	1	Gain/Amp in MEDOC
7	118293125	118302148	9024	+	.	7:118293125-118302148	NA	q31.31	0.114286	0.0101781	0.00208953	0.0900248	0	0	1	1	0.0285714	0.0178117	0.497624	1	0	0.00508906	1	1	Gain/Amp in MEDOC
7	118305379	118305918	540	+	.	7:118305379-118305918	NA	q31.31	0.114286	0.0101781	0.00208953	0.0900248	0	0	1	1	0.0285714	0.0203562	0.539489	1	0	0.00763359	1	1	Gain/Amp in MEDOC
7	118319090	118319090	1	+	.	7:118319090-118319090	NA	q31.31	0.114286	0.0101781	0.00208953	0.0900248	0	0	1	1	0.0285714	0.0178117	0.497624	1	0	0.00508906	1	1	Gain/Amp in MEDOC
7	118320577	118365847	45271	+	.	7:118320577-118365847	NA	q31.31	0.114286	0.0101781	0.00208953	0.0900248	0	0	1	1	0.0285714	0.0152672	0.452072	1	0	0.00254453	1	1	Gain/Amp in MEDOC
7	118366682	118377789	11108	+	.	7:118366682-118377789	NA	q31.31	0.114286	0.0101781	0.00208953	0.0900248	0	0	1	1	0.0285714	0.0178117	0.497624	1	0	0.00508906	1	1	Gain/Amp in MEDOC
7	118382822	118458043	75222	+	.	7:118382822-118458043	NA	q31.31	0.114286	0.0101781	0.00208953	0.0900248	0	0	1	1	0.0285714	0.0152672	0.452072	1	0	0.00254453	1	1	Gain/Amp in MEDOC
7	118458376	118471290	12915	+	.	7:118458376-118471290	NA	q31.31	0.114286	0.0127226	0.0035418	0.12376	0	0	1	1	0.0285714	0.0152672	0.452072	1	0	0.00254453	1	1	Gain/Amp in MEDOC
7	118471706	118550232	78527	+	.	7:118471706-118550232	NA	q31.31	0.114286	0.0101781	0.00208953	0.0900248	0	0	1	1	0.0285714	0.0152672	0.452072	1	0	0.00254453	1	1	Gain/Amp in MEDOC
7	118551712	118561745	10034	+	.	7:118551712-118561745	NA	q31.31	0.114286	0.0101781	0.00208953	0.0900248	0	0	1	1	0.0285714	0.0178117	0.497624	1	0	0.00508906	1	1	Gain/Amp in MEDOC
7	118563640	118640092	76453	+	.	7:118563640-118640092	NA	q31.31	0.114286	0.0101781	0.00208953	0.0900248	0	0	1	1	0.0285714	0.0152672	0.452072	1	0	0.00254453	1	1	Gain/Amp in MEDOC
7	118649310	118654839	5530	+	.	7:118649310-118654839	NA	q31.31	0.114286	0.0101781	0.00208953	0.0900248	0	0	1	1	0.0285714	0.0178117	0.497624	1	0	0.00508906	1	1	Gain/Amp in MEDOC
7	118657935	118670102	12168	+	.	7:118657935-118670102	NA	q31.31	0.114286	0.0101781	0.00208953	0.0900248	0	0	1	1	0.0285714	0.0152672	0.452072	1	0	0.00254453	1	1	Gain/Amp in MEDOC
7	118671845	118911817	239973	+	.	7:118671845-118911817	NA	q31.31	0.114286	0.0101781	0.00208953	0.0900248	0	0	1	1	0.0285714	0.0152672	0.452072	1	0	0.00508906	1	1	Gain/Amp in MEDOC
7	118913097	118918972	5876	+	.	7:118913097-118918972	NA	q31.31	0.114286	0.0127226	0.0035418	0.12376	0	0.00254453	1	1	0.0285714	0.0152672	0.452072	1	0	0.00508906	1	1	Gain/Amp in MEDOC
7	118919137	118996494	77358	+	.	7:118919137-118996494	NA	q31.31	0.114286	0.0101781	0.00208953	0.0900248	0	0	1	1	0.0285714	0.0152672	0.452072	1	0	0.00508906	1	1	Gain/Amp in MEDOC
7	118997002	119105767	108766	+	.	7:118997002-119105767	NA	q31.31	0.114286	0.0127226	0.0035418	0.12376	0	0	1	1	0.0285714	0.0152672	0.452072	1	0	0.00508906	1	1	Gain/Amp in MEDOC
7	119148085	119149817	1733	+	.	7:119148085-119149817	NA	q31.31	0.114286	0.0127226	0.0035418	0.12376	0	0	1	1	0.0285714	0.0178117	0.497624	1	0	0.00763359	1	1	Gain/Amp in MEDOC
7	119150121	119220979	70859	+	.	7:119150121-119220979	NA	q31.31	0.114286	0.0127226	0.0035418	0.12376	0	0	1	1	0.0285714	0.0152672	0.452072	1	0	0.00508906	1	1	Gain/Amp in MEDOC
7	119232922	119233645	724	+	.	7:119232922-119233645	NA	q31.31	0.114286	0.0127226	0.0035418	0.12376	0	0	1	1	0.0285714	0.0178117	0.497624	1	0	0.00763359	1	1	Gain/Amp in MEDOC
7	119237698	119237942	245	+	.	7:119237698-119237942	NA	q31.31	0.114286	0.0127226	0.0035418	0.12376	0	0	1	1	0.0285714	0.0152672	0.452072	1	0	0.00508906	1	1	Gain/Amp in MEDOC
7	119238367	119252903	14537	+	.	7:119238367-119252903	NA	q31.31	0.114286	0.0127226	0.0035418	0.12376	0	0	1	1	0.0285714	0.0178117	0.497624	1	0	0.00763359	1	1	Gain/Amp in MEDOC
7	119253018	119426182	173165	+	.	7:119253018-119426182	LINC02476	q31.31	0.114286	0.0127226	0.0035418	0.12376	0	0	1	1	0.0285714	0.0152672	0.452072	1	0	0.00508906	1	1	Gain/Amp in MEDOC
7	119430405	119493951	63547	+	.	7:119430405-119493951	LINC02476	q31.31	0.114286	0.0101781	0.00208953	0.0900248	0	0	1	1	0.0285714	0.0152672	0.452072	1	0	0.00508906	1	1	Gain/Amp in MEDOC
7	119500510	119501274	765	+	.	7:119500510-119501274	LINC02476	q31.31	0.114286	0.0101781	0.00208953	0.0900248	0	0	1	1	0.0285714	0.0203562	0.539489	1	0	0.0101781	1	1	Gain/Amp in MEDOC
7	119502083	119505847	3765	+	.	7:119502083-119505847	LINC02476	q31.31	0.114286	0.0101781	0.00208953	0.0900248	0	0	1	1	0.0285714	0.0178117	0.497624	1	0	0.00763359	1	1	Gain/Amp in MEDOC
7	119507898	119577292	69395	+	.	7:119507898-119577292	LINC02476	q31.31	0.114286	0.0101781	0.00208953	0.0900248	0	0	1	1	0.0285714	0.0152672	0.452072	1	0	0.00508906	1	1	Gain/Amp in MEDOC
7	119584163	119596169	12007	+	.	7:119584163-119596169	NA	q31.31	0.114286	0.0127226	0.0035418	0.12376	0	0	1	1	0.0285714	0.0152672	0.452072	1	0	0.00508906	1	1	Gain/Amp in MEDOC
7	119596381	119600529	4149	+	.	7:119596381-119600529	NA	q31.31	0.114286	0.0127226	0.0035418	0.12376	0	0	1	1	0.0285714	0.0178117	0.497624	1	0	0.00763359	1	1	Gain/Amp in MEDOC
7	119601570	119639263	37694	+	.	7:119601570-119639263	NA	q31.31	0.114286	0.0101781	0.00208953	0.0900248	0	0	1	1	0.0285714	0.0178117	0.497624	1	0	0.00763359	1	1	Gain/Amp in MEDOC
7	119649910	119670442	20533	+	.	7:119649910-119670442	NA	q31.31	0.114286	0.0101781	0.00208953	0.0900248	0	0	1	1	0.0285714	0.0152672	0.452072	1	0	0.00508906	1	1	Gain/Amp in MEDOC
7	119672966	119674866	1901	+	.	7:119672966-119674866	NA	q31.31	0.114286	0.0101781	0.00208953	0.0900248	0	0	1	1	0.0285714	0.0178117	0.497624	1	0	0.00763359	1	1	Gain/Amp in MEDOC
7	119683103	119746813	63711	+	.	7:119683103-119746813	NA	q31.31	0.114286	0.0101781	0.00208953	0.0900248	0	0	1	1	0.0285714	0.0152672	0.452072	1	0	0.00508906	1	1	Gain/Amp in MEDOC
7	119747259	119747382	124	+	.	7:119747259-119747382	NA	q31.31	0.114286	0.0101781	0.00208953	0.0900248	0	0	1	1	0.0285714	0.0178117	0.497624	1	0	0.00763359	1	1	Gain/Amp in MEDOC
7	119748883	119852425	103543	+	.	7:119748883-119852425	NA	q31.31	0.114286	0.0101781	0.00208953	0.0900248	0	0	1	1	0.0285714	0.0152672	0.452072	1	0	0.00508906	1	1	Gain/Amp in MEDOC
7	119854119	120035044	180926	+	.	7:119854119-120035044	KCND2	q31.31	0.114286	0.0101781	0.00208953	0.0900248	0	0	1	1	0.0285714	0.0152672	0.452072	1	0	0.00508906	1	1	Gain/Amp in MEDOC
7	120035786	120036709	924	+	.	7:120035786-120036709	KCND2	q31.31	0.114286	0.0127226	0.0035418	0.12376	0	0.00254453	1	1	0.0285714	0.0152672	0.452072	1	0	0.00508906	1	1	Gain/Amp in MEDOC
7	120037197	120144608	107412	+	.	7:120037197-120144608	KCND2	q31.31	0.114286	0.0101781	0.00208953	0.0900248	0	0	1	1	0.0285714	0.0152672	0.452072	1	0	0.00508906	1	1	Gain/Amp in MEDOC
7	120144908	120144923	16	+	.	7:120144908-120144923	KCND2	q31.31	0.114286	0.0101781	0.00208953	0.0900248	0	0	1	1	0.0285714	0.0178117	0.497624	1	0	0.00763359	1	1	Gain/Amp in MEDOC
7	120147377	120268080	120704	+	.	7:120147377-120268080	KCND2	q31.31	0.114286	0.0101781	0.00208953	0.0900248	0	0	1	1	0.0285714	0.0152672	0.452072	1	0	0.00508906	1	1	Gain/Amp in MEDOC
7	120278545	120852109	573565	+	.	7:120278545-120852109	ING3	q31.31	0.114286	0.0101781	0.00208953	0.0900248	0	0	1	1	0.0285714	0.0178117	0.497624	1	0	0.00763359	1	1	Gain/Amp in MEDOC
7	120853607	120867491	13885	+	.	7:120853607-120867491	CPED1	q31.31	0.114286	0.0101781	0.00208953	0.0900248	0	0	1	1	0.0285714	0.0203562	0.539489	1	0	0.00763359	1	1	Gain/Amp in MEDOC
7	120868003	120878361	10359	+	.	7:120868003-120878361	CPED1	q31.31	0.114286	0.0101781	0.00208953	0.0900248	0	0	1	1	0.0285714	0.0203562	0.539489	1	0	0.0101781	1	1	Gain/Amp in MEDOC
7	120882549	120900865	18317	+	.	7:120882549-120900865	CPED1	q31.31	0.114286	0.0101781	0.00208953	0.0900248	0	0	1	1	0.0285714	0.0178117	0.497624	1	0	0.00763359	1	1	Gain/Amp in MEDOC
7	120901353	120927792	26440	+	.	7:120901353-120927792	CPED1	q31.31	0.114286	0.0101781	0.00208953	0.0900248	0	0	1	1	0.0285714	0.0203562	0.539489	1	0	0.00763359	1	1	Gain/Amp in MEDOC
7	120928217	121055420	127204	+	.	7:120928217-121055420	FAM3C	q31.31	0.114286	0.0101781	0.00208953	0.0900248	0	0	1	1	0.0285714	0.0178117	0.497624	1	0	0.00763359	1	1	Gain/Amp in MEDOC
7	121059871	121081314	21444	+	.	7:121059871-121081314	NA	q31.31	0.114286	0.0101781	0.00208953	0.0900248	0	0	1	1	0.0285714	0.0203562	0.539489	1	0	0.0101781	1	1	Gain/Amp in MEDOC
7	121081701	121082060	360	+	.	7:121081701-121082060	NA	q31.31	0.114286	0.0101781	0.00208953	0.0900248	0	0	1	1	0.0285714	0.0203562	0.539489	1	0	0.0101781	1	1	Gain/Amp in MEDOC
7	121089197	121759761	670565	+	.	7:121089197-121759761	AASS	q31.32	0.114286	0.0101781	0.00208953	0.0900248	0	0	1	1	0.0285714	0.0178117	0.497624	1	0	0.00763359	1	1	Gain/Amp in MEDOC
7	121770453	121876514	106062	+	.	7:121770453-121876514	AASS	q31.32	0.114286	0.0127226	0.0035418	0.12376	0	0.00254453	1	1	0.0285714	0.0178117	0.497624	1	0	0.00763359	1	1	Gain/Amp in MEDOC
7	121876578	121917798	41221	+	.	7:121876578-121917798	NA	q31.32	0.114286	0.0127226	0.0035418	0.12376	0	0	1	1	0.0285714	0.0178117	0.497624	1	0	0.00763359	1	1	Gain/Amp in MEDOC
7	121925414	122246771	321358	+	.	7:121925414-122246771	FEZF1	q31.32	0.114286	0.0101781	0.00208953	0.0900248	0	0	1	1	0.0285714	0.0178117	0.497624	1	0	0.00763359	1	1	Gain/Amp in MEDOC
7	122246992	122294019	47028	+	.	7:122246992-122294019	CADPS2	q31.32	0.114286	0.0101781	0.00208953	0.0900248	0	0	1	1	0.0285714	0.0178117	0.497624	1	0	0.00763359	1	1	Gain/Amp in MEDOC
7	122296026	122303015	6990	+	.	7:122296026-122303015	CADPS2	q31.32	0.114286	0.0101781	0.00208953	0.0900248	0	0	1	1	0.0285714	0.0203562	0.539489	1	0	0.0101781	1	1	Gain/Amp in MEDOC
7	122303321	122382602	79282	+	.	7:122303321-122382602	RNF133	q31.32	0.114286	0.0101781	0.00208953	0.0900248	0	0	1	1	0.0285714	0.0178117	0.497624	1	0	0.00763359	1	1	Gain/Amp in MEDOC
7	122386561	122394149	7589	+	.	7:122386561-122394149	CADPS2	q31.32	0.114286	0.0101781	0.00208953	0.0900248	0	0	1	1	0.0285714	0.0203562	0.539489	1	0	0.0101781	1	1	Gain/Amp in MEDOC
7	122401436	122698090	296655	+	.	7:122401436-122698090	TAS2R16	q31.32	0.114286	0.0101781	0.00208953	0.0900248	0	0	1	1	0.0285714	0.0178117	0.497624	1	0	0.00763359	1	1	Gain/Amp in MEDOC
7	122703132	122787185	84054	+	.	7:122703132-122787185	SLC13A1	q31.32	0.114286	0.0127226	0.0035418	0.12376	0	0	1	1	0.0285714	0.0152672	0.452072	1	0	0.00763359	1	1	Gain/Amp in MEDOC
7	122802502	123067143	264642	+	.	7:122802502-123067143	SLC13A1	q31.32	0.114286	0.0127226	0.0035418	0.12376	0	0	1	1	0.0285714	0.0152672	0.452072	1	0	0.00763359	1	1	Gain/Amp in MEDOC
7	123075103	123561861	486759	+	.	7:123075103-123561861	HYAL4	q31.32	0.114286	0.0127226	0.0035418	0.12376	0	0	1	1	0.0285714	0.0152672	0.452072	1	0	0.00763359	1	1	Gain/Amp in MEDOC
7	123566118	123590503	24386	+	.	7:123566118-123590503	SPAM1	q31.32	0.114286	0.0101781	0.00208953	0.0900248	0	0	1	1	0.0285714	0.0152672	0.452072	1	0	0.00763359	1	1	Gain/Amp in MEDOC
7	123595069	123612349	17281	+	.	7:123595069-123612349	SPAM1	q31.32	0.114286	0.0101781	0.00208953	0.0900248	0	0	1	1	0.0285714	0.0178117	0.497624	1	0	0.0101781	1	1	Gain/Amp in MEDOC
7	123613318	123784904	171587	+	.	7:123613318-123784904	LOC105375483	q31.32	0.114286	0.0101781	0.00208953	0.0900248	0	0	1	1	0.0285714	0.0152672	0.452072	1	0	0.00763359	1	1	Gain/Amp in MEDOC
7	123791252	123816692	25441	+	.	7:123791252-123816692	NA	q31.33	0.114286	0.0101781	0.00208953	0.0900248	0	0	1	1	0.0285714	0.0178117	0.497624	1	0	0.00763359	1	1	Gain/Amp in MEDOC
7	123817179	123827153	9975	+	.	7:123817179-123827153	NA	q31.33	0.114286	0.0101781	0.00208953	0.0900248	0	0	1	1	0.0285714	0.0152672	0.452072	1	0	0.00763359	1	1	Gain/Amp in MEDOC
7	123829134	123875960	46827	+	.	7:123829134-123875960	NA	q31.33	0.114286	0.0101781	0.00208953	0.0900248	0	0	1	1	0.0285714	0.0152672	0.452072	1	0	0.00763359	1	1	Gain/Amp in MEDOC
7	123876402	123887776	11375	+	.	7:123876402-123887776	NA	q31.33	0.114286	0.0101781	0.00208953	0.0900248	0	0	1	1	0.0285714	0.0178117	0.497624	1	0	0.00763359	1	1	Gain/Amp in MEDOC
7	123891923	124163263	271341	+	.	7:123891923-124163263	LOC101928211	q31.33	0.114286	0.0101781	0.00208953	0.0900248	0	0	1	1	0.0285714	0.0178117	0.497624	1	0	0.00763359	1	1	Gain/Amp in MEDOC
7	124163766	124164127	362	+	.	7:124163766-124164127	NA	q31.33	0.114286	0.0101781	0.00208953	0.0900248	0	0	1	1	0.0285714	0.0229008	0.577956	1	0	0.0127226	1	1	Gain/Amp in MEDOC
7	124164636	124804942	640307	+	.	7:124164636-124804942	C7orf77	q31.33	0.114286	0.0101781	0.00208953	0.0900248	0	0	1	1	0.0285714	0.0178117	0.497624	1	0	0.00763359	1	1	Gain/Amp in MEDOC
7	124810399	125073353	262955	+	.	7:124810399-125073353	LOC101928254	q31.33	0.114286	0.0101781	0.00208953	0.0900248	0	0	1	1	0.0285714	0.0203562	0.539489	1	0	0.0101781	1	1	Gain/Amp in MEDOC
7	125079875	125083020	3146	+	.	7:125079875-125083020	NA	q31.33	0.114286	0.0101781	0.00208953	0.0900248	0	0	1	1	0.0285714	0.0229008	0.577956	1	0	0.0127226	1	1	Gain/Amp in MEDOC
7	125083166	125166052	82887	+	.	7:125083166-125166052	NA	q31.33	0.114286	0.0101781	0.00208953	0.0900248	0	0	1	1	0.0285714	0.0203562	0.539489	1	0	0.0101781	1	1	Gain/Amp in MEDOC
7	125168337	125182435	14099	+	.	7:125168337-125182435	NA	q31.33	0.114286	0.0101781	0.00208953	0.0900248	0	0	1	1	0.0285714	0.0229008	0.577956	1	0	0.0127226	1	1	Gain/Amp in MEDOC
7	125186328	125429662	243335	+	.	7:125186328-125429662	NA	q31.33	0.114286	0.0101781	0.00208953	0.0900248	0	0	1	1	0.0285714	0.0203562	0.539489	1	0	0.0101781	1	1	Gain/Amp in MEDOC
7	125614814	125614933	120	+	.	7:125614814-125614933	NA	q31.33	0.114286	0.0101781	0.00208953	0.0900248	0	0	1	1	0.0285714	0.0178117	0.497624	1	0	0.00763359	1	1	Gain/Amp in MEDOC
7	125615567	125719132	103566	+	.	7:125615567-125719132	NA	q31.33	0.114286	0.0101781	0.00208953	0.0900248	0	0	1	1	0.0285714	0.0178117	0.497624	1	0	0.00763359	1	1	Gain/Amp in MEDOC
7	125719450	125719456	7	+	.	7:125719450-125719456	NA	q31.33	0.114286	0.0101781	0.00208953	0.0900248	0	0	1	1	0.0285714	0.0229008	0.577956	1	0	0.0127226	1	1	Gain/Amp in MEDOC
7	125721818	125725221	3404	+	.	7:125721818-125725221	NA	q31.33	0.114286	0.0101781	0.00208953	0.0900248	0	0	1	1	0.0285714	0.0178117	0.497624	1	0	0.00763359	1	1	Gain/Amp in MEDOC
7	125727643	125727659	17	+	.	7:125727643-125727659	NA	q31.33	0.114286	0.0101781	0.00208953	0.0900248	0	0	1	1	0.0285714	0.0203562	0.539489	1	0	0.0101781	1	1	Gain/Amp in MEDOC
7	125728297	125734401	6105	+	.	7:125728297-125734401	NA	q31.33	0.114286	0.0101781	0.00208953	0.0900248	0	0	1	1	0.0285714	0.0178117	0.497624	1	0	0.00763359	1	1	Gain/Amp in MEDOC
7	125735363	125775977	40615	+	.	7:125735363-125775977	NA	q31.33	0.114286	0.0101781	0.00208953	0.0900248	0	0	1	1	0.0285714	0.0203562	0.539489	1	0	0.0101781	1	1	Gain/Amp in MEDOC
7	125777231	125778020	790	+	.	7:125777231-125778020	NA	q31.33	0.114286	0.0101781	0.00208953	0.0900248	0	0	1	1	0.0285714	0.0229008	0.577956	1	0	0.0127226	1	1	Gain/Amp in MEDOC
7	125781192	125781192	1	+	.	7:125781192-125781192	NA	q31.33	0.114286	0.0101781	0.00208953	0.0900248	0	0	1	1	0.0285714	0.0203562	0.539489	1	0	0.0101781	1	1	Gain/Amp in MEDOC
7	125782919	125799311	16393	+	.	7:125782919-125799311	NA	q31.33	0.114286	0.0101781	0.00208953	0.0900248	0	0	1	1	0.0285714	0.0178117	0.497624	1	0	0.00763359	1	1	Gain/Amp in MEDOC
7	125803747	125853082	49336	+	.	7:125803747-125853082	NA	q31.33	0.114286	0.00763359	0.00110952	0.0900248	0	0	1	1	0.0285714	0.0178117	0.497624	1	0	0.00763359	1	1	Gain/Amp in MEDOC
7	125853917	125909588	55672	+	.	7:125853917-125909588	NA	q31.33	0.114286	0.00763359	0.00110952	0.0900248	0	0	1	1	0.0285714	0.0152672	0.452072	1	0	0.00508906	1	1	Gain/Amp in MEDOC
7	125910503	126155985	245483	+	.	7:125910503-126155985	GRM8	q31.33	0.114286	0.0101781	0.00208953	0.0900248	0	0	1	1	0.0285714	0.0152672	0.452072	1	0	0.00508906	1	1	Gain/Amp in MEDOC
7	126155998	126303515	147518	+	.	7:126155998-126303515	GRM8	q31.33	0.114286	0.0101781	0.00208953	0.0900248	0	0	1	1	0.0285714	0.0178117	0.497624	1	0	0.00508906	1	1	Gain/Amp in MEDOC
7	126304317	126315112	10796	+	.	7:126304317-126315112	GRM8	q31.33	0.114286	0.0101781	0.00208953	0.0900248	0	0	1	1	0.0285714	0.0152672	0.452072	1	0	0.00508906	1	1	Gain/Amp in MEDOC
7	126316657	126324074	7418	+	.	7:126316657-126324074	GRM8	q31.33	0.114286	0.0101781	0.00208953	0.0900248	0	0	1	1	0.0285714	0.0178117	0.497624	1	0	0.00763359	1	1	Gain/Amp in MEDOC
7	126324176	126338529	14354	+	.	7:126324176-126338529	GRM8	q31.33	0.114286	0.0101781	0.00208953	0.0900248	0	0	1	1	0.0285714	0.0152672	0.452072	1	0	0.00508906	1	1	Gain/Amp in MEDOC
7	126338642	126341875	3234	+	.	7:126338642-126341875	GRM8	q31.33	0.114286	0.0101781	0.00208953	0.0900248	0	0	1	1	0.0285714	0.0178117	0.497624	1	0	0.00763359	1	1	Gain/Amp in MEDOC
7	126344734	126356601	11868	+	.	7:126344734-126356601	GRM8	q31.33	0.114286	0.0101781	0.00208953	0.0900248	0	0	1	1	0.0285714	0.0152672	0.452072	1	0	0.00508906	1	1	Gain/Amp in MEDOC
7	126356932	126369242	12311	+	.	7:126356932-126369242	GRM8	q31.33	0.114286	0.0127226	0.0035418	0.12376	0	0	1	1	0.0285714	0.0152672	0.452072	1	0	0.00508906	1	1	Gain/Amp in MEDOC
7	126371443	126763307	391865	+	.	7:126371443-126763307	MIR592	q31.33	0.114286	0.0101781	0.00208953	0.0900248	0	0	1	1	0.0285714	0.0152672	0.452072	1	0	0.00508906	1	1	Gain/Amp in MEDOC
7	126770566	126775998	5433	+	.	7:126770566-126775998	GRM8	q31.33	0.114286	0.0127226	0.0035418	0.12376	0	0	1	1	0.0285714	0.0152672	0.452072	1	0	0.00508906	1	1	Gain/Amp in MEDOC
7	126776462	126776475	14	+	.	7:126776462-126776475	GRM8	q31.33	0.114286	0.0127226	0.0035418	0.12376	0	0	1	1	0.0285714	0.0178117	0.497624	1	0	0.00763359	1	1	Gain/Amp in MEDOC
7	126776594	126799400	22807	+	.	7:126776594-126799400	GRM8	q31.33	0.114286	0.0127226	0.0035418	0.12376	0	0	1	1	0.0285714	0.0152672	0.452072	1	0	0.00508906	1	1	Gain/Amp in MEDOC
7	126801941	126883986	82046	+	.	7:126801941-126883986	GRM8-AS1	q31.33	0.114286	0.0101781	0.00208953	0.0900248	0	0	1	1	0.0285714	0.0152672	0.452072	1	0	0.00508906	1	1	Gain/Amp in MEDOC
7	126885979	126886013	35	+	.	7:126885979-126886013	GRM8	q31.33	0.114286	0.0101781	0.00208953	0.0900248	0	0	1	1	0.0285714	0.0178117	0.497624	1	0	0.00763359	1	1	Gain/Amp in MEDOC
7	126887133	126904780	17648	+	.	7:126887133-126904780	GRM8	q31.33	0.114286	0.0101781	0.00208953	0.0900248	0	0	1	1	0.0285714	0.0152672	0.452072	1	0	0.00508906	1	1	Gain/Amp in MEDOC
7	126905088	126905331	244	+	.	7:126905088-126905331	NA	q31.33	0.114286	0.0127226	0.0035418	0.12376	0	0.00254453	1	1	0.0285714	0.0152672	0.452072	1	0	0.00508906	1	1	Gain/Amp in MEDOC
7	126905462	126912698	7237	+	.	7:126905462-126912698	NA	q31.33	0.114286	0.0101781	0.00208953	0.0900248	0	0	1	1	0.0285714	0.0152672	0.452072	1	0	0.00508906	1	1	Gain/Amp in MEDOC
7	126921418	127618600	697183	+	.	7:126921418-127618600	ARF5	q32.1	0.114286	0.0101781	0.00208953	0.0900248	0	0	1	1	0.0285714	0.0152672	0.452072	1	0	0.00508906	1	1	Gain/Amp in MEDOC
7	127620097	127625636	5540	+	.	7:127620097-127625636	SND1	q32.1	0.114286	0.0127226	0.0035418	0.12376	0	0	1	1	0.0285714	0.0152672	0.452072	1	0	0.00508906	1	1	Gain/Amp in MEDOC
7	127625717	127687023	61307	+	.	7:127625717-127687023	LRRC4	q32.1	0.114286	0.0152672	0.00555904	0.142932	0	0.00254453	1	1	0.0285714	0.0152672	0.452072	1	0	0.00508906	1	1	Gain/Amp in MEDOC
7	127690562	127706605	16044	+	.	7:127690562-127706605	SND1	q32.1	0.114286	0.0178117	0.00822709	0.15519	0	0.00254453	1	1	0.0285714	0.0152672	0.452072	1	0	0.00508906	1	1	Gain/Amp in MEDOC
7	127710574	127799143	88570	+	.	7:127710574-127799143	MIR593	q32.1	0.114286	0.0178117	0.00822709	0.15519	0	0.00254453	1	1	0.0285714	0.0152672	0.452072	1	0	0.00508906	1	1	Gain/Amp in MEDOC
7	127800050	127812687	12638	+	.	7:127800050-127812687	NA	q32.1	0.114286	0.0178117	0.00822709	0.15519	0	0.00254453	1	1	0.0285714	0.0152672	0.452072	1	0	0.00508906	1	1	Gain/Amp in MEDOC
7	127812871	127826302	13432	+	.	7:127812871-127826302	NA	q32.1	0.114286	0.0203562	0.0116229	0.19332	0	0.00254453	1	1	0.0285714	0.0152672	0.452072	1	0	0.00508906	1	1	Gain/Amp in MEDOC
7	127830114	127880393	50280	+	.	7:127830114-127880393	MIR129-1	q32.1	0.114286	0.0178117	0.00822709	0.15519	0	0.00254453	1	1	0.0285714	0.0152672	0.452072	1	0	0.00508906	1	1	Gain/Amp in MEDOC
7	127881349	127882070	722	+	.	7:127881349-127882070	LEP	q32.1	0.114286	0.0178117	0.00822709	0.15519	0	0.00254453	1	1	0.0285714	0.0178117	0.497624	1	0	0.00763359	1	1	Gain/Amp in MEDOC
7	127883323	127892005	8683	+	.	7:127883323-127892005	LEP	q32.1	0.114286	0.0178117	0.00822709	0.15519	0	0.00254453	1	1	0.0285714	0.0152672	0.452072	1	0	0.00508906	1	1	Gain/Amp in MEDOC
7	127892980	127909954	16975	+	.	7:127892980-127909954	LEP	q32.1	0.114286	0.0178117	0.00822709	0.15519	0	0.00254453	1	1	0.0285714	0.0152672	0.452072	1	0	0.00508906	1	1	Gain/Amp in MEDOC
7	127910047	127965359	55313	+	.	7:127910047-127965359	RBM28	q32.1	0.114286	0.0178117	0.00822709	0.15519	0	0.00254453	1	1	0.0285714	0.0152672	0.452072	1	0	0.00508906	1	1	Gain/Amp in MEDOC
7	127965589	127968849	3261	+	.	7:127965589-127968849	RBM28	q32.1	0.114286	0.0203562	0.0116229	0.19332	0	0.00254453	1	1	0.0285714	0.0152672	0.452072	1	0	0.00508906	1	1	Gain/Amp in MEDOC
7	127974471	128086832	112362	+	.	7:127974471-128086832	IMPDH1	q32.1	0.114286	0.0203562	0.0116229	0.19332	0	0.00254453	1	1	0.0285714	0.0152672	0.452072	1	0	0.00508906	1	1	Gain/Amp in MEDOC
7	128376900	128382511	5612	+	.	7:128376900-128382511	CALU	q32.1	0.114286	0.0178117	0.00822709	0.15519	0	0.00254453	1	1	0.0285714	0.0152672	0.452072	1	0	0.00508906	1	1	Gain/Amp in MEDOC
7	128384331	128412335	28005	+	.	7:128384331-128412335	CALU	q32.1	0.114286	0.0178117	0.00822709	0.15519	0	0.00254453	1	1	0.0285714	0.0152672	0.452072	1	0	0.00508906	1	1	Gain/Amp in MEDOC
7	128412982	128433630	20649	+	.	7:128412982-128433630	CALU	q32.1	0.114286	0.0178117	0.00822709	0.15519	0	0.00254453	1	1	0.0285714	0.0152672	0.452072	1	0	0.00508906	1	1	Gain/Amp in MEDOC
7	128437497	128443846	6350	+	.	7:128437497-128443846	CCDC136	q32.1	0.114286	0.0152672	0.00555904	0.142932	0	0.00254453	1	1	0.0285714	0.0152672	0.452072	1	0	0.00508906	1	1	Gain/Amp in MEDOC
7	128447435	128537989	90555	+	.	7:128447435-128537989	KCP	q32.1	0.114286	0.0152672	0.00555904	0.142932	0	0.00254453	1	1	0.0285714	0.0152672	0.452072	1	0	0.00508906	1	1	Gain/Amp in MEDOC
7	128542065	128603412	61348	+	.	7:128542065-128603412	TNPO3	q32.1	0.114286	0.0152672	0.00555904	0.142932	0	0.00254453	1	1	0.0285714	0.0127226	0.402518	1	0	0.00508906	1	1	Gain/Amp in MEDOC
7	128609630	128658739	49110	+	.	7:128609630-128658739	TNPO3	q32.1	0.114286	0.0127226	0.0035418	0.12376	0	0.00254453	1	1	0.0285714	0.0127226	0.402518	1	0	0.00508906	1	1	Gain/Amp in MEDOC
7	128661462	128877305	215844	+	.	7:128661462-128877305	TSPAN33	q32.1	0.114286	0.0152672	0.00555904	0.142932	0	0.00254453	1	1	0.0285714	0.0127226	0.402518	1	0	0.00508906	1	1	Gain/Amp in MEDOC
7	128877439	128962843	85405	+	.	7:128877439-128962843	AHCYL2	q32.1	0.114286	0.0152672	0.00555904	0.142932	0	0.00254453	1	1	0.0285714	0.0152672	0.452072	1	0	0.00508906	1	1	Gain/Amp in MEDOC
7	128970140	129021952	51813	+	.	7:128970140-129021952	AHCYL2	q32.1	0.114286	0.0178117	0.00822709	0.15519	0	0.00254453	1	1	0.0285714	0.0152672	0.452072	1	0	0.00508906	1	1	Gain/Amp in MEDOC
7	129028593	129285134	256542	+	.	7:129028593-129285134	SMKR1	q32.2	0.114286	0.0152672	0.00555904	0.142932	0	0.00254453	1	1	0.0285714	0.0152672	0.452072	1	0	0.00508906	1	1	Gain/Amp in MEDOC
7	129288525	129379801	91277	+	.	7:129288525-129379801	NRF1	q32.2	0.114286	0.0152672	0.00555904	0.142932	0	0.00254453	1	1	0.0285714	0.0152672	0.452072	1	0	0.00508906	1	1	Gain/Amp in MEDOC
7	129379913	129431812	51900	+	.	7:129379913-129431812	MIR182	q32.2	0.114286	0.0152672	0.00555904	0.142932	0	0.00254453	1	1	0.0285714	0.0152672	0.452072	1	0	0.00508906	1	1	Gain/Amp in MEDOC
7	129440655	129506761	66107	+	.	7:129440655-129506761	UBE2H	q32.2	0.114286	0.0152672	0.00555904	0.142932	0	0.00254453	1	1	0.0285714	0.0178117	0.497624	1	0	0.00763359	1	1	Gain/Amp in MEDOC
7	129509502	129565950	56449	+	.	7:129509502-129565950	UBE2H	q32.2	0.114286	0.0178117	0.00822709	0.15519	0	0.00254453	1	1	0.0285714	0.0178117	0.497624	1	0	0.00763359	1	1	Gain/Amp in MEDOC
7	129570298	129636330	66033	+	.	7:129570298-129636330	UBE2H	q32.2	0.114286	0.0178117	0.00822709	0.15519	0	0.00254453	1	1	0.0285714	0.0178117	0.497624	1	0	0.00763359	1	1	Gain/Amp in MEDOC
7	129645378	129686608	41231	+	.	7:129645378-129686608	ZC3HC1	q32.2	0.114286	0.0203562	0.0116229	0.19332	0	0.00254453	1	1	0.0285714	0.0178117	0.497624	1	0	0.00763359	1	1	Gain/Amp in MEDOC
7	129694738	129698767	4030	+	.	7:129694738-129698767	NA	q32.2	0.114286	0.0229008	0.0158133	0.232475	0	0.00508906	1	1	0.0285714	0.0203562	0.539489	1	0	0.0101781	1	1	Gain/Amp in MEDOC
7	129699467	129795484	96018	+	.	7:129699467-129795484	LOC100128325	q32.2	0.114286	0.0203562	0.0116229	0.19332	0	0.00254453	1	1	0.0285714	0.0178117	0.497624	1	0	0.00763359	1	1	Gain/Amp in MEDOC
7	129796198	129815444	19247	+	.	7:129796198-129815444	TMEM209	q32.2	0.114286	0.0178117	0.00822709	0.15519	0	0.00254453	1	1	0.0285714	0.0178117	0.497624	1	0	0.00763359	1	1	Gain/Amp in MEDOC
7	129818483	129942917	124435	+	.	7:129818483-129942917	CPA2	q32.2	0.114286	0.0152672	0.00555904	0.142932	0	0.00254453	1	1	0.0285714	0.0178117	0.497624	1	0	0.00763359	1	1	Gain/Amp in MEDOC
7	129944402	129963389	18988	+	.	7:129944402-129963389	CPA4	q32.2	0.114286	0.0152672	0.00555904	0.142932	0	0.00254453	1	1	0.0285714	0.0152672	0.452072	1	0	0.00508906	1	1	Gain/Amp in MEDOC
7	129976818	130151083	174266	+	.	7:129976818-130151083	MEST	q32.2	0.114286	0.0152672	0.00555904	0.142932	0	0.00254453	1	1	0.0285714	0.0152672	0.452072	1	0	0.00508906	1	1	Gain/Amp in MEDOC
7	130295403	130326125	30723	+	.	7:130295403-130326125	COPG2	q32.2	0.114286	0.0152672	0.00555904	0.142932	0	0.00254453	1	1	0.0285714	0.0178117	0.497624	1	0	0.00763359	1	1	Gain/Amp in MEDOC
7	130326837	130429186	102350	+	.	7:130326837-130429186	KLF14	q32.3	0.114286	0.0152672	0.00555904	0.142932	0	0.00254453	1	1	0.0285714	0.0152672	0.452072	1	0	0.00508906	1	1	Gain/Amp in MEDOC
7	130435789	130456313	20525	+	.	7:130435789-130456313	NA	q32.3	0.114286	0.0127226	0.0035418	0.12376	0	0.00254453	1	1	0.0285714	0.0152672	0.452072	1	0	0.00508906	1	1	Gain/Amp in MEDOC
7	130460252	130502130	41879	+	.	7:130460252-130502130	NA	q32.3	0.114286	0.0152672	0.00555904	0.142932	0	0.00508906	1	1	0.0285714	0.0152672	0.452072	1	0	0.00508906	1	1	Gain/Amp in MEDOC
7	130519078	130567367	48290	+	.	7:130519078-130567367	MIR29A	q32.3	0.114286	0.0127226	0.0035418	0.12376	0	0.00254453	1	1	0.0285714	0.0152672	0.452072	1	0	0.00508906	1	1	Gain/Amp in MEDOC
7	130567675	130567747	73	+	.	7:130567675-130567747	LINC-PINT	q32.3	0.114286	0.0127226	0.0035418	0.12376	0	0.00254453	1	1	0.0285714	0.0178117	0.497624	1	0	0.00763359	1	1	Gain/Amp in MEDOC
7	130568456	130833874	265419	+	.	7:130568456-130833874	LINC00513	q32.3	0.114286	0.0127226	0.0035418	0.12376	0	0.00254453	1	1	0.0285714	0.0152672	0.452072	1	0	0.00508906	1	1	Gain/Amp in MEDOC
7	130834583	130885465	50883	+	.	7:130834583-130885465	MKLN1	q32.3	0.114286	0.0127226	0.0035418	0.12376	0	0.00254453	1	1	0.0285714	0.0152672	0.452072	1	0	0.00508906	1	1	Gain/Amp in MEDOC
7	130887551	130890470	2920	+	.	7:130887551-130890470	MKLN1	q32.3	0.114286	0.0127226	0.0035418	0.12376	0	0.00254453	1	1	0.0285714	0.0178117	0.497624	1	0	0.00763359	1	1	Gain/Amp in MEDOC
7	130891732	131021099	129368	+	.	7:130891732-131021099	MKLN1-AS	q32.3	0.114286	0.0127226	0.0035418	0.12376	0	0.00254453	1	1	0.0285714	0.0152672	0.452072	1	0	0.00508906	1	1	Gain/Amp in MEDOC
7	131021522	131021956	435	+	.	7:131021522-131021956	MKLN1	q32.3	0.114286	0.0152672	0.00555904	0.142932	0	0.00254453	1	1	0.0285714	0.0152672	0.452072	1	0	0.00508906	1	1	Gain/Amp in MEDOC
7	131022892	131056850	33959	+	.	7:131022892-131056850	MKLN1	q32.3	0.114286	0.0152672	0.00555904	0.142932	0	0.00254453	1	1	0.0285714	0.0152672	0.452072	1	0	0.00508906	1	1	Gain/Amp in MEDOC
7	131057937	131060235	2299	+	.	7:131057937-131060235	MKLN1	q32.3	0.114286	0.0152672	0.00555904	0.142932	0	0.00254453	1	1	0.0285714	0.0178117	0.497624	1	0	0.00763359	1	1	Gain/Amp in MEDOC
7	131060717	131185455	124739	+	.	7:131060717-131185455	PODXL	q32.3	0.114286	0.0152672	0.00555904	0.142932	0	0.00254453	1	1	0.0285714	0.0152672	0.452072	1	0	0.00508906	1	1	Gain/Amp in MEDOC
7	131193594	131225451	31858	+	.	7:131193594-131225451	PODXL	q32.3	0.114286	0.0152672	0.00555904	0.142932	0	0.00254453	1	1	0.0285714	0.0152672	0.452072	1	0	0.00508906	1	1	Gain/Amp in MEDOC
7	131226911	131229299	2389	+	.	7:131226911-131229299	PODXL	q32.3	0.114286	0.0178117	0.00822709	0.15519	0	0.00254453	1	1	0.0285714	0.0152672	0.452072	1	0	0.00508906	1	1	Gain/Amp in MEDOC
7	131229768	131248708	18941	+	.	7:131229768-131248708	PODXL	q32.3	0.114286	0.0178117	0.00822709	0.15519	0	0.00254453	1	1	0.0285714	0.0152672	0.452072	1	0	0.00508906	1	1	Gain/Amp in MEDOC
7	131254512	131322260	67749	+	.	7:131254512-131322260	NA	q32.3	0.114286	0.0178117	0.00822709	0.15519	0	0.00254453	1	1	0.0285714	0.0152672	0.452072	1	0	0.00508906	1	1	Gain/Amp in MEDOC
7	131334974	131383060	48087	+	.	7:131334974-131383060	NA	q32.3	0.114286	0.0178117	0.00822709	0.15519	0	0.00254453	1	1	0.0285714	0.0152672	0.452072	1	0	0.00508906	1	1	Gain/Amp in MEDOC
7	131389655	131436041	46387	+	.	7:131389655-131436041	NA	q32.3	0.114286	0.0178117	0.00822709	0.15519	0	0.00254453	1	1	0.0285714	0.0152672	0.452072	1	0	0.00508906	1	1	Gain/Amp in MEDOC
7	131443413	131452984	9572	+	.	7:131443413-131452984	NA	q32.3	0.114286	0.0152672	0.00555904	0.142932	0	0.00254453	1	1	0.0285714	0.0152672	0.452072	1	0	0.00508906	1	1	Gain/Amp in MEDOC
7	131453353	131453353	1	+	.	7:131453353-131453353	NA	q32.3	0.114286	0.0178117	0.00822709	0.15519	0	0.00254453	1	1	0.0285714	0.0152672	0.452072	1	0	0.00508906	1	1	Gain/Amp in MEDOC
7	131453525	131462790	9266	+	.	7:131453525-131462790	NA	q32.3	0.114286	0.0178117	0.00822709	0.15519	0	0.00254453	1	1	0.0285714	0.0152672	0.452072	1	0	0.00508906	1	1	Gain/Amp in MEDOC
7	131463279	131477544	14266	+	.	7:131463279-131477544	NA	q32.3	0.114286	0.0178117	0.00822709	0.15519	0	0.00254453	1	1	0.0285714	0.0152672	0.452072	1	0	0.00508906	1	1	Gain/Amp in MEDOC
7	131478270	131526137	47868	+	.	7:131478270-131526137	NA	q32.3	0.114286	0.0152672	0.00555904	0.142932	0	0.00254453	1	1	0.0285714	0.0152672	0.452072	1	0	0.00508906	1	1	Gain/Amp in MEDOC
7	131526762	131530315	3554	+	.	7:131526762-131530315	NA	q32.3	0.114286	0.0178117	0.00822709	0.15519	0	0.00508906	1	1	0.0285714	0.0152672	0.452072	1	0	0.00508906	1	1	Gain/Amp in MEDOC
7	131535730	131558456	22727	+	.	7:131535730-131558456	NA	q32.3	0.114286	0.0152672	0.00555904	0.142932	0	0.00254453	1	1	0.0285714	0.0152672	0.452072	1	0	0.00508906	1	1	Gain/Amp in MEDOC
7	131562678	131563443	766	+	.	7:131562678-131563443	NA	q32.3	0.114286	0.0178117	0.00822709	0.15519	0	0.00508906	1	1	0.0285714	0.0152672	0.452072	1	0	0.00508906	1	1	Gain/Amp in MEDOC
7	131564707	131655464	90758	+	.	7:131564707-131655464	LOC101928782	q32.3	0.114286	0.0152672	0.00555904	0.142932	0	0.00254453	1	1	0.0285714	0.0152672	0.452072	1	0	0.00508906	1	1	Gain/Amp in MEDOC
7	131658131	131838756	180626	+	.	7:131658131-131838756	PLXNA4	q32.3	0.114286	0.0152672	0.00555904	0.142932	0	0.00254453	1	1	0.0285714	0.0178117	0.497624	1	0	0.00763359	1	1	Gain/Amp in MEDOC
7	131838780	131856536	17757	+	.	7:131838780-131856536	PLXNA4	q32.3	0.114286	0.0127226	0.0035418	0.12376	0	0.00254453	1	1	0.0285714	0.0178117	0.497624	1	0	0.00763359	1	1	Gain/Amp in MEDOC
7	131857841	131858660	820	+	.	7:131857841-131858660	PLXNA4	q32.3	0.114286	0.0152672	0.00555904	0.142932	0	0.00254453	1	1	0.0285714	0.0178117	0.497624	1	0	0.00763359	1	1	Gain/Amp in MEDOC
7	131859461	131860935	1475	+	.	7:131859461-131860935	PLXNA4	q32.3	0.114286	0.0178117	0.00822709	0.15519	0	0.00508906	1	1	0.0285714	0.0178117	0.497624	1	0	0.00763359	1	1	Gain/Amp in MEDOC
7	131861415	131861415	1	+	.	7:131861415-131861415	PLXNA4	q32.3	0.114286	0.0203562	0.0116229	0.19332	0	0.00763359	1	1	0.0285714	0.0178117	0.497624	1	0	0.00763359	1	1	Gain/Amp in MEDOC
7	131861588	131861588	1	+	.	7:131861588-131861588	PLXNA4	q32.3	0.114286	0.0203562	0.0116229	0.19332	0	0.00763359	1	1	0.0285714	0.0203562	0.539489	1	0	0.0101781	1	1	Gain/Amp in MEDOC
7	131862530	131862530	1	+	.	7:131862530-131862530	PLXNA4	q32.3	0.114286	0.0178117	0.00822709	0.15519	0	0.00508906	1	1	0.0285714	0.0203562	0.539489	1	0	0.0101781	1	1	Gain/Amp in MEDOC
7	131868158	131868499	342	+	.	7:131868158-131868499	PLXNA4	q32.3	0.114286	0.0178117	0.00822709	0.15519	0	0.00508906	1	1	0.0285714	0.0178117	0.497624	1	0	0.00763359	1	1	Gain/Amp in MEDOC
7	131872755	132367230	494476	+	.	7:131872755-132367230	LOC101928807	q32.3	0.114286	0.0152672	0.00555904	0.142932	0	0.00254453	1	1	0.0285714	0.0178117	0.497624	1	0	0.00763359	1	1	Gain/Amp in MEDOC
7	132367580	132368327	748	+	.	7:132367580-132368327	FLJ40288	q32.3	0.114286	0.0152672	0.00555904	0.142932	0	0.00254453	1	1	0.0285714	0.0203562	0.539489	1	0	0.0101781	1	1	Gain/Amp in MEDOC
7	132368469	132393204	24736	+	.	7:132368469-132393204	FLJ40288	q32.3	0.114286	0.0152672	0.00555904	0.142932	0	0.00254453	1	1	0.0285714	0.0178117	0.497624	1	0	0.00763359	1	1	Gain/Amp in MEDOC
7	132397566	132442174	44609	+	.	7:132397566-132442174	FLJ40288	q32.3	0.114286	0.0178117	0.00822709	0.15519	0	0.00254453	1	1	0.0285714	0.0178117	0.497624	1	0	0.00763359	1	1	Gain/Amp in MEDOC
7	132446242	132687983	241742	+	.	7:132446242-132687983	CHCHD3	q33	0.114286	0.0152672	0.00555904	0.142932	0	0.00254453	1	1	0.0285714	0.0178117	0.497624	1	0	0.00763359	1	1	Gain/Amp in MEDOC
7	132693446	132698080	4635	+	.	7:132693446-132698080	CHCHD3	q33	0.114286	0.0152672	0.00555904	0.142932	0	0.00254453	1	1	0.0285714	0.0178117	0.497624	1	0	0.00763359	1	1	Gain/Amp in MEDOC
7	132698380	132732098	33719	+	.	7:132698380-132732098	CHCHD3	q33	0.114286	0.0152672	0.00555904	0.142932	0	0.00254453	1	1	0.0285714	0.0178117	0.497624	1	0	0.00763359	1	1	Gain/Amp in MEDOC
7	132743443	132916149	172707	+	.	7:132743443-132916149	LOC105375512	q33	0.114286	0.0152672	0.00555904	0.142932	0	0.00254453	1	1	0.0285714	0.0178117	0.497624	1	0	0.00763359	1	1	Gain/Amp in MEDOC
7	132916395	132924777	8383	+	.	7:132916395-132924777	NA	q33	0.114286	0.0152672	0.00555904	0.142932	0	0.00254453	1	1	0.0285714	0.0203562	0.539489	1	0	0.0101781	1	1	Gain/Amp in MEDOC
7	132927272	133182892	255621	+	.	7:132927272-133182892	MIR6133	q33	0.114286	0.0152672	0.00555904	0.142932	0	0.00254453	1	1	0.0285714	0.0178117	0.497624	1	0	0.00763359	1	1	Gain/Amp in MEDOC
7	133185211	133201593	16383	+	.	7:133185211-133201593	EXOC4	q33	0.114286	0.0152672	0.00555904	0.142932	0	0.00254453	1	1	0.0285714	0.0152672	0.452072	1	0	0.00508906	1	1	Gain/Amp in MEDOC
7	133204062	133204496	435	+	.	7:133204062-133204496	EXOC4	q33	0.114286	0.0152672	0.00555904	0.142932	0	0.00254453	1	1	0.0285714	0.0178117	0.497624	1	0	0.00763359	1	1	Gain/Amp in MEDOC
7	133215165	133220110	4946	+	.	7:133215165-133220110	EXOC4	q33	0.114286	0.0152672	0.00555904	0.142932	0	0.00254453	1	1	0.0285714	0.0152672	0.452072	1	0	0.00508906	1	1	Gain/Amp in MEDOC
7	133222464	133265965	43502	+	.	7:133222464-133265965	EXOC4	q33	0.114286	0.0152672	0.00555904	0.142932	0	0.00254453	1	1	0.0285714	0.0127226	0.402518	1	0	0.00254453	1	1	Gain/Amp in MEDOC
7	133267135	133455524	188390	+	.	7:133267135-133455524	EXOC4	q33	0.114286	0.0152672	0.00555904	0.142932	0	0.00254453	1	1	0.0285714	0.0152672	0.452072	1	0	0.00508906	1	1	Gain/Amp in MEDOC
7	133458270	133644598	186329	+	.	7:133458270-133644598	LOC101928861	q33	0.114286	0.0152672	0.00555904	0.142932	0	0.00254453	1	1	0.0285714	0.0152672	0.452072	1	0	0.00508906	1	1	Gain/Amp in MEDOC
7	133647667	133679214	31548	+	.	7:133647667-133679214	EXOC4	q33	0.114286	0.0152672	0.00555904	0.142932	0	0.00254453	1	1	0.0285714	0.0152672	0.452072	1	0	0.00508906	1	1	Gain/Amp in MEDOC
7	133688282	133726952	38671	+	.	7:133688282-133726952	EXOC4	q33	0.114286	0.0178117	0.00822709	0.15519	0	0.00254453	1	1	0.0285714	0.0152672	0.452072	1	0	0.00508906	1	1	Gain/Amp in MEDOC
7	133726990	133877032	150043	+	.	7:133726990-133877032	LRGUK	q33	0.114286	0.0178117	0.00822709	0.15519	0	0.00254453	1	1	0.0285714	0.0152672	0.452072	1	0	0.00508906	1	1	Gain/Amp in MEDOC
7	133877875	133878654	780	+	.	7:133877875-133878654	LRGUK	q33	0.114286	0.0178117	0.00822709	0.15519	0	0.00254453	1	1	0.0285714	0.0178117	0.497624	1	0	0.00763359	1	1	Gain/Amp in MEDOC
7	133886834	134019192	132359	+	.	7:133886834-134019192	SLC35B4	q33	0.114286	0.0178117	0.00822709	0.15519	0	0.00254453	1	1	0.0285714	0.0152672	0.452072	1	0	0.00508906	1	1	Gain/Amp in MEDOC
7	134020510	134020696	187	+	.	7:134020510-134020696	NA	q33	0.114286	0.0203562	0.0116229	0.19332	0	0.00508906	1	1	0.0285714	0.0152672	0.452072	1	0	0.00508906	1	1	Gain/Amp in MEDOC
7	134020885	134108438	87554	+	.	7:134020885-134108438	NA	q33	0.114286	0.0178117	0.00822709	0.15519	0	0.00254453	1	1	0.0285714	0.0152672	0.452072	1	0	0.00508906	1	1	Gain/Amp in MEDOC
7	134114296	134129750	15455	+	.	7:134114296-134129750	AKR1B1	q33	0.114286	0.0203562	0.0116229	0.19332	0	0.00254453	1	1	0.0285714	0.0152672	0.452072	1	0	0.00508906	1	1	Gain/Amp in MEDOC
7	134132475	134138554	6080	+	.	7:134132475-134138554	AKR1B1	q33	0.114286	0.0203562	0.0116229	0.19332	0	0.00254453	1	1	0.0285714	0.0178117	0.497624	1	0	0.00763359	1	1	Gain/Amp in MEDOC
7	134146046	134160155	14110	+	.	7:134146046-134160155	NA	q33	0.114286	0.0203562	0.0116229	0.19332	0	0.00254453	1	1	0.0285714	0.0203562	0.539489	1	0	0.0101781	1	1	Gain/Amp in MEDOC
7	134161747	134182364	20618	+	.	7:134161747-134182364	NA	q33	0.114286	0.0203562	0.0116229	0.19332	0	0.00254453	1	1	0.0285714	0.0178117	0.497624	1	0	0.00763359	1	1	Gain/Amp in MEDOC
7	134184252	134338068	153817	+	.	7:134184252-134338068	AKR1B15	q33	0.114286	0.0203562	0.0116229	0.19332	0	0.00254453	1	1	0.0285714	0.0152672	0.452072	1	0	0.00508906	1	1	Gain/Amp in MEDOC
7	134341178	134672638	331461	+	.	7:134341178-134672638	AGBL3	q33	0.114286	0.0178117	0.00822709	0.15519	0	0.00254453	1	1	0.0285714	0.0152672	0.452072	1	0	0.00508906	1	1	Gain/Amp in MEDOC
7	134691565	134890793	199229	+	.	7:134691565-134890793	CYREN	q33	0.114286	0.0178117	0.00822709	0.15519	0	0.00254453	1	1	0.0285714	0.0152672	0.452072	1	0	0.00508906	1	1	Gain/Amp in MEDOC
7	134891308	134911146	19839	+	.	7:134891308-134911146	MIR6509	q33	0.114286	0.0178117	0.00822709	0.15519	0	0.00254453	1	1	0.0285714	0.0152672	0.452072	1	0	0.00508906	1	1	Gain/Amp in MEDOC
7	134914808	134929896	15089	+	.	7:134914808-134929896	STRA8	q33	0.114286	0.0178117	0.00822709	0.15519	0	0.00254453	1	1	0.0285714	0.0152672	0.452072	1	0	0.00508906	1	1	Gain/Amp in MEDOC
7	134932898	134982450	49553	+	.	7:134932898-134982450	STRA8	q33	0.114286	0.0178117	0.00822709	0.15519	0	0.00254453	1	1	0.0285714	0.0152672	0.452072	1	0	0.00508906	1	1	Gain/Amp in MEDOC
7	134982506	134983454	949	+	.	7:134982506-134983454	NA	q33	0.114286	0.0178117	0.00822709	0.15519	0	0.00254453	1	1	0.0285714	0.0178117	0.497624	1	0	0.00763359	1	1	Gain/Amp in MEDOC
7	134983855	135155936	172082	+	.	7:134983855-135155936	CNOT4	q33	0.114286	0.0178117	0.00822709	0.15519	0	0.00254453	1	1	0.0285714	0.0152672	0.452072	1	0	0.00508906	1	1	Gain/Amp in MEDOC
7	135158091	135254315	96225	+	.	7:135158091-135254315	CNOT4	q33	0.114286	0.0152672	0.00555904	0.142932	0	0.00254453	1	1	0.0285714	0.0152672	0.452072	1	0	0.00508906	1	1	Gain/Amp in MEDOC
7	135254692	135254877	186	+	.	7:135254692-135254877	NUP205	q33	0.114286	0.0152672	0.00555904	0.142932	0	0.00254453	1	1	0.0285714	0.0178117	0.497624	1	0	0.00763359	1	1	Gain/Amp in MEDOC
7	135259170	135657777	398608	+	.	7:135259170-135657777	FAM180A	q33	0.114286	0.0152672	0.00555904	0.142932	0	0.00254453	1	1	0.0285714	0.0152672	0.452072	1	0	0.00508906	1	1	Gain/Amp in MEDOC
7	135661332	135661783	452	+	.	7:135661332-135661783	MTPN	q33	0.114286	0.0152672	0.00555904	0.142932	0	0.00254453	1	1	0.0285714	0.0178117	0.497624	1	0	0.00763359	1	1	Gain/Amp in MEDOC
7	135663937	135869967	206031	+	.	7:135663937-135869967	NA	q33	0.114286	0.0152672	0.00555904	0.142932	0	0.00254453	1	1	0.0285714	0.0152672	0.452072	1	0	0.00508906	1	1	Gain/Amp in MEDOC
7	135873681	135878869	5189	+	.	7:135873681-135878869	NA	q33	0.114286	0.0152672	0.00555904	0.142932	0	0.00254453	1	1	0.0285714	0.0178117	0.497624	1	0	0.00763359	1	1	Gain/Amp in MEDOC
7	135879016	135901545	22530	+	.	7:135879016-135901545	NA	q33	0.114286	0.0152672	0.00555904	0.142932	0	0.00254453	1	1	0.0285714	0.0152672	0.452072	1	0	0.00508906	1	1	Gain/Amp in MEDOC
7	135903229	135982603	79375	+	.	7:135903229-135982603	NA	q33	0.114286	0.0152672	0.00555904	0.142932	0	0.00254453	1	1	0.0285714	0.0152672	0.452072	1	0	0.00508906	1	1	Gain/Amp in MEDOC
7	135983696	136110420	126725	+	.	7:135983696-136110420	NA	q33	0.114286	0.0152672	0.00555904	0.142932	0	0.00254453	1	1	0.0285714	0.0152672	0.452072	1	0	0.00508906	1	1	Gain/Amp in MEDOC
7	136111305	136120316	9012	+	.	7:136111305-136120316	NA	q33	0.114286	0.0152672	0.00555904	0.142932	0	0.00254453	1	1	0.0285714	0.0178117	0.497624	1	0	0.00763359	1	1	Gain/Amp in MEDOC
7	136123190	136143776	20587	+	.	7:136123190-136143776	NA	q33	0.114286	0.0152672	0.00555904	0.142932	0	0.00254453	1	1	0.0285714	0.0152672	0.452072	1	0	0.00508906	1	1	Gain/Amp in MEDOC
7	136145829	136176290	30462	+	.	7:136145829-136176290	NA	q33	0.114286	0.0152672	0.00555904	0.142932	0	0.00254453	1	1	0.0285714	0.0178117	0.497624	1	0	0.00763359	1	1	Gain/Amp in MEDOC
7	136176400	136480336	303937	+	.	7:136176400-136480336	NA	q33	0.114286	0.0152672	0.00555904	0.142932	0	0.00254453	1	1	0.0285714	0.0152672	0.452072	1	0	0.00508906	1	1	Gain/Amp in MEDOC
7	136483470	136503334	19865	+	.	7:136483470-136503334	NA	q33	0.114286	0.0152672	0.00555904	0.142932	0	0.00254453	1	1	0.0285714	0.0178117	0.497624	1	0	0.00763359	1	1	Gain/Amp in MEDOC
7	136507199	136582751	75553	+	.	7:136507199-136582751	CHRM2	q33	0.114286	0.0152672	0.00555904	0.142932	0	0.00254453	1	1	0.0285714	0.0152672	0.452072	1	0	0.00508906	1	1	Gain/Amp in MEDOC
7	136588109	136599131	11023	+	.	7:136588109-136599131	CHRM2	q33	0.114286	0.0152672	0.00555904	0.142932	0	0.00254453	1	1	0.0285714	0.0178117	0.497624	1	0	0.00763359	1	1	Gain/Amp in MEDOC
7	136599822	136692033	92212	+	.	7:136599822-136692033	CHRM2	q33	0.114286	0.0152672	0.00555904	0.142932	0	0.00254453	1	1	0.0285714	0.0152672	0.452072	1	0	0.00508906	1	1	Gain/Amp in MEDOC
7	136693661	136748127	54467	+	.	7:136693661-136748127	CHRM2	q33	0.114286	0.0152672	0.00555904	0.142932	0	0.00254453	1	1	0.0285714	0.0178117	0.497624	1	0	0.00763359	1	1	Gain/Amp in MEDOC
7	136751062	136798166	47105	+	.	7:136751062-136798166	LOC349160	q33	0.114286	0.0152672	0.00555904	0.142932	0	0.00254453	1	1	0.0285714	0.0152672	0.452072	1	0	0.00508906	1	1	Gain/Amp in MEDOC
7	136798427	136804948	6522	+	.	7:136798427-136804948	LOC349160	q33	0.114286	0.0152672	0.00555904	0.142932	0	0.00254453	1	1	0.0285714	0.0178117	0.497624	1	0	0.00508906	1	1	Gain/Amp in MEDOC
7	136805023	136855544	50522	+	.	7:136805023-136855544	LOC349160	q33	0.114286	0.0152672	0.00555904	0.142932	0	0.00254453	1	1	0.0285714	0.0152672	0.452072	1	0	0.00508906	1	1	Gain/Amp in MEDOC
7	136858248	136858816	569	+	.	7:136858248-136858816	NA	q33	0.114286	0.0152672	0.00555904	0.142932	0	0.00254453	1	1	0.0285714	0.0178117	0.497624	1	0	0.00763359	1	1	Gain/Amp in MEDOC
7	136865970	136894033	28064	+	.	7:136865970-136894033	NA	q33	0.114286	0.0152672	0.00555904	0.142932	0	0.00254453	1	1	0.0285714	0.0152672	0.452072	1	0	0.00508906	1	1	Gain/Amp in MEDOC
7	136894501	136924759	30259	+	.	7:136894501-136924759	PTN	q33	0.114286	0.0152672	0.00555904	0.142932	0	0.00254453	1	1	0.0285714	0.0178117	0.497624	1	0	0.00508906	1	1	Gain/Amp in MEDOC
7	136925134	136975678	50545	+	.	7:136925134-136975678	PTN	q33	0.114286	0.0152672	0.00555904	0.142932	0	0.00254453	1	1	0.0285714	0.0152672	0.452072	1	0	0.00508906	1	1	Gain/Amp in MEDOC
7	136978074	136991714	13641	+	.	7:136978074-136991714	PTN	q33	0.114286	0.0152672	0.00555904	0.142932	0	0.00254453	1	1	0.0285714	0.0178117	0.497624	1	0	0.00763359	1	1	Gain/Amp in MEDOC
7	136992106	137594024	601919	+	.	7:136992106-137594024	CREB3L2	q33	0.114286	0.0152672	0.00555904	0.142932	0	0.00254453	1	1	0.0285714	0.0152672	0.452072	1	0	0.00508906	1	1	Gain/Amp in MEDOC
7	137594703	137705024	110322	+	.	7:137594703-137705024	CREB3L2-AS1	q33	0.114286	0.0152672	0.00555904	0.142932	0	0.00254453	1	1	0.0285714	0.0152672	0.452072	1	0	0.00508906	1	1	Gain/Amp in MEDOC
7	137711552	137762282	50731	+	.	7:137711552-137762282	AKR1D1	q33	0.114286	0.0152672	0.00555904	0.142932	0	0.00254453	1	1	0.0285714	0.0178117	0.497624	1	0	0.00508906	1	1	Gain/Amp in MEDOC
7	137762366	137764147	1782	+	.	7:137762366-137764147	AKR1D1	q33	0.114286	0.0152672	0.00555904	0.142932	0	0.00254453	1	1	0.0285714	0.0203562	0.539489	1	0	0.00763359	1	1	Gain/Amp in MEDOC
7	137764425	137801751	37327	+	.	7:137764425-137801751	AKR1D1	q33	0.114286	0.0152672	0.00555904	0.142932	0	0.00254453	1	1	0.0285714	0.0178117	0.497624	1	0	0.00508906	1	1	Gain/Amp in MEDOC
7	137802892	137802892	1	+	.	7:137802892-137802892	AKR1D1	q33	0.114286	0.0203562	0.0116229	0.19332	0	0.00763359	1	1	0.0285714	0.0178117	0.497624	1	0	0.00508906	1	1	Gain/Amp in MEDOC
7	137804187	137804187	1	+	.	7:137804187-137804187	NA	q33	0.114286	0.0229008	0.0158133	0.232475	0	0.0101781	1	1	0.0285714	0.0178117	0.497624	1	0	0.00508906	1	1	Gain/Amp in MEDOC
7	137805496	137805496	1	+	.	7:137805496-137805496	NA	q33	0.114286	0.0178117	0.00822709	0.15519	0	0.00508906	1	1	0.0285714	0.0178117	0.497624	1	0	0.00508906	1	1	Gain/Amp in MEDOC
7	137808121	137989706	181586	+	.	7:137808121-137989706	MIR4468	q33	0.114286	0.0152672	0.00555904	0.142932	0	0.00254453	1	1	0.0285714	0.0178117	0.497624	1	0	0.00508906	1	1	Gain/Amp in MEDOC
7	137994755	138002082	7328	+	.	7:137994755-138002082	NA	q33	0.114286	0.0152672	0.00555904	0.142932	0	0.00254453	1	1	0.0285714	0.0178117	0.497624	1	0	0.00508906	1	1	Gain/Amp in MEDOC
7	138005264	138245522	240259	+	.	7:138005264-138245522	TRIM24	q34	0.114286	0.0152672	0.00555904	0.142932	0	0.00254453	1	1	0.0285714	0.0178117	0.497624	1	0	0.00508906	1	1	Gain/Amp in MEDOC
7	138248696	138410637	161942	+	.	7:138248696-138410637	SVOPL	q34	0.114286	0.0152672	0.00555904	0.142932	0	0.00254453	1	1	0.0285714	0.0178117	0.497624	1	0	0.00508906	1	1	Gain/Amp in MEDOC
7	138411332	138411425	94	+	.	7:138411332-138411425	ATP6V0A4	q34	0.114286	0.0152672	0.00555904	0.142932	0	0.00254453	1	1	0.0285714	0.0203562	0.539489	1	0	0.00763359	1	1	Gain/Amp in MEDOC
7	138411564	138615831	204268	+	.	7:138411564-138615831	TMEM213	q34	0.114286	0.0152672	0.00555904	0.142932	0	0.00254453	1	1	0.0285714	0.0178117	0.497624	1	0	0.00508906	1	1	Gain/Amp in MEDOC
7	138617410	138617682	273	+	.	7:138617410-138617682	KIAA1549	q34	0.114286	0.0152672	0.00555904	0.142932	0	0.00508906	1	1	0.0285714	0.0178117	0.497624	1	0	0.00508906	1	1	Gain/Amp in MEDOC
7	138624131	138650572	26442	+	.	7:138624131-138650572	KIAA1549	q34	0.114286	0.0152672	0.00555904	0.142932	0	0.00508906	1	1	0.0285714	0.0178117	0.497624	1	0	0.00508906	1	1	Gain/Amp in MEDOC
7	138654917	138721868	66952	+	.	7:138654917-138721868	ZC3HAV1L	q34	0.114286	0.0152672	0.00555904	0.142932	0	0.00508906	1	1	0.0285714	0.0178117	0.497624	1	0	0.00508906	1	1	Gain/Amp in MEDOC
7	138723397	138723852	456	+	.	7:138723397-138723852	NA	q34	0.114286	0.0152672	0.00555904	0.142932	0	0.00508906	1	1	0.0285714	0.0178117	0.497624	1	0	0.00508906	1	1	Gain/Amp in MEDOC
7	138731244	138923492	192249	+	.	7:138731244-138923492	TTC26	q34	0.114286	0.0152672	0.00555904	0.142932	0	0.00508906	1	1	0.0285714	0.0178117	0.497624	1	0	0.00508906	1	1	Gain/Amp in MEDOC
7	138923852	138996004	72153	+	.	7:138923852-138996004	UBN2	q34	0.114286	0.0152672	0.00555904	0.142932	0	0.00508906	1	1	0.0285714	0.0178117	0.497624	1	0	0.00508906	1	1	Gain/Amp in MEDOC
7	139003602	139184634	181033	+	.	7:139003602-139184634	KLRG2	q34	0.114286	0.0152672	0.00555904	0.142932	0	0.00508906	1	1	0.0285714	0.0178117	0.497624	1	0	0.00508906	1	1	Gain/Amp in MEDOC
7	139188577	139236512	47936	+	.	7:139188577-139236512	CLEC2L	q34	0.114286	0.0152672	0.00555904	0.142932	0	0.00508906	1	1	0.0285714	0.0152672	0.452072	1	0	0.00508906	1	1	Gain/Amp in MEDOC
7	139240471	139340642	100172	+	.	7:139240471-139340642	HIPK2	q34	0.114286	0.0178117	0.00822709	0.15519	0	0.00508906	1	1	0.0285714	0.0152672	0.452072	1	0	0.00508906	1	1	Gain/Amp in MEDOC
7	139342235	139343366	1132	+	.	7:139342235-139343366	HIPK2	q34	0.114286	0.0178117	0.00822709	0.15519	0	0.00508906	1	1	0.0285714	0.0152672	0.452072	1	0	0.00508906	1	1	Gain/Amp in MEDOC
7	139343779	139378566	34788	+	.	7:139343779-139378566	HIPK2	q34	0.114286	0.0178117	0.00822709	0.15519	0	0.00508906	1	1	0.0285714	0.0178117	0.497624	1	0	0.00508906	1	1	Gain/Amp in MEDOC
7	139408942	139430625	21684	+	.	7:139408942-139430625	HIPK2	q34	0.114286	0.0178117	0.00822709	0.15519	0	0.00508906	1	1	0.0285714	0.0152672	0.452072	1	0	0.00508906	1	1	Gain/Amp in MEDOC
7	139436551	139492104	55554	+	.	7:139436551-139492104	TBXAS1	q34	0.114286	0.0152672	0.00555904	0.142932	0	0.00508906	1	1	0.0285714	0.0152672	0.452072	1	0	0.00508906	1	1	Gain/Amp in MEDOC
7	139493582	139536728	43147	+	.	7:139493582-139536728	TBXAS1	q34	0.114286	0.0152672	0.00555904	0.142932	0	0.00254453	1	1	0.0285714	0.0152672	0.452072	1	0	0.00508906	1	1	Gain/Amp in MEDOC
7	139538157	139558554	20398	+	.	7:139538157-139558554	TBXAS1	q34	0.114286	0.0152672	0.00555904	0.142932	0	0.00254453	1	1	0.0285714	0.0178117	0.497624	1	0	0.00763359	1	1	Gain/Amp in MEDOC
7	139562944	139862732	299789	+	.	7:139562944-139862732	PARP12	q34	0.114286	0.0152672	0.00555904	0.142932	0	0.00254453	1	1	0.0285714	0.0152672	0.452072	1	0	0.00508906	1	1	Gain/Amp in MEDOC
7	139865757	140009905	144149	+	.	7:139865757-140009905	KDM7A-DT	q34	0.114286	0.0178117	0.00822709	0.15519	0	0.00254453	1	1	0.0285714	0.0152672	0.452072	1	0	0.00508906	1	1	Gain/Amp in MEDOC
7	140119629	140119629	1	+	.	7:140119629-140119629	RAB19	q34	0.114286	0.0178117	0.00822709	0.15519	0	0.00254453	1	1	0.0285714	0.0152672	0.452072	1	0	0.00508906	1	1	Gain/Amp in MEDOC
7	140120546	140313622	193077	+	.	7:140120546-140313622	MKRN1	q34	0.114286	0.0152672	0.00555904	0.142932	0	0.00254453	1	1	0.0285714	0.0152672	0.452072	1	0	0.00508906	1	1	Gain/Amp in MEDOC
7	140321411	140375762	54352	+	.	7:140321411-140375762	DENND2A	q34	0.114286	0.0152672	0.00555904	0.142932	0	0.00254453	1	1	0.0285714	0.0127226	0.402518	1	0	0.00254453	1	1	Gain/Amp in MEDOC
7	140377841	140405574	27734	+	.	7:140377841-140405574	NDUFB2-AS1	q34	0.114286	0.0152672	0.00555904	0.142932	0	0.00254453	1	1	0.0285714	0.0127226	0.402518	1	0	0.00254453	1	1	Gain/Amp in MEDOC
7	140421778	140421778	1	+	.	7:140421778-140421778	BRAF	q34	0.114286	0.0127226	0.0035418	0.12376	0	0.00254453	1	1	0.0285714	0.0127226	0.402518	1	0	0.00254453	1	1	Gain/Amp in MEDOC
7	140441852	140488256	46405	+	.	7:140441852-140488256	BRAF	q34	0.114286	0.0127226	0.0035418	0.12376	0	0.00254453	1	1	0.0285714	0.0178117	0.497624	1	0	0.00508906	1	1	Gain/Amp in MEDOC
7	140495446	140603329	107884	+	.	7:140495446-140603329	BRAF	q34	0.114286	0.0127226	0.0035418	0.12376	0	0.00254453	1	1	0.0285714	0.0152672	0.452072	1	0	0.00508906	1	1	Gain/Amp in MEDOC
7	140609171	140615898	6728	+	.	7:140609171-140615898	BRAF	q34	0.114286	0.0152672	0.00555904	0.142932	0	0.00254453	1	1	0.0285714	0.0152672	0.452072	1	0	0.00508906	1	1	Gain/Amp in MEDOC
7	140616060	140669502	53443	+	.	7:140616060-140669502	BRAF	q34	0.114286	0.0178117	0.00822709	0.15519	0	0.00508906	1	1	0.0285714	0.0152672	0.452072	1	0	0.00508906	1	1	Gain/Amp in MEDOC
7	140670024	140677392	7369	+	.	7:140670024-140677392	NA	q34	0.114286	0.0178117	0.00822709	0.15519	0	0.00508906	1	1	0.0285714	0.0178117	0.497624	1	0	0.00763359	1	1	Gain/Amp in MEDOC
7	140679466	140816551	137086	+	.	7:140679466-140816551	MRPS33	q34	0.114286	0.0178117	0.00822709	0.15519	0	0.00508906	1	1	0.0285714	0.0152672	0.452072	1	0	0.00508906	1	1	Gain/Amp in MEDOC
7	140818777	140847669	28893	+	.	7:140818777-140847669	TMEM178B	q34	0.114286	0.0203562	0.0116229	0.19332	0	0.00508906	1	1	0.0285714	0.0152672	0.452072	1	0	0.00508906	1	1	Gain/Amp in MEDOC
7	140851859	140861028	9170	+	.	7:140851859-140861028	TMEM178B	q34	0.114286	0.0178117	0.00822709	0.15519	0	0.00508906	1	1	0.0285714	0.0152672	0.452072	1	0	0.00508906	1	1	Gain/Amp in MEDOC
7	140863646	140919739	56094	+	.	7:140863646-140919739	TMEM178B	q34	0.114286	0.0152672	0.00555904	0.142932	0	0.00254453	1	1	0.0285714	0.0152672	0.452072	1	0	0.00508906	1	1	Gain/Amp in MEDOC
7	140920388	140920748	361	+	.	7:140920388-140920748	TMEM178B	q34	0.114286	0.0152672	0.00555904	0.142932	0	0.00254453	1	1	0.0285714	0.0178117	0.497624	1	0	0.00763359	1	1	Gain/Amp in MEDOC
7	140923414	140931391	7978	+	.	7:140923414-140931391	TMEM178B	q34	0.114286	0.0152672	0.00555904	0.142932	0	0.00254453	1	1	0.0285714	0.0152672	0.452072	1	0	0.00508906	1	1	Gain/Amp in MEDOC
7	140933913	140937227	3315	+	.	7:140933913-140937227	TMEM178B	q34	0.114286	0.0152672	0.00555904	0.142932	0	0.00254453	1	1	0.0285714	0.0152672	0.452072	1	0	0.00508906	1	1	Gain/Amp in MEDOC
7	140939527	140989155	49629	+	.	7:140939527-140989155	TMEM178B	q34	0.114286	0.0152672	0.00555904	0.142932	0	0.00254453	1	1	0.0285714	0.0152672	0.452072	1	0	0.00508906	1	1	Gain/Amp in MEDOC
7	141007115	141085514	78400	+	.	7:141007115-141085514	TMEM178B	q34	0.114286	0.0152672	0.00555904	0.142932	0	0.00254453	1	1	0.0285714	0.0152672	0.452072	1	0	0.00508906	1	1	Gain/Amp in MEDOC
7	141086526	141088498	1973	+	.	7:141086526-141088498	TMEM178B	q34	0.114286	0.0178117	0.00822709	0.15519	0	0.00254453	1	1	0.0285714	0.0152672	0.452072	1	0	0.00508906	1	1	Gain/Amp in MEDOC
7	141088545	141136851	48307	+	.	7:141088545-141136851	TMEM178B	q34	0.114286	0.0152672	0.00555904	0.142932	0	0.00254453	1	1	0.0285714	0.0152672	0.452072	1	0	0.00508906	1	1	Gain/Amp in MEDOC
7	141141678	141332940	191263	+	.	7:141141678-141332940	AGK	q34	0.114286	0.0152672	0.00555904	0.142932	0	0.00254453	1	1	0.0285714	0.0152672	0.452072	1	0	0.00508906	1	1	Gain/Amp in MEDOC
7	141336548	141698726	362179	+	.	7:141336548-141698726	MGAM	q34	0.114286	0.0152672	0.00555904	0.142932	0	0.00254453	1	1	0.0285714	0.0152672	0.452072	1	0	0.00508906	1	1	Gain/Amp in MEDOC
7	141699642	141708749	9108	+	.	7:141699642-141708749	MGAM	q34	0.114286	0.0152672	0.00555904	0.142932	0	0.00254453	1	1	0.0285714	0.0178117	0.497624	1	0	0.00763359	1	1	Gain/Amp in MEDOC
7	141709205	142224892	515688	+	.	7:141709205-142224892	MIR11400	q34	0.114286	0.0152672	0.00555904	0.142932	0	0.00254453	1	1	0.0285714	0.0152672	0.452072	1	0	0.00508906	1	1	Gain/Amp in MEDOC
7	142241109	142573524	332416	+	.	7:142241109-142573524	EPHB6	q34	0.142857	0.0152672	0.000889953	0.0809218	0.0285714	0.00254453	0.15704	1	0.0285714	0.0152672	0.452072	1	0	0.00508906	1	1	Gain/Amp in MEDOC
7	142576329	142614027	37699	+	.	7:142576329-142614027	TRPV6	q34	0.142857	0.0152672	0.000889953	0.0809218	0.0285714	0.00254453	0.15704	1	0.0285714	0.0152672	0.452072	1	0	0.00508906	1	1	Gain/Amp in MEDOC
7	142615964	142617214	1251	+	.	7:142615964-142617214	TRPV5	q34	0.142857	0.0152672	0.000889953	0.0809218	0.0285714	0.00254453	0.15704	1	0.0285714	0.0178117	0.497624	1	0	0.00763359	1	1	Gain/Amp in MEDOC
7	142620219	142621921	1703	+	.	7:142620219-142621921	TRPV5	q34	0.142857	0.0152672	0.000889953	0.0809218	0.0285714	0.00254453	0.15704	1	0.0285714	0.0152672	0.452072	1	0	0.00508906	1	1	Gain/Amp in MEDOC
7	142637276	142751682	114407	+	.	7:142637276-142751682	OR6V1	q34	0.114286	0.0152672	0.00555904	0.142932	0	0.00254453	1	1	0.0285714	0.0152672	0.452072	1	0	0.00508906	1	1	Gain/Amp in MEDOC
7	142771944	143183154	411211	+	.	7:142771944-143183154	TAS2R60	q35	0.114286	0.0152672	0.00555904	0.142932	0	0.00254453	1	1	0.0571429	0.0152672	0.133207	1	0	0.00508906	1	1	Gain/Amp in MEDOC
7	143186288	143425980	239693	+	.	7:143186288-143425980	TCAF2	q35	0.114286	0.0152672	0.00555904	0.142932	0	0.00254453	1	1	0.0571429	0.0152672	0.133207	1	0	0.00508906	1	1	Gain/Amp in MEDOC
7	143466073	143717242	251170	+	.	7:143466073-143717242	OR6B1	q35	0.142857	0.0152672	0.000889953	0.0809218	0	0.00254453	1	1	0.0571429	0.0152672	0.133207	1	0	0.00508906	1	1	Gain/Amp in MEDOC
7	143719429	143720067	639	+	.	7:143719429-143720067	NA	q35	0.142857	0.0152672	0.000889953	0.0809218	0	0.00254453	1	1	0.0571429	0.0178117	0.162707	1	0	0.00763359	1	1	Gain/Amp in MEDOC
7	143724757	143734056	9300	+	.	7:143724757-143734056	NA	q35	0.142857	0.0152672	0.000889953	0.0809218	0	0.00254453	1	1	0.0571429	0.0152672	0.133207	1	0	0.00508906	1	1	Gain/Amp in MEDOC
7	143734505	143744411	9907	+	.	7:143734505-143744411	NA	q35	0.142857	0.0152672	0.000889953	0.0809218	0	0.00254453	1	1	0.0571429	0.0178117	0.162707	1	0	0.00763359	1	1	Gain/Amp in MEDOC
7	143747356	143767149	19794	+	.	7:143747356-143767149	OR2A5	q35	0.142857	0.0152672	0.000889953	0.0809218	0	0.00254453	1	1	0.0571429	0.0152672	0.133207	1	0	0.00508906	1	1	Gain/Amp in MEDOC
7	143768542	143778460	9919	+	.	7:143768542-143778460	OR2A25	q35	0.142857	0.0152672	0.000889953	0.0809218	0	0.00254453	1	1	0.0571429	0.0178117	0.162707	1	0	0.00763359	1	1	Gain/Amp in MEDOC
7	143778840	143807144	28305	+	.	7:143778840-143807144	OR2A12	q35	0.142857	0.0152672	0.000889953	0.0809218	0	0.00254453	1	1	0.0571429	0.0152672	0.133207	1	0	0.00508906	1	1	Gain/Amp in MEDOC
7	143807304	144375475	568172	+	.	7:143807304-144375475	NOBOX	q35	0.142857	0.0152672	0.000889953	0.0809218	0	0.00254453	1	1	0.0571429	0.0127226	0.105193	1	0	0.00254453	1	1	Gain/Amp in MEDOC
7	144378851	144378911	61	+	.	7:144378851-144378911	TPK1	q35	0.142857	0.0152672	0.000889953	0.0809218	0	0.00254453	1	1	0.0571429	0.0203562	0.193281	1	0	0.0101781	1	1	Gain/Amp in MEDOC
7	144379357	144487880	108524	+	.	7:144379357-144487880	TPK1	q35	0.142857	0.0152672	0.000889953	0.0809218	0	0.00254453	1	1	0.0571429	0.0127226	0.105193	1	0	0.00254453	1	1	Gain/Amp in MEDOC
7	144491646	144952189	460544	+	.	7:144491646-144952189	TPK1	q35	0.142857	0.0178117	0.0014354	0.0900248	0	0.00254453	1	1	0.0571429	0.0127226	0.105193	1	0	0.00254453	1	1	Gain/Amp in MEDOC
7	144955976	144956586	611	+	.	7:144955976-144956586	NA	q35	0.142857	0.0178117	0.0014354	0.0900248	0	0.00254453	1	1	0.0571429	0.0152672	0.133207	1	0	0.00508906	1	1	Gain/Amp in MEDOC
7	144957526	145029684	72159	+	.	7:144957526-145029684	NA	q35	0.142857	0.0178117	0.0014354	0.0900248	0	0.00254453	1	1	0.0571429	0.0127226	0.105193	1	0	0.00254453	1	1	Gain/Amp in MEDOC
7	145031745	145033885	2141	+	.	7:145031745-145033885	NA	q35	0.142857	0.0178117	0.0014354	0.0900248	0	0.00254453	1	1	0.0571429	0.0152672	0.133207	1	0	0.00508906	1	1	Gain/Amp in MEDOC
7	145034612	145141776	107165	+	.	7:145034612-145141776	NA	q35	0.142857	0.0178117	0.0014354	0.0900248	0	0.00254453	1	1	0.0571429	0.0127226	0.105193	1	0	0.00254453	1	1	Gain/Amp in MEDOC
7	145143281	145168607	25327	+	.	7:145143281-145168607	NA	q35	0.142857	0.0178117	0.0014354	0.0900248	0	0.00254453	1	1	0.0571429	0.0152672	0.133207	1	0	0.00508906	1	1	Gain/Amp in MEDOC
7	145170780	145192317	21538	+	.	7:145170780-145192317	NA	q35	0.142857	0.0178117	0.0014354	0.0900248	0	0.00254453	1	1	0.0571429	0.0127226	0.105193	1	0	0.00254453	1	1	Gain/Amp in MEDOC
7	145192718	145192893	176	+	.	7:145192718-145192893	NA	q35	0.142857	0.0178117	0.0014354	0.0900248	0	0.00254453	1	1	0.0571429	0.0152672	0.133207	1	0	0.00508906	1	1	Gain/Amp in MEDOC
7	145192945	145264715	71771	+	.	7:145192945-145264715	NA	q35	0.142857	0.0178117	0.0014354	0.0900248	0	0.00254453	1	1	0.0571429	0.0127226	0.105193	1	0	0.00254453	1	1	Gain/Amp in MEDOC
7	145267200	145268370	1171	+	.	7:145267200-145268370	NA	q35	0.142857	0.0178117	0.0014354	0.0900248	0	0.00254453	1	1	0.0571429	0.0152672	0.133207	1	0	0.00508906	1	1	Gain/Amp in MEDOC
7	145270663	145889639	618977	+	.	7:145270663-145889639	NA	q35	0.142857	0.0178117	0.0014354	0.0900248	0	0.00254453	1	1	0.0571429	0.0127226	0.105193	1	0	0.00254453	1	1	Gain/Amp in MEDOC
7	145893740	146098510	204771	+	.	7:145893740-146098510	NA	q35	0.142857	0.0178117	0.0014354	0.0900248	0	0.00254453	1	1	0.0571429	0.0127226	0.105193	1	0	0.00254453	1	1	Gain/Amp in MEDOC
7	146098829	146099236	408	+	.	7:146098829-146099236	NA	q35	0.142857	0.0178117	0.0014354	0.0900248	0	0.00254453	1	1	0.0571429	0.0152672	0.133207	1	0	0.00508906	1	1	Gain/Amp in MEDOC
7	146102203	146277317	175115	+	.	7:146102203-146277317	NA	q35	0.142857	0.0178117	0.0014354	0.0900248	0	0.00254453	1	1	0.0571429	0.0127226	0.105193	1	0	0.00254453	1	1	Gain/Amp in MEDOC
7	146281412	146431210	149799	+	.	7:146281412-146431210	NA	q35	0.142857	0.0178117	0.0014354	0.0900248	0	0.00508906	1	1	0.0571429	0.0127226	0.105193	1	0	0.00254453	1	1	Gain/Amp in MEDOC
7	146431216	146543055	111840	+	.	7:146431216-146543055	CNTNAP2	q35	0.142857	0.0178117	0.0014354	0.0900248	0	0.00508906	1	1	0.0571429	0.0127226	0.105193	1	0	0.00254453	1	1	Gain/Amp in MEDOC
7	146544492	146545268	777	+	.	7:146544492-146545268	CNTNAP2	q35	0.142857	0.0178117	0.0014354	0.0900248	0	0.00508906	1	1	0.0571429	0.0152672	0.133207	1	0	0.00254453	1	1	Gain/Amp in MEDOC
7	146545651	146596312	50662	+	.	7:146545651-146596312	CNTNAP2	q35	0.142857	0.0178117	0.0014354	0.0900248	0	0.00508906	1	1	0.0571429	0.0127226	0.105193	1	0	0.00254453	1	1	Gain/Amp in MEDOC
7	146599374	146609037	9664	+	.	7:146599374-146609037	CNTNAP2	q35	0.142857	0.0178117	0.0014354	0.0900248	0	0.00508906	1	1	0.0571429	0.0127226	0.105193	1	0	0.00254453	1	1	Gain/Amp in MEDOC
7	146613978	146673398	59421	+	.	7:146613978-146673398	CNTNAP2	q35	0.142857	0.0178117	0.0014354	0.0900248	0	0.00508906	1	1	0.0571429	0.0127226	0.105193	1	0	0.00254453	1	1	Gain/Amp in MEDOC
7	146674851	146798633	123783	+	.	7:146674851-146798633	CNTNAP2-AS1	q35	0.142857	0.0178117	0.0014354	0.0900248	0	0.00254453	1	1	0.0571429	0.0127226	0.105193	1	0	0.00254453	1	1	Gain/Amp in MEDOC
7	146807787	147037619	229833	+	.	7:146807787-147037619	CNTNAP2	q35	0.142857	0.0178117	0.0014354	0.0900248	0	0.00254453	1	1	0.0571429	0.0127226	0.105193	1	0	0.00254453	1	1	Gain/Amp in MEDOC
7	147037653	147049814	12162	+	.	7:147037653-147049814	CNTNAP2	q35	0.142857	0.0203562	0.00219457	0.091787	0	0.00254453	1	1	0.0571429	0.0127226	0.105193	1	0	0.00254453	1	1	Gain/Amp in MEDOC
7	147053862	147163269	109408	+	.	7:147053862-147163269	MIR548F4	q35	0.142857	0.0178117	0.0014354	0.0900248	0	0.00254453	1	1	0.0571429	0.0127226	0.105193	1	0	0.00254453	1	1	Gain/Amp in MEDOC
7	147164279	147167173	2895	+	.	7:147164279-147167173	CNTNAP2	q35	0.142857	0.0178117	0.0014354	0.0900248	0	0.00254453	1	1	0.0571429	0.0152672	0.133207	1	0	0.00508906	1	1	Gain/Amp in MEDOC
7	147167933	147280000	112068	+	.	7:147167933-147280000	CNTNAP2	q35	0.142857	0.0178117	0.0014354	0.0900248	0	0.00254453	1	1	0.0571429	0.0127226	0.105193	1	0	0.00254453	1	1	Gain/Amp in MEDOC
7	147280197	147280658	462	+	.	7:147280197-147280658	CNTNAP2	q35	0.142857	0.0178117	0.0014354	0.0900248	0	0.00254453	1	1	0.0571429	0.0178117	0.162707	1	0	0.00763359	1	1	Gain/Amp in MEDOC
7	147281034	147408493	127460	+	.	7:147281034-147408493	LOC105375556	q35	0.142857	0.0178117	0.0014354	0.0900248	0	0.00254453	1	1	0.0571429	0.0127226	0.105193	1	0	0.00254453	1	1	Gain/Amp in MEDOC
7	147409086	147409203	118	+	.	7:147409086-147409203	CNTNAP2	q35	0.142857	0.0178117	0.0014354	0.0900248	0	0.00254453	1	1	0.0571429	0.0152672	0.133207	1	0	0.00508906	1	1	Gain/Amp in MEDOC
7	147410853	147860346	449494	+	.	7:147410853-147860346	CNTNAP2	q35	0.142857	0.0178117	0.0014354	0.0900248	0	0.00254453	1	1	0.0571429	0.0127226	0.105193	1	0	0.00254453	1	1	Gain/Amp in MEDOC
7	147864611	147864806	196	+	.	7:147864611-147864806	CNTNAP2	q35	0.142857	0.0178117	0.0014354	0.0900248	0	0.00254453	1	1	0.0571429	0.0152672	0.133207	1	0	0.00508906	1	1	Gain/Amp in MEDOC
7	147865493	147923113	57621	+	.	7:147865493-147923113	CNTNAP2	q36.1	0.142857	0.0178117	0.0014354	0.0900248	0	0.00254453	1	1	0.0571429	0.0127226	0.105193	1	0	0.00254453	1	1	Gain/Amp in MEDOC
7	147927279	147927801	523	+	.	7:147927279-147927801	CNTNAP2	q36.1	0.142857	0.0178117	0.0014354	0.0900248	0	0.00254453	1	1	0.0571429	0.0152672	0.133207	1	0	0.00508906	1	1	Gain/Amp in MEDOC
7	147928678	147970857	42180	+	.	7:147928678-147970857	CNTNAP2	q36.1	0.142857	0.0178117	0.0014354	0.0900248	0	0.00254453	1	1	0.0571429	0.0127226	0.105193	1	0	0.00254453	1	1	Gain/Amp in MEDOC
7	147978410	148039892	61483	+	.	7:147978410-148039892	CNTNAP2	q36.1	0.142857	0.0178117	0.0014354	0.0900248	0	0.00254453	1	1	0.0571429	0.0127226	0.105193	1	0	0.00254453	1	1	Gain/Amp in MEDOC
7	148047494	148059842	12349	+	.	7:148047494-148059842	CNTNAP2	q36.1	0.142857	0.0178117	0.0014354	0.0900248	0	0.00254453	1	1	0.0285714	0.0127226	0.402518	1	0	0.00254453	1	1	Gain/Amp in MEDOC
7	148059855	148080463	20609	+	.	7:148059855-148080463	CNTNAP2	q36.1	0.142857	0.0203562	0.00219457	0.091787	0	0.00254453	1	1	0.0285714	0.0127226	0.402518	1	0	0.00254453	1	1	Gain/Amp in MEDOC
7	148081736	148320889	239154	+	.	7:148081736-148320889	C7orf33	q36.1	0.142857	0.0178117	0.0014354	0.0900248	0	0.00254453	1	1	0.0285714	0.0127226	0.402518	1	0	0.00254453	1	1	Gain/Amp in MEDOC
7	148323280	148376644	53365	+	.	7:148323280-148376644	NA	q36.1	0.142857	0.0178117	0.0014354	0.0900248	0	0	1	1	0.0285714	0.0127226	0.402518	1	0	0.00254453	1	1	Gain/Amp in MEDOC
7	148389783	148392459	2677	+	.	7:148389783-148392459	NA	q36.1	0.142857	0.0178117	0.0014354	0.0900248	0	0	1	1	0.0285714	0.0152672	0.452072	1	0	0.00508906	1	1	Gain/Amp in MEDOC
7	148397355	148411803	14449	+	.	7:148397355-148411803	CUL1	q36.1	0.142857	0.0178117	0.0014354	0.0900248	0	0	1	1	0.0285714	0.0127226	0.402518	1	0	0.00254453	1	1	Gain/Amp in MEDOC
7	148411822	148415679	3858	+	.	7:148411822-148415679	CUL1	q36.1	0.142857	0.0178117	0.0014354	0.0900248	0	0	1	1	0.0285714	0.0152672	0.452072	1	0	0.00508906	1	1	Gain/Amp in MEDOC
7	148416663	148419066	2404	+	.	7:148416663-148419066	CUL1	q36.1	0.142857	0.0178117	0.0014354	0.0900248	0	0	1	1	0.0285714	0.0127226	0.402518	1	0	0.00254453	1	1	Gain/Amp in MEDOC
7	148422461	148431277	8817	+	.	7:148422461-148431277	CUL1	q36.1	0.142857	0.0178117	0.0014354	0.0900248	0	0	1	1	0.0285714	0.0152672	0.452072	1	0	0.00508906	1	1	Gain/Amp in MEDOC
7	148434188	148508197	74010	+	.	7:148434188-148508197	CUL1	q36.1	0.142857	0.0178117	0.0014354	0.0900248	0	0	1	1	0.0285714	0.0127226	0.402518	1	0	0.00254453	1	1	Gain/Amp in MEDOC
7	148509893	148545971	36079	+	.	7:148509893-148545971	EZH2	q36.1	0.142857	0.0178117	0.0014354	0.0900248	0	0	1	1	0.0285714	0.0127226	0.402518	1	0	0.00254453	1	1	Gain/Amp in MEDOC
7	148551602	148571133	19532	+	.	7:148551602-148571133	EZH2	q36.1	0.142857	0.0178117	0.0014354	0.0900248	0	0	1	1	0.0285714	0.0152672	0.452072	1	0	0.00508906	1	1	Gain/Amp in MEDOC
7	148576029	148709507	133479	+	.	7:148576029-148709507	PDIA4	q36.1	0.142857	0.0178117	0.0014354	0.0900248	0	0	1	1	0.0285714	0.0127226	0.402518	1	0	0.00254453	1	1	Gain/Amp in MEDOC
7	148819519	148916627	97109	+	.	7:148819519-148916627	ZNF425	q36.1	0.142857	0.0178117	0.0014354	0.0900248	0	0	1	1	0.0285714	0.0152672	0.452072	1	0	0.00508906	1	1	Gain/Amp in MEDOC
7	148917546	148948124	30579	+	.	7:148917546-148948124	ZNF212	q36.1	0.142857	0.0178117	0.0014354	0.0900248	0	0	1	1	0.0285714	0.0152672	0.452072	1	0	0.00508906	1	1	Gain/Amp in MEDOC
7	148949141	149158435	209295	+	.	7:148949141-149158435	ZNF777	q36.1	0.142857	0.0178117	0.0014354	0.0900248	0	0	1	1	0.0285714	0.0152672	0.452072	1	0	0.00508906	1	1	Gain/Amp in MEDOC
7	149159071	149165196	6126	+	.	7:149159071-149165196	NA	q36.1	0.142857	0.0203562	0.00219457	0.091787	0	0.00254453	1	1	0.0285714	0.0152672	0.452072	1	0	0.00508906	1	1	Gain/Amp in MEDOC
7	149173752	149360994	187243	+	.	7:149173752-149360994	ZNF746	q36.1	0.142857	0.0178117	0.0014354	0.0900248	0	0	1	1	0.0285714	0.0152672	0.452072	1	0	0.00508906	1	1	Gain/Amp in MEDOC
7	149361129	149362647	1519	+	.	7:149361129-149362647	NA	q36.1	0.142857	0.0203562	0.00219457	0.091787	0	0.00254453	1	1	0.0285714	0.0152672	0.452072	1	0	0.00508906	1	1	Gain/Amp in MEDOC
7	149363182	149438741	75560	+	.	7:149363182-149438741	KRBA1	q36.1	0.142857	0.0178117	0.0014354	0.0900248	0	0	1	1	0.0285714	0.0152672	0.452072	1	0	0.00508906	1	1	Gain/Amp in MEDOC
7	149440741	149465480	24740	+	.	7:149440741-149465480	ZNF467	q36.1	0.142857	0.0178117	0.0014354	0.0900248	0	0	1	1	0.0285714	0.0178117	0.497624	1	0	0.00763359	1	1	Gain/Amp in MEDOC
7	149472178	149491954	19777	+	.	7:149472178-149491954	SSPO	q36.1	0.142857	0.0152672	0.000889953	0.0809218	0	0	1	1	0.0285714	0.0178117	0.497624	1	0	0.00763359	1	1	Gain/Amp in MEDOC
7	149495734	150007351	511618	+	.	7:149495734-150007351	LRRC61	q36.1	0.142857	0.0152672	0.000889953	0.0809218	0	0	1	1	0.0285714	0.0152672	0.452072	1	0	0.00508906	1	1	Gain/Amp in MEDOC
7	150008190	150008190	1	+	.	7:150008190-150008190	LRRC61	q36.1	0.142857	0.0152672	0.000889953	0.0809218	0	0	1	1	0.0285714	0.0178117	0.497624	1	0	0.00763359	1	1	Gain/Amp in MEDOC
7	150008330	150008548	219	+	.	7:150008330-150008548	LRRC61	q36.1	0.142857	0.0178117	0.0014354	0.0900248	0	0.00254453	1	1	0.0285714	0.0203562	0.539489	1	0	0.0101781	1	1	Gain/Amp in MEDOC
7	150012811	150135203	122393	+	.	7:150012811-150135203	LINC00996	q36.1	0.142857	0.0152672	0.000889953	0.0809218	0	0	1	1	0.0285714	0.0152672	0.452072	1	0	0.00508906	1	1	Gain/Amp in MEDOC
7	150135881	150146431	10551	+	.	7:150135881-150146431	LINC00996	q36.1	0.142857	0.0152672	0.000889953	0.0809218	0	0	1	1	0.0285714	0.0178117	0.497624	1	0	0.00508906	1	1	Gain/Amp in MEDOC
7	150149212	150176946	27735	+	.	7:150149212-150176946	GIMAP8	q36.1	0.142857	0.0152672	0.000889953	0.0809218	0	0	1	1	0.0285714	0.0152672	0.452072	1	0	0.00508906	1	1	Gain/Amp in MEDOC
7	150177524	150181610	4087	+	.	7:150177524-150181610	NA	q36.1	0.142857	0.0152672	0.000889953	0.0809218	0	0	1	1	0.0285714	0.0178117	0.497624	1	0	0.00763359	1	1	Gain/Amp in MEDOC
7	150182338	150210148	27811	+	.	7:150182338-150210148	NA	q36.1	0.142857	0.0152672	0.000889953	0.0809218	0	0	1	1	0.0285714	0.0152672	0.452072	1	0	0.00508906	1	1	Gain/Amp in MEDOC
7	150212634	150431303	218670	+	.	7:150212634-150431303	GIMAP2	q36.1	0.142857	0.0152672	0.000889953	0.0809218	0	0	1	1	0.0285714	0.0152672	0.452072	1	0	0.00508906	1	1	Gain/Amp in MEDOC
7	150435473	150436197	725	+	.	7:150435473-150436197	GIMAP5	q36.1	0.142857	0.0178117	0.0014354	0.0900248	0	0	1	1	0.0285714	0.0152672	0.452072	1	0	0.00508906	1	1	Gain/Amp in MEDOC
7	150438799	150472178	33380	+	.	7:150438799-150472178	GIMAP5	q36.1	0.142857	0.0178117	0.0014354	0.0900248	0	0	1	1	0.0285714	0.0152672	0.452072	1	0	0.00508906	1	1	Gain/Amp in MEDOC
7	150474938	150641781	166844	+	.	7:150474938-150641781	TMEM176B	q36.1	0.142857	0.0178117	0.0014354	0.0900248	0	0	1	1	0.0285714	0.0152672	0.452072	1	0	0.00508906	1	1	Gain/Amp in MEDOC
7	150646444	151142978	496535	+	.	7:150646444-151142978	MIR3907	q36.1	0.142857	0.0152672	0.000889953	0.0809218	0	0	1	1	0.0285714	0.0152672	0.452072	1	0	0.00508906	1	1	Gain/Amp in MEDOC
7	151174049	151736788	562740	+	.	7:151174049-151736788	GALNTL5	q36.1	0.142857	0.0152672	0.000889953	0.0809218	0	0	1	1	0.0285714	0.0152672	0.452072	1	0	0.00508906	1	1	Gain/Amp in MEDOC
7	151744988	151767475	22488	+	.	7:151744988-151767475	GALNT11	q36.1	0.142857	0.0178117	0.0014354	0.0900248	0	0	1	1	0.0285714	0.0152672	0.452072	1	0	0.00508906	1	1	Gain/Amp in MEDOC
7	151768344	151886563	118220	+	.	7:151768344-151886563	GALNT11	q36.1	0.142857	0.0178117	0.0014354	0.0900248	0	0	1	1	0.0285714	0.0152672	0.452072	1	0	0.00508906	1	1	Gain/Amp in MEDOC
7	151887028	152017224	130197	+	.	7:151887028-152017224	KMT2C	q36.1	0.142857	0.0178117	0.0014354	0.0900248	0	0	1	1	0.0285714	0.0152672	0.452072	1	0	0.00508906	1	1	Gain/Amp in MEDOC
7	152026250	152062776	36527	+	.	7:152026250-152062776	KMT2C	q36.1	0.142857	0.0152672	0.000889953	0.0809218	0	0	1	1	0.0285714	0.0152672	0.452072	1	0	0.00508906	1	1	Gain/Amp in MEDOC
7	152069541	152095370	25830	+	.	7:152069541-152095370	KMT2C	q36.1	0.142857	0.0152672	0.000889953	0.0809218	0	0	1	1	0.0285714	0.0178117	0.497624	1	0	0.00508906	1	1	Gain/Amp in MEDOC
7	152105877	152330745	224869	+	.	7:152105877-152330745	LINC01003	q36.1	0.142857	0.0152672	0.000889953	0.0809218	0	0	1	1	0.0285714	0.0152672	0.452072	1	0	0.00508906	1	1	Gain/Amp in MEDOC
7	152331462	152331462	1	+	.	7:152331462-152331462	NA	q36.1	0.142857	0.0152672	0.000889953	0.0809218	0	0	1	1	0.0285714	0.0152672	0.452072	1	0	0.00508906	1	1	Gain/Amp in MEDOC
7	152333086	152468708	135623	+	.	7:152333086-152468708	ACTR3B	q36.1	0.142857	0.0152672	0.000889953	0.0809218	0	0	1	1	0.0285714	0.0152672	0.452072	1	0	0.00508906	1	1	Gain/Amp in MEDOC
7	152499822	152539508	39687	+	.	7:152499822-152539508	ACTR3B	q36.1	0.142857	0.0152672	0.000889953	0.0809218	0	0	1	1	0.0285714	0.0178117	0.497624	1	0	0.00763359	1	1	Gain/Amp in MEDOC
7	152556490	152605672	49183	+	.	7:152556490-152605672	NA	q36.2	0.142857	0.0152672	0.000889953	0.0809218	0	0	1	1	0.0285714	0.0152672	0.452072	1	0	0.00508906	1	1	Gain/Amp in MEDOC
7	152605750	152605750	1	+	.	7:152605750-152605750	NA	q36.2	0.142857	0.0152672	0.000889953	0.0809218	0	0	1	1	0.0285714	0.0178117	0.497624	1	0	0.00763359	1	1	Gain/Amp in MEDOC
7	152606919	152606919	1	+	.	7:152606919-152606919	NA	q36.2	0.142857	0.0152672	0.000889953	0.0809218	0	0	1	1	0.0285714	0.0203562	0.539489	1	0	0.0101781	1	1	Gain/Amp in MEDOC
7	152608259	152616099	7841	+	.	7:152608259-152616099	NA	q36.2	0.142857	0.0152672	0.000889953	0.0809218	0	0	1	1	0.0285714	0.0178117	0.497624	1	0	0.00763359	1	1	Gain/Amp in MEDOC
7	152620372	152671399	51028	+	.	7:152620372-152671399	NA	q36.2	0.142857	0.0152672	0.000889953	0.0809218	0	0	1	1	0.0285714	0.0152672	0.452072	1	0	0.00508906	1	1	Gain/Amp in MEDOC
7	152674805	152791086	116282	+	.	7:152674805-152791086	NA	q36.2	0.142857	0.0152672	0.000889953	0.0809218	0	0	1	1	0.0285714	0.0178117	0.497624	1	0	0.00508906	1	1	Gain/Amp in MEDOC
7	152794044	152878870	84827	+	.	7:152794044-152878870	NA	q36.2	0.142857	0.0152672	0.000889953	0.0809218	0	0	1	1	0.0285714	0.0178117	0.497624	1	0	0.00508906	1	1	Gain/Amp in MEDOC
7	152881364	152881364	1	+	.	7:152881364-152881364	NA	q36.2	0.142857	0.0152672	0.000889953	0.0809218	0	0	1	1	0.0285714	0.0178117	0.497624	1	0	0.00508906	1	1	Gain/Amp in MEDOC
7	152886220	152905026	18807	+	.	7:152886220-152905026	NA	q36.2	0.142857	0.0152672	0.000889953	0.0809218	0	0	1	1	0.0285714	0.0178117	0.497624	1	0	0.00763359	1	1	Gain/Amp in MEDOC
7	152913232	152913547	316	+	.	7:152913232-152913547	NA	q36.2	0.142857	0.0152672	0.000889953	0.0809218	0	0	1	1	0.0285714	0.0178117	0.497624	1	0	0.00508906	1	1	Gain/Amp in MEDOC
7	152988420	153021983	33564	+	.	7:152988420-153021983	NA	q36.2	0.142857	0.0152672	0.000889953	0.0809218	0	0	1	1	0.0285714	0.0178117	0.497624	1	0	0.00508906	1	1	Gain/Amp in MEDOC
7	153055949	153721491	665543	+	.	7:153055949-153721491	LINC01287	q36.2	0.142857	0.0152672	0.000889953	0.0809218	0	0	1	1	0.0285714	0.0178117	0.497624	1	0	0.00508906	1	1	Gain/Amp in MEDOC
7	153732390	153851200	118811	+	.	7:153732390-153851200	LOC101929998	q36.2	0.142857	0.0152672	0.000889953	0.0809218	0	0	1	1	0.0571429	0.0178117	0.162707	1	0	0.00508906	1	1	Gain/Amp in MEDOC
7	153860536	153923277	62742	+	.	7:153860536-153923277	DPP6	q36.2	0.114286	0.0152672	0.00555904	0.142932	0	0	1	1	0.0571429	0.0178117	0.162707	1	0	0.00508906	1	1	Gain/Amp in MEDOC
7	153923307	153923307	1	+	.	7:153923307-153923307	DPP6	q36.2	0.114286	0.0152672	0.00555904	0.142932	0	0	1	1	0.0571429	0.0203562	0.193281	1	0	0.00763359	1	1	Gain/Amp in MEDOC
7	153923591	153928811	5221	+	.	7:153923591-153928811	DPP6	q36.2	0.114286	0.0178117	0.00822709	0.15519	0	0	1	1	0.0571429	0.0203562	0.193281	1	0	0.00763359	1	1	Gain/Amp in MEDOC
7	153929174	153979688	50515	+	.	7:153929174-153979688	DPP6	q36.2	0.114286	0.0178117	0.00822709	0.15519	0	0	1	1	0.0571429	0.0178117	0.162707	1	0	0.00508906	1	1	Gain/Amp in MEDOC
7	153979918	153982035	2118	+	.	7:153979918-153982035	DPP6	q36.2	0.114286	0.0178117	0.00822709	0.15519	0	0	1	1	0.0571429	0.0203562	0.193281	1	0	0.00763359	1	1	Gain/Amp in MEDOC
7	153987318	154006376	19059	+	.	7:153987318-154006376	DPP6	q36.2	0.114286	0.0178117	0.00822709	0.15519	0	0	1	1	0.0571429	0.0178117	0.162707	1	0	0.00508906	1	1	Gain/Amp in MEDOC
7	154006941	154007054	114	+	.	7:154006941-154007054	DPP6	q36.2	0.114286	0.0203562	0.0116229	0.19332	0	0.00254453	1	1	0.0571429	0.0178117	0.162707	1	0	0.00508906	1	1	Gain/Amp in MEDOC
7	154009325	154042003	32679	+	.	7:154009325-154042003	DPP6	q36.2	0.114286	0.0178117	0.00822709	0.15519	0	0	1	1	0.0571429	0.0178117	0.162707	1	0	0.00508906	1	1	Gain/Amp in MEDOC
7	154042016	154064259	22244	+	.	7:154042016-154064259	DPP6	q36.2	0.114286	0.0203562	0.0116229	0.19332	0	0	1	1	0.0571429	0.0178117	0.162707	1	0	0.00508906	1	1	Gain/Amp in MEDOC
7	154066061	154066805	745	+	.	7:154066061-154066805	DPP6	q36.2	0.114286	0.0203562	0.0116229	0.19332	0	0	1	1	0.0571429	0.0203562	0.193281	1	0	0.00763359	1	1	Gain/Amp in MEDOC
7	154066831	154174868	108038	+	.	7:154066831-154174868	DPP6	q36.2	0.114286	0.0203562	0.0116229	0.19332	0	0	1	1	0.0571429	0.0178117	0.162707	1	0	0.00508906	1	1	Gain/Amp in MEDOC
7	154175955	154183979	8025	+	.	7:154175955-154183979	DPP6	q36.2	0.114286	0.0203562	0.0116229	0.19332	0	0	1	1	0.0571429	0.0203562	0.193281	1	0	0.00763359	1	1	Gain/Amp in MEDOC
7	154184383	154390339	205957	+	.	7:154184383-154390339	DPP6	q36.2	0.114286	0.0203562	0.0116229	0.19332	0	0	1	1	0.0571429	0.0178117	0.162707	1	0	0.00508906	1	1	Gain/Amp in MEDOC
7	154409489	154480104	70616	+	.	7:154409489-154480104	DPP6	q36.2	0.114286	0.0203562	0.0116229	0.19332	0	0	1	1	0.0285714	0.0178117	0.497624	1	0	0.00508906	1	1	Gain/Amp in MEDOC
7	154486505	154488917	2413	+	.	7:154486505-154488917	DPP6	q36.2	0.114286	0.0203562	0.0116229	0.19332	0	0	1	1	0.0285714	0.0203562	0.539489	1	0	0.00763359	1	1	Gain/Amp in MEDOC
7	154494028	154760798	266771	+	.	7:154494028-154760798	PAXIP1-AS2	q36.2	0.114286	0.0203562	0.0116229	0.19332	0	0	1	1	0.0285714	0.0178117	0.497624	1	0	0.00508906	1	1	Gain/Amp in MEDOC
7	154767747	154855479	87733	+	.	7:154767747-154855479	PAXIP1	q36.2	0.114286	0.0203562	0.0116229	0.19332	0.0285714	0	0.0817757	1	0.0285714	0.0178117	0.497624	1	0	0.00508906	1	1	Gain/Amp in MEDOC
7	154855689	154855721	33	+	.	7:154855689-154855721	NA	q36.2	0.114286	0.0203562	0.0116229	0.19332	0.0285714	0	0.0817757	1	0.0285714	0.0178117	0.497624	1	0	0.00508906	1	1	Gain/Amp in MEDOC
7	154855740	154900997	45258	+	.	7:154855740-154900997	HTR5A	q36.2	0.114286	0.0203562	0.0116229	0.19332	0.0285714	0	0.0817757	1	0.0285714	0.0178117	0.497624	1	0	0.00508906	1	1	Gain/Amp in MEDOC
7	154901217	154904134	2918	+	.	7:154901217-154904134	NA	q36.2	0.114286	0.0203562	0.0116229	0.19332	0.0285714	0	0.0817757	1	0.0285714	0.0203562	0.539489	1	0	0.00763359	1	1	Gain/Amp in MEDOC
7	154905108	154938294	33187	+	.	7:154905108-154938294	NA	q36.2	0.114286	0.0203562	0.0116229	0.19332	0.0285714	0	0.0817757	1	0.0285714	0.0178117	0.497624	1	0	0.00508906	1	1	Gain/Amp in MEDOC
7	154938659	154939015	357	+	.	7:154938659-154939015	NA	q36.2	0.114286	0.0203562	0.0116229	0.19332	0.0285714	0	0.0817757	1	0.0285714	0.0203562	0.539489	1	0	0.00763359	1	1	Gain/Amp in MEDOC
7	154941529	155022720	81192	+	.	7:154941529-155022720	NA	q36.2	0.114286	0.0203562	0.0116229	0.19332	0.0285714	0	0.0817757	1	0.0285714	0.0178117	0.497624	1	0	0.00508906	1	1	Gain/Amp in MEDOC
7	155022821	155026807	3987	+	.	7:155022821-155026807	NA	q36.2	0.114286	0.0203562	0.0116229	0.19332	0.0285714	0	0.0817757	1	0.0285714	0.0203562	0.539489	1	0	0.00763359	1	1	Gain/Amp in MEDOC
7	155027271	155149037	121767	+	.	7:155027271-155149037	INSIG1	q36.3	0.114286	0.0203562	0.0116229	0.19332	0.0285714	0	0.0817757	1	0.0285714	0.0178117	0.497624	1	0	0.00508906	1	1	Gain/Amp in MEDOC
7	155149074	155161789	12716	+	.	7:155149074-155161789	BLACE	q36.3	0.114286	0.0203562	0.0116229	0.19332	0.0285714	0	0.0817757	1	0.0285714	0.0203562	0.539489	1	0	0.00763359	1	1	Gain/Amp in MEDOC
7	155162217	155384418	222202	+	.	7:155162217-155384418	CNPY1	q36.3	0.114286	0.0203562	0.0116229	0.19332	0.0285714	0	0.0817757	1	0.0285714	0.0178117	0.497624	1	0	0.00508906	1	1	Gain/Amp in MEDOC
7	155385228	155385571	344	+	.	7:155385228-155385571	NA	q36.3	0.114286	0.0203562	0.0116229	0.19332	0.0285714	0	0.0817757	1	0.0285714	0.0203562	0.539489	1	0	0.00763359	1	1	Gain/Amp in MEDOC
7	155388301	155461950	73650	+	.	7:155388301-155461950	LOC100506302	q36.3	0.114286	0.0203562	0.0116229	0.19332	0.0285714	0	0.0817757	1	0.0285714	0.0178117	0.497624	1	0	0.00508906	1	1	Gain/Amp in MEDOC
7	155484390	155550115	65726	+	.	7:155484390-155550115	RBM33	q36.3	0.114286	0.0178117	0.00822709	0.15519	0.0285714	0	0.0817757	1	0.0285714	0.0178117	0.497624	1	0	0.00508906	1	1	Gain/Amp in MEDOC
7	155559462	155643326	83865	+	.	7:155559462-155643326	SHH	q36.3	0.114286	0.0178117	0.00822709	0.15519	0.0285714	0	0.0817757	1	0.0285714	0.0178117	0.497624	1	0	0.00508906	1	1	Gain/Amp in MEDOC
7	155644493	155645332	840	+	.	7:155644493-155645332	NA	q36.3	0.114286	0.0178117	0.00822709	0.15519	0.0285714	0	0.0817757	1	0.0285714	0.0203562	0.539489	1	0	0.00763359	1	1	Gain/Amp in MEDOC
7	155646609	156005530	358922	+	.	7:155646609-156005530	LOC389602	q36.3	0.114286	0.0178117	0.00822709	0.15519	0.0285714	0	0.0817757	1	0.0285714	0.0178117	0.497624	1	0	0.00508906	1	1	Gain/Amp in MEDOC
7	156024420	156223892	199473	+	.	7:156024420-156223892	NA	q36.3	0.114286	0.0178117	0.00822709	0.15519	0.0285714	0	0.0817757	1	0	0.0178117	1	1	0	0.00508906	1	1	Gain/Amp in MEDOC
7	156235577	156235577	1	+	.	7:156235577-156235577	LOC285889	q36.3	0.142857	0.0178117	0.0014354	0.0900248	0.0285714	0	0.0817757	1	0	0.0178117	1	1	0	0.00508906	1	1	Gain/Amp in MEDOC
7	156258625	156740379	481755	+	.	7:156258625-156740379	RNF32	q36.3	0.142857	0.0178117	0.0014354	0.0900248	0.0285714	0	0.0817757	1	0	0.0178117	1	1	0	0.00508906	1	1	Gain/Amp in MEDOC
7	156745480	156746160	681	+	.	7:156745480-156746160	NOM1	q36.3	0.142857	0.0152672	0.000889953	0.0809218	0.0285714	0	0.0817757	1	0	0.0203562	1	1	0	0.00763359	1	1	Gain/Amp in MEDOC
7	156747895	156899420	151526	+	.	7:156747895-156899420	MNX1-AS2	q36.3	0.142857	0.0178117	0.0014354	0.0900248	0.0285714	0	0.0817757	1	0	0.0178117	1	1	0	0.00508906	1	1	Gain/Amp in MEDOC
7	156903178	156910685	7508	+	.	7:156903178-156910685	NA	q36.3	0.142857	0.0203562	0.00219457	0.091787	0.0285714	0	0.0817757	1	0	0.0178117	1	1	0	0.00508906	1	1	Gain/Amp in MEDOC
7	156912269	156922311	10043	+	.	7:156912269-156922311	NA	q36.3	0.142857	0.0178117	0.0014354	0.0900248	0.0285714	0	0.0817757	1	0	0.0178117	1	1	0	0.00508906	1	1	Gain/Amp in MEDOC
7	156930993	157064644	133652	+	.	7:156930993-157064644	UBE3C	q36.3	0.142857	0.0178117	0.0014354	0.0900248	0.0285714	0	0.0817757	1	0	0.0178117	1	1	0	0.00508906	1	1	Gain/Amp in MEDOC
7	157069157	157069219	63	+	.	7:157069157-157069219	NA	q36.3	0.142857	0.0178117	0.0014354	0.0900248	0.0285714	0	0.0817757	1	0	0.0203562	1	1	0	0.00763359	1	1	Gain/Amp in MEDOC
7	157075656	157079308	3653	+	.	7:157075656-157079308	NA	q36.3	0.142857	0.0178117	0.0014354	0.0900248	0.0285714	0	0.0817757	1	0	0.0178117	1	1	0	0.00508906	1	1	Gain/Amp in MEDOC
7	157089772	157118577	28806	+	.	7:157089772-157118577	NA	q36.3	0.142857	0.0178117	0.0014354	0.0900248	0	0	1	1	0	0.0178117	1	1	0	0.00508906	1	1	Gain/Amp in MEDOC
7	157133297	157133297	1	+	.	7:157133297-157133297	DNAJB6	q36.3	0.142857	0.0178117	0.0014354	0.0900248	0	0	1	1	0	0.0178117	1	1	0	0.00508906	1	1	Gain/Amp in MEDOC
7	157141308	157210221	68914	+	.	7:157141308-157210221	DNAJB6	q36.3	0.114286	0.0178117	0.00822709	0.15519	0	0	1	1	0	0.0178117	1	1	0	0.00508906	1	1	Gain/Amp in MEDOC
7	157213303	157213601	299	+	.	7:157213303-157213601	NA	q36.3	0.114286	0.0178117	0.00822709	0.15519	0	0	1	1	0	0.0178117	1	1	0	0.00508906	1	1	Gain/Amp in MEDOC
7	157217055	157217055	1	+	.	7:157217055-157217055	NA	q36.3	0.114286	0.0178117	0.00822709	0.15519	0	0	1	1	0	0.0229008	1	1	0	0.0101781	1	1	Gain/Amp in MEDOC
7	157221158	157221158	1	+	.	7:157221158-157221158	NA	q36.3	0.114286	0.0178117	0.00822709	0.15519	0	0	1	1	0	0.0229008	1	1	0	0.0101781	1	1	Gain/Amp in MEDOC
7	157222122	157252849	30728	+	.	7:157222122-157252849	NA	q36.3	0.114286	0.0178117	0.00822709	0.15519	0	0	1	1	0	0.0178117	1	1	0	0.00508906	1	1	Gain/Amp in MEDOC
7	157253683	157319969	66287	+	.	7:157253683-157319969	LOC101927914	q36.3	0.114286	0.0203562	0.0116229	0.19332	0	0	1	1	0	0.0178117	1	1	0	0.00508906	1	1	Gain/Amp in MEDOC
7	157333298	157339589	6292	+	.	7:157333298-157339589	PTPRN2	q36.3	0.142857	0.0203562	0.00219457	0.091787	0.0285714	0	0.0817757	1	0	0.0178117	1	1	0	0.00508906	1	1	Gain/Amp in MEDOC
7	157340113	157350840	10728	+	.	7:157340113-157350840	PTPRN2	q36.3	0.142857	0.0203562	0.00219457	0.091787	0.0285714	0	0.0817757	1	0	0.0203562	1	1	0	0.00763359	1	1	Gain/Amp in MEDOC
7	157351755	157708592	356838	+	.	7:157351755-157708592	LOC100506585	q36.3	0.142857	0.0203562	0.00219457	0.091787	0.0285714	0	0.0817757	1	0	0.0178117	1	1	0	0.00508906	1	1	Gain/Amp in MEDOC
7	157713090	157713244	155	+	.	7:157713090-157713244	PTPRN2	q36.3	0.142857	0.0203562	0.00219457	0.091787	0.0285714	0	0.0817757	1	0	0.0203562	1	1	0	0.00763359	1	1	Gain/Amp in MEDOC
7	157713926	157721803	7878	+	.	7:157713926-157721803	PTPRN2	q36.3	0.142857	0.0203562	0.00219457	0.091787	0.0285714	0	0.0817757	1	0	0.0178117	1	1	0	0.00508906	1	1	Gain/Amp in MEDOC
7	157724448	157724479	32	+	.	7:157724448-157724479	PTPRN2	q36.3	0.142857	0.0178117	0.0014354	0.0900248	0.0285714	0	0.0817757	1	0	0.0229008	1	1	0	0.00763359	1	1	Gain/Amp in MEDOC
7	157727292	157785848	58557	+	.	7:157727292-157785848	PTPRN2	q36.3	0.142857	0.0203562	0.00219457	0.091787	0.0285714	0	0.0817757	1	0	0.0178117	1	1	0	0.00508906	1	1	Gain/Amp in MEDOC
7	157797303	157797303	1	+	.	7:157797303-157797303	PTPRN2	q36.3	0.142857	0.0203562	0.00219457	0.091787	0.0285714	0	0.0817757	1	0.0285714	0.0178117	0.497624	1	0	0.00508906	1	1	Gain/Amp in MEDOC
7	157807911	158036461	228551	+	.	7:157807911-158036461	PTPRN2	q36.3	0.142857	0.0203562	0.00219457	0.091787	0.0285714	0	0.0817757	1	0.0285714	0.0178117	0.497624	1	0	0.00508906	1	1	Gain/Amp in MEDOC
7	158037455	158054497	17043	+	.	7:158037455-158054497	PTPRN2	q36.3	0.142857	0.0229008	0.00321187	0.12376	0.0285714	0.00254453	0.15704	1	0.0285714	0.0178117	0.497624	1	0	0.00508906	1	1	Gain/Amp in MEDOC
7	158057673	158074913	17241	+	.	7:158057673-158074913	PTPRN2	q36.3	0.142857	0.0203562	0.00219457	0.091787	0.0285714	0	0.0817757	1	0.0285714	0.0178117	0.497624	1	0	0.00508906	1	1	Gain/Amp in MEDOC
7	158090515	158181109	90595	+	.	7:158090515-158181109	PTPRN2	q36.3	0.142857	0.0203562	0.00219457	0.091787	0	0	1	1	0.0285714	0.0178117	0.497624	1	0	0.00508906	1	1	Gain/Amp in MEDOC
7	158182029	158183548	1520	+	.	7:158182029-158183548	PTPRN2	q36.3	0.142857	0.0203562	0.00219457	0.091787	0	0	1	1	0.0285714	0.0203562	0.539489	1	0	0.00763359	1	1	Gain/Amp in MEDOC
7	158183801	158303853	120053	+	.	7:158183801-158303853	PTPRN2	q36.3	0.142857	0.0203562	0.00219457	0.091787	0	0	1	1	0.0285714	0.0178117	0.497624	1	0	0.00508906	1	1	Gain/Amp in MEDOC
7	158304646	158345769	41124	+	.	7:158304646-158345769	MIR595	q36.3	0.142857	0.0229008	0.00321187	0.12376	0	0.00254453	1	1	0.0285714	0.0178117	0.497624	1	0	0.00508906	1	1	Gain/Amp in MEDOC
7	158346726	158385118	38393	+	.	7:158346726-158385118	MIR5707	q36.3	0.142857	0.0203562	0.00219457	0.091787	0	0	1	1	0.0285714	0.0178117	0.497624	1	0	0.00508906	1	1	Gain/Amp in MEDOC
9	21188940	21191944	3005	+	.	9:21188940-21191944	NA	p21.3	0.228571	0.0178117	3.82998e-06	0.0084045	0.228571	0	9.00075e-10	4.93781e-06	0.114286	0.0483461	0.108116	1	0	0.0152672	1	1	Gain/Amp in MEDOC
9	21192219	21193432	1214	+	.	9:21192219-21193432	NA	p21.3	0.228571	0.0178117	3.82998e-06	0.0084045	0.228571	0	9.00075e-10	4.93781e-06	0.114286	0.0508906	0.12232	1	0	0.0178117	1	1	Gain/Amp in MEDOC
9	21196312	21208501	12190	+	.	9:21196312-21208501	IFNA10	p21.3	0.228571	0.0178117	3.82998e-06	0.0084045	0.228571	0	9.00075e-10	4.93781e-06	0.114286	0.0483461	0.108116	1	0	0.0152672	1	1	Gain/Amp in MEDOC
9	129686561	129730625	44065	+	.	9:129686561-129730625	RALGPS1	q33.3	0.0571429	0.00254453	0.0185254	0.23829	0	0	1	1	0.114286	0.0966921	0.765017	1	0	0.0330789	0.612542	1	Gain/Amp in MEDOC
9	129731138	130090032	358895	+	.	9:129731138-130090032	ANGPTL2	q33.3	0.0571429	0.00254453	0.0185254	0.23829	0	0	1	1	0.114286	0.0992366	0.768335	1	0	0.0330789	0.612542	1	Gain/Amp in MEDOC
9	130090143	130096344	6202	+	.	9:130090143-130096344	GARNL3	q33.3	0.0571429	0.00254453	0.0185254	0.23829	0	0	1	1	0.114286	0.101781	0.772048	1	0	0.0356234	0.616922	1	Gain/Amp in MEDOC
9	130100305	130120545	20241	+	.	9:130100305-130120545	GARNL3	q33.3	0.0571429	0.00254453	0.0185254	0.23829	0	0	1	1	0.114286	0.0992366	0.768335	1	0	0.0330789	0.612542	1	Gain/Amp in MEDOC
9	130123425	130123744	320	+	.	9:130123425-130123744	GARNL3	q33.3	0.0571429	0.00254453	0.0185254	0.23829	0	0	1	1	0.114286	0.101781	0.772048	1	0	0.0356234	0.616922	1	Gain/Amp in MEDOC
9	130124105	130130007	5903	+	.	9:130124105-130130007	GARNL3	q33.3	0.0571429	0.00254453	0.0185254	0.23829	0	0	1	1	0.114286	0.0992366	0.768335	1	0	0.0330789	0.612542	1	Gain/Amp in MEDOC
9	132197825	132236588	38764	+	.	9:132197825-132236588	NA	q34.11	0.0571429	0.00254453	0.0185254	0.23829	0	0.00254453	1	1	0.0857143	0.0916031	1	1	0	0.0279898	0.611276	1	Gain/Amp in MEDOC
9	132239272	132279423	40152	+	.	9:132239272-132279423	LINC00963	q34.11	0.0571429	0.00254453	0.0185254	0.23829	0	0.00254453	1	1	0.0857143	0.0941476	1	1	0	0.0305344	0.610513	1	Gain/Amp in MEDOC
9	132282987	132315998	33012	+	.	9:132282987-132315998	NA	q34.11	0.0571429	0.00254453	0.0185254	0.23829	0	0.00254453	1	1	0.0857143	0.0992366	1	1	0	0.0305344	0.610513	1	Gain/Amp in MEDOC
9	132317799	132342281	24483	+	.	9:132317799-132342281	NA	q34.11	0.0571429	0.00254453	0.0185254	0.23829	0	0.00254453	1	1	0.0857143	0.101781	1	1	0	0.0330789	0.612542	1	Gain/Amp in MEDOC
9	132342668	132370360	27693	+	.	9:132342668-132370360	NA	q34.11	0.0571429	0.00254453	0.0185254	0.23829	0	0.00254453	1	1	0.0857143	0.0992366	1	1	0	0.0305344	0.610513	1	Gain/Amp in MEDOC
9	132376871	132423168	46298	+	.	9:132376871-132423168	ASB6	q34.11	0.0571429	0.00254453	0.0185254	0.23829	0	0	1	1	0.0857143	0.0992366	1	1	0	0.0305344	0.610513	1	Gain/Amp in MEDOC
9	132425014	132552936	127923	+	.	9:132425014-132552936	PRRX2-AS1	q34.11	0.0571429	0	0.00651141	0.142932	0	0	1	1	0.0857143	0.0992366	1	1	0	0.0305344	0.610513	1	Gain/Amp in MEDOC
9	132552949	132776209	223261	+	.	9:132552949-132776209	MIR6855	q34.11	0.0571429	0	0.00651141	0.142932	0	0	1	1	0.0857143	0.0992366	1	1	0	0.0305344	0.610513	1	Gain/Amp in MEDOC
9	132782439	132792272	9834	+	.	9:132782439-132792272	FNBP1	q34.11	0.0571429	0	0.00651141	0.142932	0	0	1	1	0.0857143	0.0992366	1	1	0	0.0305344	0.610513	1	Gain/Amp in MEDOC
9	132795105	132923658	128554	+	.	9:132795105-132923658	GPR107	q34.11	0.0571429	0	0.00651141	0.142932	0	0	1	1	0.0857143	0.0992366	1	1	0	0.0305344	0.610513	1	Gain/Amp in MEDOC
11	48976356	48983930	7575	+	.	11:48976356-48983930	NA	p11.12	0.142857	0.00254453	1.56758e-05	0.0161245	0.0857143	0	0.000504405	0.425718	0.0571429	0.0356234	0.382317	1	0.0285714	0.00508906	0.226297	1	Gain/Amp in MEDOC
11	49002438	49003562	1125	+	.	11:49002438-49003562	NA	p11.12	0.142857	0.00254453	1.56758e-05	0.0161245	0.0857143	0	0.000504405	0.425718	0.0285714	0.0356234	1	1	0	0.00508906	1	1	Gain/Amp in MEDOC
11	49021106	49153241	132136	+	.	11:49021106-49153241	TRIM49B	p11.12	0.142857	0.00254453	1.56758e-05	0.0161245	0.0857143	0	0.000504405	0.425718	0.0285714	0.0330789	1	1	0	0.00508906	1	1	Gain/Amp in MEDOC
11	49154201	49156846	2646	+	.	11:49154201-49156846	NA	p11.12	0.142857	0.00254453	1.56758e-05	0.0161245	0.0857143	0	0.000504405	0.425718	0.0285714	0.0356234	1	1	0	0.00763359	1	1	Gain/Amp in MEDOC
11	49161521	49247907	86387	+	.	11:49161521-49247907	FOLH1	p11.12	0.142857	0.00254453	1.56758e-05	0.0161245	0.0857143	0	0.000504405	0.425718	0.0285714	0.0330789	1	1	0	0.00508906	1	1	Gain/Amp in MEDOC
11	49248074	49429871	181798	+	.	11:49248074-49429871	NA	p11.12	0.142857	0.00254453	1.56758e-05	0.0161245	0.0857143	0	0.000504405	0.425718	0.0285714	0.0356234	1	1	0	0.00508906	1	1	Gain/Amp in MEDOC
11	49432485	49434739	2255	+	.	11:49432485-49434739	NA	p11.12	0.142857	0.00254453	1.56758e-05	0.0161245	0.0857143	0	0.000504405	0.425718	0.0285714	0.0381679	1	1	0	0.00763359	1	1	Gain/Amp in MEDOC
11	49440088	49440493	406	+	.	11:49440088-49440493	NA	p11.12	0.142857	0.00254453	1.56758e-05	0.0161245	0.0857143	0	0.000504405	0.425718	0.0285714	0.0381679	1	1	0	0.00763359	1	1	Gain/Amp in MEDOC
11	49444426	49449896	5471	+	.	11:49444426-49449896	NA	p11.12	0.142857	0.00254453	1.56758e-05	0.0161245	0.0857143	0	0.000504405	0.425718	0.0285714	0.0381679	1	1	0	0.00763359	1	1	Gain/Amp in MEDOC
11	49458838	49471582	12745	+	.	11:49458838-49471582	NA	p11.12	0.142857	0.00254453	1.56758e-05	0.0161245	0.0857143	0	0.000504405	0.425718	0.0285714	0.0356234	1	1	0	0.00508906	1	1	Gain/Amp in MEDOC
11	49472153	49502550	30398	+	.	11:49472153-49502550	NA	p11.12	0.142857	0.00254453	1.56758e-05	0.0161245	0.0857143	0	0.000504405	0.425718	0.0285714	0.0356234	1	1	0	0.00508906	1	1	Gain/Amp in MEDOC
11	49503124	49508806	5683	+	.	11:49503124-49508806	NA	p11.12	0.142857	0.00254453	1.56758e-05	0.0161245	0.0857143	0	0.000504405	0.425718	0.0285714	0.0356234	1	1	0	0.00508906	1	1	Gain/Amp in MEDOC
11	49510397	49673978	163582	+	.	11:49510397-49673978	LOC440040	p11.12	0.142857	0.00254453	1.56758e-05	0.0161245	0.0857143	0	0.000504405	0.425718	0.0285714	0.0356234	1	1	0	0.00508906	1	1	Gain/Amp in MEDOC
11	49679578	49733000	53423	+	.	11:49679578-49733000	LOC440040	p11.12	0.142857	0.00254453	1.56758e-05	0.0161245	0.0857143	0	0.000504405	0.425718	0.0285714	0.0330789	1	1	0	0.00508906	1	1	Gain/Amp in MEDOC
11	49753451	49830092	76642	+	.	11:49753451-49830092	LOC440040	p11.12	0.142857	0.00254453	1.56758e-05	0.0161245	0.0857143	0	0.000504405	0.425718	0.0285714	0.0330789	1	1	0	0.00508906	1	1	Gain/Amp in MEDOC
11	49831631	49840525	8895	+	.	11:49831631-49840525	LOC440040	p11.12	0.142857	0.00254453	1.56758e-05	0.0161245	0.0857143	0	0.000504405	0.425718	0.0285714	0.0330789	1	1	0	0.00508906	1	1	Gain/Amp in MEDOC
11	49854127	49865866	11740	+	.	11:49854127-49865866	NA	p11.12	0.114286	0.00254453	0.000178787	0.0534032	0.0857143	0	0.000504405	0.425718	0.0285714	0.0330789	1	1	0	0.00508906	1	1	Gain/Amp in MEDOC
11	49866561	49935222	68662	+	.	11:49866561-49935222	NA	p11.12	0.114286	0.00254453	0.000178787	0.0534032	0.0857143	0	0.000504405	0.425718	0.0285714	0.0330789	1	1	0	0.00508906	1	1	Gain/Amp in MEDOC
11	77407775	77650129	242355	+	.	11:77407775-77650129	AAMDC	q14.1	0.114286	0.0152672	0.00555904	0.142932	0.0857143	0.00508906	0.00449103	1	0.0285714	0.0229008	0.577956	1	0	0.00254453	1	1	Gain/Amp in MEDOC
11	77656868	77680399	23532	+	.	11:77656868-77680399	INTS4	q14.1	0.114286	0.0127226	0.0035418	0.12376	0.0857143	0.00508906	0.00449103	1	0.0285714	0.0229008	0.577956	1	0	0.00254453	1	1	Gain/Amp in MEDOC
11	77681574	77691532	9959	+	.	11:77681574-77691532	INTS4	q14.1	0.114286	0.0152672	0.00555904	0.142932	0.0857143	0.00763359	0.00847706	1	0.0285714	0.0229008	0.577956	1	0	0.00254453	1	1	Gain/Amp in MEDOC
11	77693701	77745677	51977	+	.	11:77693701-77745677	KCTD14	q14.1	0.114286	0.0127226	0.0035418	0.12376	0.0857143	0.00508906	0.00449103	1	0.0285714	0.0229008	0.577956	1	0	0.00254453	1	1	Gain/Amp in MEDOC
11	77746069	77749228	3160	+	.	11:77746069-77749228	NDUFC2-KCTD14	q14.1	0.114286	0.0152672	0.00555904	0.142932	0.0857143	0.00508906	0.00449103	1	0.0285714	0.0229008	0.577956	1	0	0.00254453	1	1	Gain/Amp in MEDOC
11	77754899	77761185	6287	+	.	11:77754899-77761185	NDUFC2-KCTD14	q14.1	0.114286	0.0152672	0.00555904	0.142932	0.0857143	0.00508906	0.00449103	1	0.0285714	0.0203562	0.539489	1	0	0.00254453	1	1	Gain/Amp in MEDOC
11	77761860	77761860	1	+	.	11:77761860-77761860	NDUFC2-KCTD14	q14.1	0.114286	0.0127226	0.0035418	0.12376	0.0857143	0.00508906	0.00449103	1	0.0285714	0.0203562	0.539489	1	0	0.00254453	1	1	Gain/Amp in MEDOC
11	77768861	77780934	12074	+	.	11:77768861-77780934	NDUFC2	q14.1	0.114286	0.0127226	0.0035418	0.12376	0.0857143	0.00508906	0.00449103	1	0.0285714	0.0229008	0.577956	1	0	0.00254453	1	1	Gain/Amp in MEDOC
11	77782752	77838383	55632	+	.	11:77782752-77838383	NDUFC2	q14.1	0.114286	0.0101781	0.00208953	0.0900248	0.0857143	0.00254453	0.00190369	1	0.0285714	0.0254453	1	1	0	0.00254453	1	1	Gain/Amp in MEDOC
11	77850917	77905483	54567	+	.	11:77850917-77905483	KCTD21	q14.1	0.114286	0.0101781	0.00208953	0.0900248	0.0571429	0.00254453	0.0185254	1	0.0285714	0.0254453	1	1	0	0.00254453	1	1	Gain/Amp in MEDOC
11	77917420	77958872	41453	+	.	11:77917420-77958872	USP35	q14.1	0.114286	0.0101781	0.00208953	0.0900248	0.0571429	0.00254453	0.0185254	1	0.0571429	0.0254453	0.256265	1	0	0.00254453	1	1	Gain/Amp in MEDOC
11	77970987	78186259	215273	+	.	11:77970987-78186259	LINC02728	q14.1	0.114286	0.0101781	0.00208953	0.0900248	0.0571429	0.00254453	0.0185254	1	0.0571429	0.0254453	0.256265	1	0	0.00254453	1	1	Gain/Amp in MEDOC
11	78188334	78196207	7874	+	.	11:78188334-78196207	NARS2	q14.1	0.114286	0.0101781	0.00208953	0.0900248	0.0571429	0.00254453	0.0185254	1	0.0571429	0.0279898	0.288098	1	0	0.00508906	1	1	Gain/Amp in MEDOC
11	78196766	78196766	1	+	.	11:78196766-78196766	NARS2	q14.1	0.114286	0.0127226	0.0035418	0.12376	0.0571429	0.00254453	0.0185254	1	0.0571429	0.0279898	0.288098	1	0	0.00508906	1	1	Gain/Amp in MEDOC
11	78202145	78215330	13186	+	.	11:78202145-78215330	NARS2	q14.1	0.114286	0.0127226	0.0035418	0.12376	0.0571429	0.00254453	0.0185254	1	0.0571429	0.0254453	0.256265	1	0	0.00254453	1	1	Gain/Amp in MEDOC
11	78219990	78315766	95777	+	.	11:78219990-78315766	NARS2	q14.1	0.114286	0.0152672	0.00555904	0.142932	0.0571429	0.00254453	0.0185254	1	0.0571429	0.0254453	0.256265	1	0	0.00254453	1	1	Gain/Amp in MEDOC
11	78317095	78367248	50154	+	.	11:78317095-78367248	TENM4	q14.1	0.114286	0.0152672	0.00555904	0.142932	0.0571429	0.00254453	0.0185254	1	0.0571429	0.0254453	0.256265	1	0	0.00254453	1	1	Gain/Amp in MEDOC
11	78373037	78422984	49948	+	.	11:78373037-78422984	TENM4	q14.1	0.114286	0.0152672	0.00555904	0.142932	0.0571429	0.00254453	0.0185254	1	0.0571429	0.0254453	0.256265	1	0	0.00254453	1	1	Gain/Amp in MEDOC
11	83645252	83650203	4952	+	.	11:83645252-83650203	DLG2	q14.1	0.0857143	0.00763359	0.00847706	0.15519	0	0	1	1	0.0571429	0.0381679	0.64052	1	0	0.0127226	1	1	Gain/Amp in MEDOC
11	83673059	83673059	1	+	.	11:83673059-83673059	DLG2	q14.1	0.0857143	0.00763359	0.00847706	0.15519	0	0	1	1	0.0571429	0.0381679	0.64052	1	0	0.0152672	1	1	Gain/Amp in MEDOC
11	83673484	83745363	71880	+	.	11:83673484-83745363	DLG2	q14.1	0.0857143	0.00763359	0.00847706	0.15519	0	0	1	1	0.0571429	0.0381679	0.64052	1	0	0.0152672	1	1	Gain/Amp in MEDOC
11	83748941	83774103	25163	+	.	11:83748941-83774103	DLG2	q14.1	0.0857143	0.0101781	0.0140027	0.209697	0	0	1	1	0.0571429	0.0381679	0.64052	1	0	0.0152672	1	1	Gain/Amp in MEDOC
11	83774415	83774430	16	+	.	11:83774415-83774430	DLG2	q14.1	0.0857143	0.0101781	0.0140027	0.209697	0	0	1	1	0.0571429	0.0407125	0.650862	1	0	0.0178117	1	1	Gain/Amp in MEDOC
11	83775433	83859398	83966	+	.	11:83775433-83859398	DLG2	q14.1	0.0857143	0.0101781	0.0140027	0.209697	0	0	1	1	0.0571429	0.0381679	0.64052	1	0	0.0152672	1	1	Gain/Amp in MEDOC
11	83864684	83879844	15161	+	.	11:83864684-83879844	DLG2	q14.1	0.0857143	0.0101781	0.0140027	0.209697	0	0	1	1	0.0571429	0.0381679	0.64052	1	0	0.0127226	1	1	Gain/Amp in MEDOC
11	83881541	83888576	7036	+	.	11:83881541-83888576	DLG2	q14.1	0.0857143	0.0101781	0.0140027	0.209697	0	0	1	1	0.0571429	0.0407125	0.650862	1	0	0.0152672	1	1	Gain/Amp in MEDOC
11	83888670	83934331	45662	+	.	11:83888670-83934331	DLG2	q14.1	0.0857143	0.0101781	0.0140027	0.209697	0	0	1	1	0.0571429	0.0381679	0.64052	1	0	0.0127226	1	1	Gain/Amp in MEDOC
11	83935753	84011312	75560	+	.	11:83935753-84011312	DLG2	q14.1	0.0857143	0.0101781	0.0140027	0.209697	0	0	1	1	0.0571429	0.0381679	0.64052	1	0	0.0101781	1	1	Gain/Amp in MEDOC
11	84013033	84059420	46388	+	.	11:84013033-84059420	DLG2	q14.1	0.0857143	0.00763359	0.00847706	0.15519	0	0	1	1	0.0571429	0.0381679	0.64052	1	0	0.0101781	1	1	Gain/Amp in MEDOC
11	84059453	84085773	26321	+	.	11:84059453-84085773	DLG2	q14.1	0.0857143	0.00763359	0.00847706	0.15519	0	0	1	1	0.0571429	0.0381679	0.64052	1	0	0.0101781	1	1	Gain/Amp in MEDOC
11	89414797	89414797	1	+	.	11:89414797-89414797	FOLH1B	q14.3	0.0571429	0.00254453	0.0185254	0.23829	0	0	1	1	0.0571429	0.043257	0.662026	1	0	0.0178117	1	1	Gain/Amp in MEDOC
11	89832068	89832068	1	+	.	11:89832068-89832068	NA	q14.3	0.0571429	0.00254453	0.0185254	0.23829	0	0	1	1	0.0571429	0.043257	0.662026	1	0	0.0178117	1	1	Gain/Amp in MEDOC
11	89832843	89832843	1	+	.	11:89832843-89832843	NA	q14.3	0.0571429	0.00254453	0.0185254	0.23829	0	0	1	1	0.0571429	0.0458015	0.673813	1	0	0.0203562	1	1	Gain/Amp in MEDOC
11	89833736	89870004	36269	+	.	11:89833736-89870004	NAALAD2	q14.3	0.0571429	0.00254453	0.0185254	0.23829	0	0	1	1	0.0571429	0.0483461	0.686045	1	0	0.0229008	1	1	Gain/Amp in MEDOC
11	89882198	90308395	426198	+	.	11:89882198-90308395	MIR4490	q14.3	0.0571429	0.00254453	0.0185254	0.23829	0	0	1	1	0.0571429	0.0458015	0.673813	1	0	0.0203562	1	1	Gain/Amp in MEDOC
11	90309898	90475535	165638	+	.	11:90309898-90475535	DISC1FP1	q14.3	0.0571429	0.00254453	0.0185254	0.23829	0	0	1	1	0.0571429	0.0458015	0.673813	1	0	0.0203562	1	1	Gain/Amp in MEDOC
11	90490863	90504516	13654	+	.	11:90490863-90504516	DISC1FP1	q14.3	0.0571429	0.00254453	0.0185254	0.23829	0	0	1	1	0.0571429	0.0458015	0.673813	1	0	0.0178117	1	1	Gain/Amp in MEDOC
11	90505760	90507155	1396	+	.	11:90505760-90507155	DISC1FP1	q14.3	0.0571429	0.00254453	0.0185254	0.23829	0	0	1	1	0.0571429	0.0483461	0.686045	1	0	0.0203562	1	1	Gain/Amp in MEDOC
11	90507561	90764112	256552	+	.	11:90507561-90764112	MIR1261	q14.3	0.0571429	0.00254453	0.0185254	0.23829	0	0	1	1	0.0571429	0.0458015	0.673813	1	0	0.0178117	1	1	Gain/Amp in MEDOC
11	90770248	90875200	104953	+	.	11:90770248-90875200	NA	q14.3	0.0571429	0.00254453	0.0185254	0.23829	0	0	1	1	0.0571429	0.0458015	0.673813	1	0	0.0178117	1	1	Gain/Amp in MEDOC
11	90880675	90882832	2158	+	.	11:90880675-90882832	NA	q14.3	0.0571429	0.00254453	0.0185254	0.23829	0	0	1	1	0.0571429	0.0483461	0.686045	1	0	0.0203562	1	1	Gain/Amp in MEDOC
11	90883299	90972178	88880	+	.	11:90883299-90972178	NA	q14.3	0.0571429	0.00254453	0.0185254	0.23829	0	0	1	1	0.0571429	0.0458015	0.673813	1	0	0.0178117	1	1	Gain/Amp in MEDOC
11	90973773	90973849	77	+	.	11:90973773-90973849	NA	q14.3	0.0571429	0.00254453	0.0185254	0.23829	0	0	1	1	0.0571429	0.0483461	0.686045	1	0	0.0203562	1	1	Gain/Amp in MEDOC
11	90974786	91203881	229096	+	.	11:90974786-91203881	NA	q14.3	0.0571429	0.00254453	0.0185254	0.23829	0	0	1	1	0.0571429	0.0458015	0.673813	1	0	0.0178117	1	1	Gain/Amp in MEDOC
11	91204363	91216073	11711	+	.	11:91204363-91216073	NA	q14.3	0.0571429	0.00254453	0.0185254	0.23829	0	0	1	1	0.0571429	0.0483461	0.686045	1	0	0.0203562	1	1	Gain/Amp in MEDOC
11	91219010	91278890	59881	+	.	11:91219010-91278890	NA	q14.3	0.0571429	0.00254453	0.0185254	0.23829	0	0	1	1	0.0571429	0.0458015	0.673813	1	0	0.0178117	1	1	Gain/Amp in MEDOC
11	91281407	91281846	440	+	.	11:91281407-91281846	NA	q14.3	0.0571429	0.00254453	0.0185254	0.23829	0	0	1	1	0.0571429	0.0483461	0.686045	1	0	0.0203562	1	1	Gain/Amp in MEDOC
11	91282964	91487582	204619	+	.	11:91282964-91487582	NA	q14.3	0.0571429	0.00254453	0.0185254	0.23829	0	0	1	1	0.0571429	0.0458015	0.673813	1	0	0.0178117	1	1	Gain/Amp in MEDOC
11	91487660	91489093	1434	+	.	11:91487660-91489093	NA	q14.3	0.0571429	0.00254453	0.0185254	0.23829	0	0	1	1	0.0571429	0.0483461	0.686045	1	0	0.0203562	1	1	Gain/Amp in MEDOC
11	91489927	91593030	103104	+	.	11:91489927-91593030	NA	q14.3	0.0571429	0.00254453	0.0185254	0.23829	0	0	1	1	0.0571429	0.0458015	0.673813	1	0	0.0178117	1	1	Gain/Amp in MEDOC
11	91594092	91599116	5025	+	.	11:91594092-91599116	NA	q14.3	0.0571429	0.00254453	0.0185254	0.23829	0	0	1	1	0.0571429	0.0483461	0.686045	1	0	0.0203562	1	1	Gain/Amp in MEDOC
11	91603695	91613484	9790	+	.	11:91603695-91613484	NA	q14.3	0.0571429	0.00254453	0.0185254	0.23829	0	0	1	1	0.0571429	0.0483461	0.686045	1	0	0.0178117	1	1	Gain/Amp in MEDOC
11	92595276	92629778	34503	+	.	11:92595276-92629778	FAT3	q14.3	0.0571429	0.00254453	0.0185254	0.23829	0	0	1	1	0.0571429	0.0483461	0.686045	1	0	0.0178117	1	1	Gain/Amp in MEDOC
11	92630246	92632130	1885	+	.	11:92630246-92632130	NA	q14.3	0.0571429	0.00254453	0.0185254	0.23829	0	0	1	1	0.0571429	0.0483461	0.686045	1	0	0.0178117	1	1	Gain/Amp in MEDOC
11	92632236	93255014	622779	+	.	11:92632236-93255014	SMCO4	q21	0.0571429	0.00254453	0.0185254	0.23829	0	0	1	1	0.0571429	0.0483461	0.686045	1	0	0.0152672	1	1	Gain/Amp in MEDOC
11	93255343	93255901	559	+	.	11:93255343-93255901	SMCO4	q21	0.0571429	0.00254453	0.0185254	0.23829	0	0	1	1	0.0571429	0.0483461	0.686045	1	0	0.0152672	1	1	Gain/Amp in MEDOC
11	93256918	93479302	222385	+	.	11:93256918-93479302	C11orf54	q21	0.0571429	0.00254453	0.0185254	0.23829	0	0	1	1	0.0571429	0.0483461	0.686045	1	0	0.0152672	1	1	Gain/Amp in MEDOC
11	93489977	93499506	9530	+	.	11:93489977-93499506	C11orf54	q21	0.0571429	0.00254453	0.0185254	0.23829	0	0	1	1	0.0571429	0.0508906	0.698571	1	0	0.0178117	1	1	Gain/Amp in MEDOC
11	93501297	93691008	189712	+	.	11:93501297-93691008	MED17	q21	0.0571429	0.00254453	0.0185254	0.23829	0	0	1	1	0.0571429	0.0483461	0.686045	1	0	0.0152672	1	1	Gain/Amp in MEDOC
11	93691332	93705273	13942	+	.	11:93691332-93705273	NA	q21	0.0571429	0.00254453	0.0185254	0.23829	0	0	1	1	0.0571429	0.0508906	0.698571	1	0	0.0152672	1	1	Gain/Amp in MEDOC
11	93707263	94230100	522838	+	.	11:93707263-94230100	GPR83	q21	0.0571429	0.00254453	0.0185254	0.23829	0	0	1	1	0.0571429	0.0483461	0.686045	1	0	0.0152672	1	1	Gain/Amp in MEDOC
11	94237793	94399029	161237	+	.	11:94237793-94399029	FUT4	q21	0.0857143	0.00254453	0.00190369	0.0900248	0	0	1	1	0.0571429	0.0483461	0.686045	1	0	0.0152672	1	1	Gain/Amp in MEDOC
11	94401073	94401439	367	+	.	11:94401073-94401439	LOC105369438	q21	0.0857143	0.00254453	0.00190369	0.0900248	0	0	1	1	0.0571429	0.0508906	0.698571	1	0	0.0178117	1	1	Gain/Amp in MEDOC
11	94401487	95038001	636515	+	.	11:94401487-95038001	SESN3	q21	0.0857143	0.00254453	0.00190369	0.0900248	0	0	1	1	0.0571429	0.0483461	0.686045	1	0	0.0152672	1	1	Gain/Amp in MEDOC
11	95038257	95038463	207	+	.	11:95038257-95038463	NA	q21	0.0857143	0.00254453	0.00190369	0.0900248	0	0	1	1	0.0571429	0.0508906	0.698571	1	0	0.0178117	1	1	Gain/Amp in MEDOC
11	95039270	95065302	26033	+	.	11:95039270-95065302	NA	q21	0.0857143	0.00254453	0.00190369	0.0900248	0	0	1	1	0.0571429	0.0483461	0.686045	1	0	0.0152672	1	1	Gain/Amp in MEDOC
11	95067160	95077889	10730	+	.	11:95067160-95077889	NA	q21	0.0857143	0.00254453	0.00190369	0.0900248	0	0.00254453	1	1	0.0571429	0.0483461	0.686045	1	0	0.0152672	1	1	Gain/Amp in MEDOC
11	95078042	95431183	353142	+	.	11:95078042-95431183	NA	q21	0.0857143	0.00254453	0.00190369	0.0900248	0	0	1	1	0.0571429	0.0483461	0.686045	1	0	0.0152672	1	1	Gain/Amp in MEDOC
11	95432256	95433259	1004	+	.	11:95432256-95433259	NA	q21	0.0857143	0.00254453	0.00190369	0.0900248	0	0	1	1	0.0571429	0.0508906	0.698571	1	0	0.0178117	1	1	Gain/Amp in MEDOC
11	95434010	95615765	181756	+	.	11:95434010-95615765	MTMR2	q21	0.0857143	0.00254453	0.00190369	0.0900248	0	0	1	1	0.0571429	0.0483461	0.686045	1	0	0.0152672	1	1	Gain/Amp in MEDOC
11	95620336	95620359	24	+	.	11:95620336-95620359	MTMR2	q21	0.0857143	0.00254453	0.00190369	0.0900248	0	0	1	1	0.0571429	0.0483461	0.686045	1	0	0.0178117	1	1	Gain/Amp in MEDOC
11	95624032	95653749	29718	+	.	11:95624032-95653749	MTMR2	q21	0.0857143	0.00254453	0.00190369	0.0900248	0	0	1	1	0.0571429	0.0483461	0.686045	1	0	0.0152672	1	1	Gain/Amp in MEDOC
11	95675329	95915588	240260	+	.	11:95675329-95915588	MAML2	q21	0.0857143	0.00254453	0.00190369	0.0900248	0.0285714	0	0.0817757	1	0.0571429	0.0483461	0.686045	1	0	0.0152672	1	1	Gain/Amp in MEDOC
11	95940264	96126429	186166	+	.	11:95940264-96126429	CCDC82	q21	0.114286	0.00254453	0.000178787	0.0534032	0.0285714	0	0.0817757	1	0.0571429	0.0483461	0.686045	1	0	0.0152672	1	1	Gain/Amp in MEDOC
11	96134326	96136033	1708	+	.	11:96134326-96136033	NA	q21	0.114286	0.00254453	0.000178787	0.0534032	0.0285714	0	0.0817757	1	0.0571429	0.0483461	0.686045	1	0	0.0152672	1	1	Gain/Amp in MEDOC
11	96145334	96204301	58968	+	.	11:96145334-96204301	JRKL-AS1	q21	0.114286	0.00508906	0.000505009	0.0640861	0.0285714	0	0.0817757	1	0.0571429	0.0483461	0.686045	1	0	0.0152672	1	1	Gain/Amp in MEDOC
11	96204781	96226824	22044	+	.	11:96204781-96226824	JRKL-AS1	q21	0.114286	0.00508906	0.000505009	0.0640861	0.0285714	0	0.0817757	1	0.0571429	0.0508906	0.698571	1	0	0.0178117	1	1	Gain/Amp in MEDOC
11	96226948	96243189	16242	+	.	11:96226948-96243189	LINC02737	q21	0.114286	0.00254453	0.000178787	0.0534032	0.0285714	0	0.0817757	1	0.0571429	0.0508906	0.698571	1	0	0.0178117	1	1	Gain/Amp in MEDOC
11	96286817	96526276	239460	+	.	11:96286817-96526276	NA	q21	0.114286	0.00254453	0.000178787	0.0534032	0.0285714	0	0.0817757	1	0.0571429	0.0483461	0.686045	1	0	0.0152672	1	1	Gain/Amp in MEDOC
11	96526751	96548221	21471	+	.	11:96526751-96548221	NA	q21	0.114286	0.00254453	0.000178787	0.0534032	0.0285714	0	0.0817757	1	0.0571429	0.0508906	0.698571	1	0	0.0178117	1	1	Gain/Amp in MEDOC
11	96551512	96649383	97872	+	.	11:96551512-96649383	NA	q21	0.114286	0.00254453	0.000178787	0.0534032	0.0285714	0	0.0817757	1	0.0571429	0.0483461	0.686045	1	0	0.0152672	1	1	Gain/Amp in MEDOC
11	96649823	96652355	2533	+	.	11:96649823-96652355	NA	q21	0.114286	0.00254453	0.000178787	0.0534032	0.0285714	0	0.0817757	1	0.0571429	0.0508906	0.698571	1	0	0.0178117	1	1	Gain/Amp in MEDOC
11	96653940	96771187	117248	+	.	11:96653940-96771187	NA	q21	0.114286	0.00254453	0.000178787	0.0534032	0.0285714	0	0.0817757	1	0.0571429	0.0483461	0.686045	1	0	0.0152672	1	1	Gain/Amp in MEDOC
11	96771978	96784839	12862	+	.	11:96771978-96784839	NA	q21	0.114286	0.00254453	0.000178787	0.0534032	0.0285714	0	0.0817757	1	0.0571429	0.0508906	0.698571	1	0	0.0178117	1	1	Gain/Amp in MEDOC
11	96787149	97116016	328868	+	.	11:96787149-97116016	NA	q21	0.114286	0.00254453	0.000178787	0.0534032	0.0285714	0	0.0817757	1	0.0571429	0.0483461	0.686045	1	0	0.0152672	1	1	Gain/Amp in MEDOC
11	97118550	97118867	318	+	.	11:97118550-97118867	NA	q21	0.114286	0.00254453	0.000178787	0.0534032	0.0285714	0	0.0817757	1	0.0571429	0.0508906	0.698571	1	0	0.0178117	1	1	Gain/Amp in MEDOC
11	97119940	97129280	9341	+	.	11:97119940-97129280	NA	q21	0.114286	0.00254453	0.000178787	0.0534032	0.0285714	0	0.0817757	1	0.0571429	0.0483461	0.686045	1	0	0.0152672	1	1	Gain/Amp in MEDOC
11	97131150	97148352	17203	+	.	11:97131150-97148352	NA	q21	0.114286	0.00254453	0.000178787	0.0534032	0.0285714	0	0.0817757	1	0.0571429	0.0508906	0.698571	1	0	0.0178117	1	1	Gain/Amp in MEDOC
11	97156473	97159034	2562	+	.	11:97156473-97159034	NA	q21	0.114286	0.00254453	0.000178787	0.0534032	0.0285714	0	0.0817757	1	0.0571429	0.0534351	1	1	0	0.0178117	1	1	Gain/Amp in MEDOC
11	97159807	97233118	73312	+	.	11:97159807-97233118	NA	q22.1	0.114286	0.00254453	0.000178787	0.0534032	0.0285714	0	0.0817757	1	0.0571429	0.0559796	1	1	0	0.0203562	1	1	Gain/Amp in MEDOC
11	97235655	97235655	1	+	.	11:97235655-97235655	NA	q22.1	0.114286	0.00254453	0.000178787	0.0534032	0.0285714	0	0.0817757	1	0.0571429	0.0534351	1	1	0	0.0203562	1	1	Gain/Amp in MEDOC
11	97238296	97302684	64389	+	.	11:97238296-97302684	NA	q22.1	0.114286	0.00254453	0.000178787	0.0534032	0.0285714	0	0.0817757	1	0.0571429	0.0508906	0.698571	1	0	0.0178117	1	1	Gain/Amp in MEDOC
11	97302824	97401313	98490	+	.	11:97302824-97401313	NA	q22.1	0.114286	0.00254453	0.000178787	0.0534032	0.0285714	0	0.0817757	1	0.0571429	0.0483461	0.686045	1	0	0.0152672	1	1	Gain/Amp in MEDOC
11	97401979	97401979	1	+	.	11:97401979-97401979	NA	q22.1	0.114286	0.00254453	0.000178787	0.0534032	0.0285714	0	0.0817757	1	0.0571429	0.0508906	0.698571	1	0	0.0178117	1	1	Gain/Amp in MEDOC
11	97402416	97402447	32	+	.	11:97402416-97402447	NA	q22.1	0.114286	0.00254453	0.000178787	0.0534032	0.0285714	0	0.0817757	1	0.0571429	0.0534351	1	1	0	0.0203562	1	1	Gain/Amp in MEDOC
11	97404176	97788260	384085	+	.	11:97404176-97788260	NA	q22.1	0.114286	0.00254453	0.000178787	0.0534032	0.0285714	0	0.0817757	1	0.0571429	0.0483461	0.686045	1	0	0.0152672	1	1	Gain/Amp in MEDOC
11	97809619	97811017	1399	+	.	11:97809619-97811017	NA	q22.1	0.0857143	0.00254453	0.00190369	0.0900248	0.0285714	0	0.0817757	1	0.0571429	0.0508906	0.698571	1	0	0.0178117	1	1	Gain/Amp in MEDOC
11	97811125	98058992	247868	+	.	11:97811125-98058992	NA	q22.1	0.0857143	0.00254453	0.00190369	0.0900248	0.0285714	0	0.0817757	1	0.0571429	0.0483461	0.686045	1	0	0.0152672	1	1	Gain/Amp in MEDOC
11	98125610	98125610	1	+	.	11:98125610-98125610	NA	q22.1	0.0857143	0.00254453	0.00190369	0.0900248	0.0285714	0	0.0817757	1	0.0571429	0.0483461	0.686045	1	0	0.0152672	1	1	Gain/Amp in MEDOC
11	98162206	98223473	61268	+	.	11:98162206-98223473	NA	q22.1	0.0571429	0.00254453	0.0185254	0.23829	0	0	1	1	0.0571429	0.0483461	0.686045	1	0	0.0152672	1	1	Gain/Amp in MEDOC
11	98224519	98224676	158	+	.	11:98224519-98224676	NA	q22.1	0.0571429	0.00254453	0.0185254	0.23829	0	0	1	1	0.0571429	0.0483461	0.686045	1	0	0.0178117	1	1	Gain/Amp in MEDOC
11	98225143	98309728	84586	+	.	11:98225143-98309728	NA	q22.1	0.0571429	0.00254453	0.0185254	0.23829	0	0	1	1	0.0571429	0.0483461	0.686045	1	0	0.0152672	1	1	Gain/Amp in MEDOC
11	98349181	98545400	196220	+	.	11:98349181-98545400	NA	q22.1	0.0571429	0.00254453	0.0185254	0.23829	0	0	1	1	0.0571429	0.0483461	0.686045	1	0	0.0152672	1	1	Gain/Amp in MEDOC
11	98546750	98547202	453	+	.	11:98546750-98547202	NA	q22.1	0.0571429	0.00254453	0.0185254	0.23829	0	0	1	1	0.0571429	0.0483461	0.686045	1	0	0.0178117	1	1	Gain/Amp in MEDOC
11	98550916	98805168	254253	+	.	11:98550916-98805168	NA	q22.1	0.0571429	0.00254453	0.0185254	0.23829	0	0	1	1	0.0571429	0.0483461	0.686045	1	0	0.0152672	1	1	Gain/Amp in MEDOC
11	98811159	98811788	630	+	.	11:98811159-98811788	NA	q22.1	0.0571429	0.00254453	0.0185254	0.23829	0	0	1	1	0.0571429	0.0508906	0.698571	1	0	0.0178117	1	1	Gain/Amp in MEDOC
11	98814183	99319147	504965	+	.	11:98814183-99319147	CNTN5	q22.1	0.0571429	0.00254453	0.0185254	0.23829	0	0	1	1	0.0571429	0.0483461	0.686045	1	0	0.0152672	1	1	Gain/Amp in MEDOC
11	99321394	99322002	609	+	.	11:99321394-99322002	CNTN5	q22.1	0.0571429	0.00254453	0.0185254	0.23829	0	0	1	1	0.0571429	0.0508906	0.698571	1	0	0.0178117	1	1	Gain/Amp in MEDOC
11	99322049	99353726	31678	+	.	11:99322049-99353726	CNTN5	q22.1	0.0571429	0.00254453	0.0185254	0.23829	0	0	1	1	0.0571429	0.0483461	0.686045	1	0	0.0152672	1	1	Gain/Amp in MEDOC
11	99358582	99363272	4691	+	.	11:99358582-99363272	CNTN5	q22.1	0.0571429	0.00254453	0.0185254	0.23829	0	0	1	1	0.0571429	0.0508906	0.698571	1	0	0.0178117	1	1	Gain/Amp in MEDOC
11	99364126	99379174	15049	+	.	11:99364126-99379174	CNTN5	q22.1	0.0571429	0.00254453	0.0185254	0.23829	0	0	1	1	0.0571429	0.0534351	1	1	0	0.0178117	1	1	Gain/Amp in MEDOC
11	99382636	99467966	85331	+	.	11:99382636-99467966	CNTN5	q22.1	0.0571429	0.00254453	0.0185254	0.23829	0	0	1	1	0.0571429	0.0508906	0.698571	1	0	0.0152672	1	1	Gain/Amp in MEDOC
11	99479918	99499207	19290	+	.	11:99479918-99499207	CNTN5	q22.1	0.0571429	0.00254453	0.0185254	0.23829	0	0	1	1	0.0571429	0.0534351	1	1	0	0.0178117	1	1	Gain/Amp in MEDOC
11	99503220	99507975	4756	+	.	11:99503220-99507975	CNTN5	q22.1	0.0571429	0.00254453	0.0185254	0.23829	0	0	1	1	0.0571429	0.0508906	0.698571	1	0	0.0152672	1	1	Gain/Amp in MEDOC
11	99508627	99512499	3873	+	.	11:99508627-99512499	CNTN5	q22.1	0.0571429	0.00254453	0.0185254	0.23829	0	0	1	1	0.0571429	0.0534351	1	1	0	0.0178117	1	1	Gain/Amp in MEDOC
11	99512554	99514442	1889	+	.	11:99512554-99514442	CNTN5	q22.1	0.0571429	0.00254453	0.0185254	0.23829	0	0	1	1	0.0571429	0.0508906	0.698571	1	0	0.0152672	1	1	Gain/Amp in MEDOC
11	99574547	99581113	6567	+	.	11:99574547-99581113	CNTN5	q22.1	0.0571429	0.00254453	0.0185254	0.23829	0	0	1	1	0.0571429	0.0508906	0.698571	1	0	0.0178117	1	1	Gain/Amp in MEDOC
11	99587080	99831773	244694	+	.	11:99587080-99831773	CNTN5	q22.1	0.0571429	0.00254453	0.0185254	0.23829	0	0	1	1	0.0571429	0.0483461	0.686045	1	0	0.0152672	1	1	Gain/Amp in MEDOC
11	99832273	99849969	17697	+	.	11:99832273-99849969	CNTN5	q22.1	0.0571429	0.00254453	0.0185254	0.23829	0	0	1	1	0.0571429	0.0508906	0.698571	1	0	0.0178117	1	1	Gain/Amp in MEDOC
11	99850075	99915016	64942	+	.	11:99850075-99915016	CNTN5	q22.1	0.0571429	0.00254453	0.0185254	0.23829	0	0	1	1	0.0571429	0.0483461	0.686045	1	0	0.0152672	1	1	Gain/Amp in MEDOC
12	9002699	9009060	6362	+	.	12:9002699-9009060	A2ML1	p13.31	0.0857143	0.00763359	0.00847706	0.15519	0.0285714	0	0.0817757	1	0.0285714	0.0305344	1	1	0.0285714	0.00254453	0.15704	1	Gain/Amp in MEDOC
12	9011241	9013755	2515	+	.	12:9011241-9013755	A2ML1	p13.31	0.0857143	0.00763359	0.00847706	0.15519	0.0285714	0	0.0817757	1	0.0285714	0.0330789	1	1	0.0285714	0.00508906	0.226297	1	Gain/Amp in MEDOC
12	9016194	9032238	16045	+	.	12:9016194-9032238	A2ML1	p13.31	0.0857143	0.00763359	0.00847706	0.15519	0.0285714	0	0.0817757	1	0.0285714	0.0305344	1	1	0.0285714	0.00254453	0.15704	1	Gain/Amp in MEDOC
12	9521285	9521285	1	+	.	12:9521285-9521285	LINC02367	p13.31	0.0857143	0.00763359	0.00847706	0.15519	0.0285714	0	0.0817757	1	0.0285714	0.0305344	1	1	0.0285714	0.00254453	0.15704	1	Gain/Amp in MEDOC
12	9541676	9541676	1	+	.	12:9541676-9541676	LINC02367	p13.31	0.0857143	0.00763359	0.00847706	0.15519	0.0285714	0	0.0817757	1	0.0571429	0.0305344	0.319842	1	0.0571429	0.00254453	0.0185254	1	Gain/Amp in MEDOC
12	9564840	9564840	1	+	.	12:9564840-9564840	NA	p13.31	0.114286	0.00763359	0.00110952	0.0900248	0.0285714	0	0.0817757	1	0.0571429	0.0305344	0.319842	1	0.0571429	0.00254453	0.0185254	1	Gain/Amp in MEDOC
12	9637323	9713366	76044	+	.	12:9637323-9713366	OVOS	p13.31	0.114286	0.00763359	0.00110952	0.0900248	0.0285714	0	0.0817757	1	0.0857143	0.0305344	0.115349	1	0.0857143	0.00254453	0.00190369	1	Gain/Amp in MEDOC
12	9735469	9743799	8331	+	.	12:9735469-9743799	NA	p13.31	0.0857143	0.00763359	0.00847706	0.15519	0.0285714	0	0.0817757	1	0.0285714	0.0305344	1	1	0.0285714	0.00254453	0.15704	1	Gain/Amp in MEDOC
12	9744633	9745778	1146	+	.	12:9744633-9745778	NA	p13.31	0.0857143	0.00763359	0.00847706	0.15519	0.0285714	0	0.0817757	1	0.0285714	0.0330789	1	1	0.0285714	0.00508906	0.226297	1	Gain/Amp in MEDOC
12	9746097	9880267	134171	+	.	12:9746097-9880267	CLECL1	p13.31	0.0857143	0.00763359	0.00847706	0.15519	0.0285714	0	0.0817757	1	0.0285714	0.0305344	1	1	0.0285714	0.00254453	0.15704	1	Gain/Amp in MEDOC
12	9888016	9889076	1061	+	.	12:9888016-9889076	NA	p13.31	0.0857143	0.00763359	0.00847706	0.15519	0.0285714	0	0.0817757	1	0.0285714	0.0330789	1	1	0.0285714	0.00508906	0.226297	1	Gain/Amp in MEDOC
12	9894161	9896639	2479	+	.	12:9894161-9896639	NA	p13.31	0.0857143	0.00763359	0.00847706	0.15519	0.0285714	0	0.0817757	1	0.0285714	0.0330789	1	1	0.0285714	0.00508906	0.226297	1	Gain/Amp in MEDOC
12	9897434	9910164	12731	+	.	12:9897434-9910164	CD69	p13.31	0.0857143	0.00763359	0.00847706	0.15519	0.0285714	0	0.0817757	1	0.0285714	0.0305344	1	1	0.0285714	0.00254453	0.15704	1	Gain/Amp in MEDOC
12	9914680	9984726	70047	+	.	12:9914680-9984726	KLRF1	p13.31	0.0857143	0.00763359	0.00847706	0.15519	0.0285714	0	0.0817757	1	0.0285714	0.0305344	1	1	0.0285714	0.00254453	0.15704	1	Gain/Amp in MEDOC
12	9987960	10024465	36506	+	.	12:9987960-10024465	KLRF1	p13.31	0.0857143	0.0101781	0.0140027	0.209697	0.0285714	0	0.0817757	1	0.0285714	0.0305344	1	1	0.0285714	0.00254453	0.15704	1	Gain/Amp in MEDOC
12	10029514	10029527	14	+	.	12:10029514-10029527	NA	p13.31	0.0857143	0.0101781	0.0140027	0.209697	0.0285714	0	0.0817757	1	0.0285714	0.0330789	1	1	0.0285714	0.00508906	0.226297	1	Gain/Amp in MEDOC
12	10030212	10134616	104405	+	.	12:10030212-10134616	CLEC12A	p13.2	0.0857143	0.0101781	0.0140027	0.209697	0.0285714	0	0.0817757	1	0.0285714	0.0305344	1	1	0.0285714	0.00254453	0.15704	1	Gain/Amp in MEDOC
12	10137446	10142568	5123	+	.	12:10137446-10142568	CLEC12A	p13.2	0.0857143	0.0101781	0.0140027	0.209697	0.0285714	0	0.0817757	1	0.0571429	0.0305344	0.319842	1	0.0285714	0.00254453	0.15704	1	Gain/Amp in MEDOC
12	10142897	10143498	602	+	.	12:10142897-10143498	NA	p13.2	0.0857143	0.0101781	0.0140027	0.209697	0.0285714	0	0.0817757	1	0.0571429	0.0330789	0.351302	1	0.0285714	0.00508906	0.226297	1	Gain/Amp in MEDOC
12	10143603	10218464	74862	+	.	12:10143603-10218464	CLEC12B	p13.2	0.0857143	0.0101781	0.0140027	0.209697	0.0285714	0	0.0817757	1	0.0571429	0.0305344	0.319842	1	0.0285714	0.00254453	0.15704	1	Gain/Amp in MEDOC
12	10228044	10562264	334221	+	.	12:10228044-10562264	KLRK1	p13.2	0.0857143	0.0101781	0.0140027	0.209697	0.0285714	0	0.0817757	1	0.0857143	0.0305344	0.115349	1	0.0285714	0.00254453	0.15704	1	Gain/Amp in MEDOC
12	10565896	10675930	110035	+	.	12:10565896-10675930	EIF2S3B	p13.2	0.0857143	0.0101781	0.0140027	0.209697	0.0285714	0	0.0817757	1	0.0857143	0.0305344	0.115349	1	0.0285714	0.00254453	0.15704	1	Gain/Amp in MEDOC
12	10717442	11021207	303766	+	.	12:10717442-11021207	LINC02366	p13.2	0.0857143	0.0101781	0.0140027	0.209697	0.0285714	0	0.0817757	1	0.0857143	0.0279898	0.0976368	1	0.0285714	0	0.0817757	1	Gain/Amp in MEDOC
12	11021884	11061373	39490	+	.	12:11021884-11061373	TAS2R13	p13.2	0.0857143	0.0101781	0.0140027	0.209697	0.0285714	0	0.0817757	1	0.0857143	0.0279898	0.0976368	1	0.0285714	0	0.0817757	1	Gain/Amp in MEDOC
12	11061845	11152443	90599	+	.	12:11061845-11152443	TAS2R20	p13.2	0.114286	0.0101781	0.00208953	0.0900248	0.0571429	0	0.00651141	1	0.0857143	0.0279898	0.0976368	1	0.0285714	0	0.0817757	1	Gain/Amp in MEDOC
12	11356080	11502206	146127	+	.	12:11356080-11502206	PRB4	p13.2	0.0857143	0.0101781	0.0140027	0.209697	0.0285714	0	0.0817757	1	0.0857143	0.0254453	0.0811833	1	0.0285714	0	0.0817757	1	Gain/Amp in MEDOC
12	11527922	11539620	11699	+	.	12:11527922-11539620	PRB1	p13.2	0.0857143	0.0101781	0.0140027	0.209697	0.0285714	0	0.0817757	1	0.114286	0.0254453	0.0208539	0.391796	0.0571429	0	0.00651141	1	Gain/Amp in MEDOC
12	11549660	11581774	32115	+	.	12:11549660-11581774	NA	p13.2	0.0857143	0.0101781	0.0140027	0.209697	0.0285714	0	0.0817757	1	0.0857143	0.0254453	0.0811833	1	0.0285714	0	0.0817757	1	Gain/Amp in MEDOC
12	11582045	11582897	853	+	.	12:11582045-11582897	NA	p13.2	0.0857143	0.0101781	0.0140027	0.209697	0.0285714	0	0.0817757	1	0.0857143	0.0279898	0.0976368	1	0.0285714	0.00254453	0.15704	1	Gain/Amp in MEDOC
12	11586163	11593336	7174	+	.	12:11586163-11593336	LOC440084	p13.2	0.0857143	0.0101781	0.0140027	0.209697	0.0285714	0	0.0817757	1	0.0857143	0.0254453	0.0811833	1	0.0285714	0	0.0817757	1	Gain/Amp in MEDOC
12	11598347	11626052	27706	+	.	12:11598347-11626052	LOC440084	p13.2	0.0857143	0.0101781	0.0140027	0.209697	0.0285714	0	0.0817757	1	0.0857143	0.0279898	0.0976368	1	0.0285714	0.00254453	0.15704	1	Gain/Amp in MEDOC
12	11628644	11824340	195697	+	.	12:11628644-11824340	LINC01252	p13.2	0.0857143	0.0101781	0.0140027	0.209697	0.0285714	0	0.0817757	1	0.0857143	0.0254453	0.0811833	1	0.0285714	0	0.0817757	1	Gain/Amp in MEDOC
12	11830376	11921305	90930	+	.	12:11830376-11921305	ETV6	p13.2	0.0857143	0.0101781	0.0140027	0.209697	0.0285714	0	0.0817757	1	0.0857143	0.0279898	0.0976368	1	0.0285714	0.00254453	0.15704	1	Gain/Amp in MEDOC
12	11927460	12468058	540599	+	.	12:11927460-12468058	BCL2L14	p13.2	0.0857143	0.0101781	0.0140027	0.209697	0.0285714	0	0.0817757	1	0.0857143	0.0254453	0.0811833	1	0.0285714	0	0.0817757	1	Gain/Amp in MEDOC
12	12482448	12482503	56	+	.	12:12482448-12482503	MANSC1	p13.2	0.0857143	0.0101781	0.0140027	0.209697	0.0285714	0	0.0817757	1	0.0857143	0.0279898	0.0976368	1	0.0285714	0.00254453	0.15704	1	Gain/Amp in MEDOC
12	12486705	12572883	86179	+	.	12:12486705-12572883	MANSC1	p13.2	0.0857143	0.0101781	0.0140027	0.209697	0.0285714	0	0.0817757	1	0.0857143	0.0254453	0.0811833	1	0.0285714	0	0.0817757	1	Gain/Amp in MEDOC
12	12589069	12710949	121881	+	.	12:12589069-12710949	DUSP16	p13.2	0.0857143	0.0101781	0.0140027	0.209697	0.0285714	0	0.0817757	1	0.0857143	0.0254453	0.0811833	1	0.0285714	0	0.0817757	1	Gain/Amp in MEDOC
12	12710989	12761794	50806	+	.	12:12710989-12761794	DUSP16	p13.2	0.0857143	0.0101781	0.0140027	0.209697	0.0285714	0	0.0817757	1	0.0857143	0.0254453	0.0811833	1	0.0285714	0	0.0817757	1	Gain/Amp in MEDOC
12	12770394	12774082	3689	+	.	12:12770394-12774082	CREBL2	p13.2	0.0857143	0.0101781	0.0140027	0.209697	0.0285714	0	0.0817757	1	0.0857143	0.0279898	0.0976368	1	0.0285714	0.00254453	0.15704	1	Gain/Amp in MEDOC
12	12782901	12973420	190520	+	.	12:12782901-12973420	APOLD1	p13.1	0.0857143	0.0101781	0.0140027	0.209697	0.0285714	0	0.0817757	1	0.0857143	0.0305344	0.115349	1	0.0285714	0.00254453	0.15704	1	Gain/Amp in MEDOC
12	12976115	12995637	19523	+	.	12:12976115-12995637	DDX47	p13.1	0.0857143	0.0101781	0.0140027	0.209697	0.0285714	0	0.0817757	1	0.0857143	0.0279898	0.0976368	1	0.0285714	0	0.0817757	1	Gain/Amp in MEDOC
12	13003894	13013521	9628	+	.	12:13003894-13013521	NA	p13.1	0.0857143	0.0101781	0.0140027	0.209697	0.0285714	0	0.0817757	1	0.0857143	0.0305344	0.115349	1	0.0285714	0.00254453	0.15704	1	Gain/Amp in MEDOC
12	13017111	13034695	17585	+	.	12:13017111-13034695	RPL13AP20	p13.1	0.0857143	0.0101781	0.0140027	0.209697	0.0285714	0	0.0817757	1	0.0857143	0.0279898	0.0976368	1	0.0285714	0	0.0817757	1	Gain/Amp in MEDOC
12	13035678	13035720	43	+	.	12:13035678-13035720	NA	p13.1	0.0857143	0.0101781	0.0140027	0.209697	0.0285714	0	0.0817757	1	0.0857143	0.0305344	0.115349	1	0.0285714	0.00254453	0.15704	1	Gain/Amp in MEDOC
12	13038295	13043119	4825	+	.	12:13038295-13043119	NA	p13.1	0.0857143	0.0101781	0.0140027	0.209697	0.0285714	0	0.0817757	1	0.0857143	0.0279898	0.0976368	1	0.0285714	0	0.0817757	1	Gain/Amp in MEDOC
12	13338026	13593879	255854	+	.	12:13338026-13593879	LINC01559	p13.1	0.0857143	0.0101781	0.0140027	0.209697	0.0285714	0	0.0817757	1	0.0857143	0.0254453	0.0811833	1	0.0285714	0	0.0817757	1	Gain/Amp in MEDOC
12	13596265	13686276	90012	+	.	12:13596265-13686276	NA	p13.1	0.0857143	0.0101781	0.0140027	0.209697	0.0285714	0	0.0817757	1	0.0857143	0.0254453	0.0811833	1	0.0285714	0	0.0817757	1	Gain/Amp in MEDOC
12	13687006	13687294	289	+	.	12:13687006-13687294	NA	p13.1	0.0857143	0.0101781	0.0140027	0.209697	0.0285714	0	0.0817757	1	0.0857143	0.0279898	0.0976368	1	0.0285714	0.00254453	0.15704	1	Gain/Amp in MEDOC
12	13690402	13944559	254158	+	.	12:13690402-13944559	GRIN2B	p13.1	0.0857143	0.0101781	0.0140027	0.209697	0.0285714	0	0.0817757	1	0.0857143	0.0254453	0.0811833	1	0.0285714	0	0.0817757	1	Gain/Amp in MEDOC
12	13945247	13954666	9420	+	.	12:13945247-13954666	GRIN2B	p13.1	0.0857143	0.0101781	0.0140027	0.209697	0.0285714	0	0.0817757	1	0.0857143	0.0279898	0.0976368	1	0.0285714	0.00254453	0.15704	1	Gain/Amp in MEDOC
12	13954737	14136141	181405	+	.	12:13954737-14136141	GRIN2B	p13.1	0.0857143	0.0101781	0.0140027	0.209697	0.0285714	0	0.0817757	1	0.0857143	0.0254453	0.0811833	1	0.0285714	0	0.0817757	1	Gain/Amp in MEDOC
12	14136958	14142937	5980	+	.	12:14136958-14142937	NA	p13.1	0.0857143	0.0101781	0.0140027	0.209697	0.0285714	0	0.0817757	1	0.0857143	0.0279898	0.0976368	1	0.0285714	0.00254453	0.15704	1	Gain/Amp in MEDOC
12	14147246	14210931	63686	+	.	12:14147246-14210931	NA	p13.1	0.0857143	0.0101781	0.0140027	0.209697	0.0285714	0	0.0817757	1	0.0857143	0.0254453	0.0811833	1	0.0285714	0	0.0817757	1	Gain/Amp in MEDOC
12	14214683	14214767	85	+	.	12:14214683-14214767	NA	p13.1	0.0857143	0.0101781	0.0140027	0.209697	0.0285714	0	0.0817757	1	0.0857143	0.0305344	0.115349	1	0.0285714	0.00508906	0.226297	1	Gain/Amp in MEDOC
12	14218591	15126003	907413	+	.	12:14218591-15126003	ARHGDIB	p12.3	0.0857143	0.0101781	0.0140027	0.209697	0.0285714	0	0.0817757	1	0.0857143	0.0254453	0.0811833	1	0.0285714	0	0.0817757	1	Gain/Amp in MEDOC
12	15130644	15365558	234915	+	.	12:15130644-15365558	RERG-AS1	p12.3	0.0857143	0.00763359	0.00847706	0.15519	0.0285714	0	0.0817757	1	0.0857143	0.0254453	0.0811833	1	0.0285714	0	0.0817757	1	Gain/Amp in MEDOC
12	15366451	15370878	4428	+	.	12:15366451-15370878	RERG	p12.3	0.0857143	0.00763359	0.00847706	0.15519	0.0285714	0	0.0817757	1	0.0857143	0.0279898	0.0976368	1	0.0285714	0.00254453	0.15704	1	Gain/Amp in MEDOC
12	15392071	15522507	130437	+	.	12:15392071-15522507	PTPRO	p12.3	0.0857143	0.00763359	0.00847706	0.15519	0.0285714	0	0.0817757	1	0.0857143	0.0254453	0.0811833	1	0.0285714	0	0.0817757	1	Gain/Amp in MEDOC
12	15539883	15618898	79016	+	.	12:15539883-15618898	PTPRO	p12.3	0.0857143	0.00763359	0.00847706	0.15519	0.0285714	0	0.0817757	1	0.0857143	0.0254453	0.0811833	1	0.0285714	0	0.0817757	1	Gain/Amp in MEDOC
12	15619681	15619906	226	+	.	12:15619681-15619906	PTPRO	p12.3	0.0857143	0.00763359	0.00847706	0.15519	0.0285714	0	0.0817757	1	0.0857143	0.0254453	0.0811833	1	0.0285714	0.00254453	0.15704	1	Gain/Amp in MEDOC
12	15620803	16123913	503111	+	.	12:15620803-16123913	STRAP	p12.3	0.0857143	0.00763359	0.00847706	0.15519	0.0285714	0	0.0817757	1	0.0857143	0.0254453	0.0811833	1	0.0285714	0	0.0817757	1	Gain/Amp in MEDOC
12	16124142	16437599	313458	+	.	12:16124142-16437599	SLC15A5	p12.3	0.0857143	0.00763359	0.00847706	0.15519	0.0285714	0	0.0817757	1	0.0857143	0.0279898	0.0976368	1	0.0285714	0.00254453	0.15704	1	Gain/Amp in MEDOC
12	16437914	16561264	123351	+	.	12:16437914-16561264	MGST1	p12.3	0.0857143	0.00763359	0.00847706	0.15519	0.0285714	0	0.0817757	1	0.0857143	0.0254453	0.0811833	1	0.0285714	0	0.0817757	1	Gain/Amp in MEDOC
12	16566038	16566232	195	+	.	12:16566038-16566232	NA	p12.3	0.0857143	0.00763359	0.00847706	0.15519	0.0285714	0	0.0817757	1	0.0857143	0.0279898	0.0976368	1	0.0285714	0.00254453	0.15704	1	Gain/Amp in MEDOC
12	16568056	16568289	234	+	.	12:16568056-16568289	NA	p12.3	0.0857143	0.00763359	0.00847706	0.15519	0.0285714	0	0.0817757	1	0.0857143	0.0254453	0.0811833	1	0.0285714	0	0.0817757	1	Gain/Amp in MEDOC
12	16568303	16568325	23	+	.	12:16568303-16568325	NA	p12.3	0.0857143	0.00763359	0.00847706	0.15519	0.0285714	0	0.0817757	1	0.0857143	0.0279898	0.0976368	1	0.0285714	0.00254453	0.15704	1	Gain/Amp in MEDOC
12	16568461	16575899	7439	+	.	12:16568461-16575899	NA	p12.3	0.0857143	0.00763359	0.00847706	0.15519	0.0285714	0	0.0817757	1	0.0857143	0.0254453	0.0811833	1	0.0285714	0	0.0817757	1	Gain/Amp in MEDOC
12	16578035	16580197	2163	+	.	12:16578035-16580197	NA	p12.3	0.0857143	0.0101781	0.0140027	0.209697	0.0285714	0.00254453	0.15704	1	0.0857143	0.0254453	0.0811833	1	0.0285714	0	0.0817757	1	Gain/Amp in MEDOC
12	16580263	16607134	26872	+	.	12:16580263-16607134	NA	p12.3	0.0857143	0.0101781	0.0140027	0.209697	0.0285714	0.00254453	0.15704	1	0.0857143	0.0279898	0.0976368	1	0.0285714	0.00254453	0.15704	1	Gain/Amp in MEDOC
12	16613127	16671549	58423	+	.	12:16613127-16671549	NA	p12.3	0.0857143	0.0101781	0.0140027	0.209697	0.0285714	0.00254453	0.15704	1	0.0857143	0.0254453	0.0811833	1	0.0285714	0	0.0817757	1	Gain/Amp in MEDOC
12	16672401	16672809	409	+	.	12:16672401-16672809	NA	p12.3	0.0857143	0.0101781	0.0140027	0.209697	0.0285714	0.00254453	0.15704	1	0.0857143	0.0254453	0.0811833	1	0.0285714	0.00254453	0.15704	1	Gain/Amp in MEDOC
12	16676167	16728297	52131	+	.	12:16676167-16728297	LMO3	p12.3	0.0857143	0.0101781	0.0140027	0.209697	0.0285714	0.00254453	0.15704	1	0.0857143	0.0254453	0.0811833	1	0.0285714	0	0.0817757	1	Gain/Amp in MEDOC
12	16731950	16953625	221676	+	.	12:16731950-16953625	LMO3	p12.3	0.0857143	0.00763359	0.00847706	0.15519	0.0285714	0	0.0817757	1	0.0857143	0.0254453	0.0811833	1	0.0285714	0	0.0817757	1	Gain/Amp in MEDOC
12	16954133	16955469	1337	+	.	12:16954133-16955469	NA	p12.3	0.0857143	0.0101781	0.0140027	0.209697	0.0285714	0.00254453	0.15704	1	0.0857143	0.0254453	0.0811833	1	0.0285714	0	0.0817757	1	Gain/Amp in MEDOC
12	16960793	17045991	85199	+	.	12:16960793-17045991	NA	p12.3	0.0857143	0.00763359	0.00847706	0.15519	0.0285714	0	0.0817757	1	0.0857143	0.0254453	0.0811833	1	0.0285714	0	0.0817757	1	Gain/Amp in MEDOC
12	17046762	17058817	12056	+	.	12:17046762-17058817	NA	p12.3	0.0857143	0.0101781	0.0140027	0.209697	0.0285714	0.00254453	0.15704	1	0.0857143	0.0254453	0.0811833	1	0.0285714	0	0.0817757	1	Gain/Amp in MEDOC
12	17063417	17371454	308038	+	.	12:17063417-17371454	SKP1P2	p12.3	0.0857143	0.00763359	0.00847706	0.15519	0.0285714	0	0.0817757	1	0.0857143	0.0254453	0.0811833	1	0.0285714	0	0.0817757	1	Gain/Amp in MEDOC
12	17372018	17377637	5620	+	.	12:17372018-17377637	NA	p12.3	0.0857143	0.00763359	0.00847706	0.15519	0.0285714	0	0.0817757	1	0.0857143	0.0279898	0.0976368	1	0.0285714	0.00254453	0.15704	1	Gain/Amp in MEDOC
12	17380718	17432532	51815	+	.	12:17380718-17432532	NA	p12.3	0.0857143	0.00763359	0.00847706	0.15519	0.0285714	0	0.0817757	1	0.0857143	0.0254453	0.0811833	1	0.0285714	0	0.0817757	1	Gain/Amp in MEDOC
12	17434118	17478824	44707	+	.	12:17434118-17478824	NA	p12.3	0.0857143	0.00763359	0.00847706	0.15519	0.0285714	0	0.0817757	1	0.0857143	0.0279898	0.0976368	1	0.0285714	0.00254453	0.15704	1	Gain/Amp in MEDOC
12	17478992	17509122	30131	+	.	12:17478992-17509122	NA	p12.3	0.0857143	0.00763359	0.00847706	0.15519	0.0285714	0	0.0817757	1	0.0857143	0.0254453	0.0811833	1	0.0285714	0	0.0817757	1	Gain/Amp in MEDOC
12	17514366	17525543	11178	+	.	12:17514366-17525543	NA	p12.3	0.0857143	0.00763359	0.00847706	0.15519	0.0285714	0	0.0817757	1	0.0857143	0.0279898	0.0976368	1	0.0285714	0.00254453	0.15704	1	Gain/Amp in MEDOC
12	17527661	17601608	73948	+	.	12:17527661-17601608	NA	p12.3	0.0857143	0.00763359	0.00847706	0.15519	0.0285714	0	0.0817757	1	0.0857143	0.0254453	0.0811833	1	0.0285714	0	0.0817757	1	Gain/Amp in MEDOC
12	17602763	17607453	4691	+	.	12:17602763-17607453	NA	p12.3	0.0857143	0.00763359	0.00847706	0.15519	0.0285714	0	0.0817757	1	0.0857143	0.0279898	0.0976368	1	0.0285714	0.00254453	0.15704	1	Gain/Amp in MEDOC
12	17608549	17921180	312632	+	.	12:17608549-17921180	MIR3974	p12.3	0.0857143	0.00763359	0.00847706	0.15519	0.0285714	0	0.0817757	1	0.0857143	0.0254453	0.0811833	1	0.0285714	0	0.0817757	1	Gain/Amp in MEDOC
12	17928263	17928586	324	+	.	12:17928263-17928586	NA	p12.3	0.0857143	0.0101781	0.0140027	0.209697	0.0285714	0	0.0817757	1	0.0857143	0.0254453	0.0811833	1	0.0285714	0	0.0817757	1	Gain/Amp in MEDOC
12	17928618	17943025	14408	+	.	12:17928618-17943025	NA	p12.3	0.0857143	0.0101781	0.0140027	0.209697	0.0285714	0	0.0817757	1	0.0857143	0.0279898	0.0976368	1	0.0285714	0.00254453	0.15704	1	Gain/Amp in MEDOC
12	17943186	17953254	10069	+	.	12:17943186-17953254	NA	p12.3	0.0857143	0.0101781	0.0140027	0.209697	0.0285714	0	0.0817757	1	0.0857143	0.0254453	0.0811833	1	0.0285714	0	0.0817757	1	Gain/Amp in MEDOC
12	17966619	17983252	16634	+	.	12:17966619-17983252	NA	p12.3	0.0857143	0.0101781	0.0140027	0.209697	0.0285714	0	0.0817757	1	0.0857143	0.0229008	0.0660979	1	0.0285714	0	0.0817757	1	Gain/Amp in MEDOC
12	17985001	17991551	6551	+	.	12:17985001-17991551	NA	p12.3	0.0857143	0.0101781	0.0140027	0.209697	0.0285714	0	0.0817757	1	0.0857143	0.0229008	0.0660979	1	0.0285714	0	0.0817757	1	Gain/Amp in MEDOC
12	17994287	18006149	11863	+	.	12:17994287-18006149	NA	p12.3	0.0857143	0.00763359	0.00847706	0.15519	0.0285714	0	0.0817757	1	0.0857143	0.0229008	0.0660979	1	0.0285714	0	0.0817757	1	Gain/Amp in MEDOC
12	18014619	18133701	119083	+	.	12:18014619-18133701	NA	p12.3	0.0857143	0.0101781	0.0140027	0.209697	0.0285714	0	0.0817757	1	0.0857143	0.0229008	0.0660979	1	0.0285714	0	0.0817757	1	Gain/Amp in MEDOC
12	18137108	18150756	13649	+	.	12:18137108-18150756	NA	p12.3	0.0857143	0.0101781	0.0140027	0.209697	0.0285714	0	0.0817757	1	0.0857143	0.0254453	0.0811833	1	0.0285714	0.00254453	0.15704	1	Gain/Amp in MEDOC
12	18155405	18227124	71720	+	.	12:18155405-18227124	NA	p12.3	0.0857143	0.0101781	0.0140027	0.209697	0.0285714	0	0.0817757	1	0.0857143	0.0229008	0.0660979	1	0.0285714	0	0.0817757	1	Gain/Amp in MEDOC
12	18228249	18230728	2480	+	.	12:18228249-18230728	NA	p12.3	0.0857143	0.0101781	0.0140027	0.209697	0.0285714	0	0.0817757	1	0.0857143	0.0254453	0.0811833	1	0.0285714	0.00254453	0.15704	1	Gain/Amp in MEDOC
12	18233067	18388927	155861	+	.	12:18233067-18388927	RERGL	p12.3	0.0857143	0.0101781	0.0140027	0.209697	0.0285714	0	0.0817757	1	0.0857143	0.0229008	0.0660979	1	0.0285714	0	0.0817757	1	Gain/Amp in MEDOC
12	18438622	18443901	5280	+	.	12:18438622-18443901	PIK3C2G	p12.3	0.0857143	0.0101781	0.0140027	0.209697	0.0285714	0	0.0817757	1	0.0857143	0.0229008	0.0660979	1	0.0285714	0	0.0817757	1	Gain/Amp in MEDOC
12	18464054	18689487	225434	+	.	12:18464054-18689487	PIK3C2G	p12.3	0.0857143	0.0101781	0.0140027	0.209697	0	0	1	1	0.0857143	0.0229008	0.0660979	1	0.0285714	0	0.0817757	1	Gain/Amp in MEDOC
12	18692675	18706814	14140	+	.	12:18692675-18706814	PIK3C2G	p12.3	0.0857143	0.0101781	0.0140027	0.209697	0	0	1	1	0.0857143	0.0254453	0.0811833	1	0.0285714	0	0.0817757	1	Gain/Amp in MEDOC
12	18707160	18912989	205830	+	.	12:18707160-18912989	CAPZA3	p12.3	0.0857143	0.0101781	0.0140027	0.209697	0	0	1	1	0.0857143	0.0229008	0.0660979	1	0.0285714	0	0.0817757	1	Gain/Amp in MEDOC
12	18914609	18956417	41809	+	.	12:18914609-18956417	NA	p12.3	0.0857143	0.0101781	0.0140027	0.209697	0	0	1	1	0.0857143	0.0229008	0.0660979	1	0.0285714	0	0.0817757	1	Gain/Amp in MEDOC
12	18958634	18959343	710	+	.	12:18958634-18959343	NA	p12.3	0.0857143	0.0101781	0.0140027	0.209697	0	0	1	1	0.0857143	0.0229008	0.0660979	1	0.0285714	0.00254453	0.15704	1	Gain/Amp in MEDOC
12	18959683	18966063	6381	+	.	12:18959683-18966063	NA	p12.3	0.0857143	0.0101781	0.0140027	0.209697	0	0	1	1	0.0857143	0.0229008	0.0660979	1	0.0285714	0	0.0817757	1	Gain/Amp in MEDOC
12	19173186	19249916	76731	+	.	12:19173186-19249916	NA	p12.3	0.0857143	0.0101781	0.0140027	0.209697	0	0	1	1	0.0857143	0.0229008	0.0660979	1	0.0285714	0	0.0817757	1	Gain/Amp in MEDOC
12	19426795	19465487	38693	+	.	12:19426795-19465487	PLEKHA5	p12.3	0.0857143	0.0101781	0.0140027	0.209697	0	0	1	1	0.0857143	0.0229008	0.0660979	1	0.0285714	0	0.0817757	1	Gain/Amp in MEDOC
12	19636740	19864093	227354	+	.	12:19636740-19864093	AEBP2	p12.3	0.0857143	0.0101781	0.0140027	0.209697	0	0	1	1	0.0857143	0.0229008	0.0660979	1	0.0285714	0	0.0817757	1	Gain/Amp in MEDOC
12	19866028	19866642	615	+	.	12:19866028-19866642	NA	p12.3	0.0857143	0.0101781	0.0140027	0.209697	0	0	1	1	0.0857143	0.0254453	0.0811833	1	0.0285714	0.00254453	0.15704	1	Gain/Amp in MEDOC
12	19866955	20068036	201082	+	.	12:19866955-20068036	NA	p12.2	0.0857143	0.0101781	0.0140027	0.209697	0	0	1	1	0.0857143	0.0229008	0.0660979	1	0.0285714	0	0.0817757	1	Gain/Amp in MEDOC
12	20072403	20101624	29222	+	.	12:20072403-20101624	NA	p12.2	0.0857143	0.0101781	0.0140027	0.209697	0	0	1	1	0.0857143	0.0229008	0.0660979	1	0.0285714	0.00254453	0.15704	1	Gain/Amp in MEDOC
12	20104506	20114174	9669	+	.	12:20104506-20114174	NA	p12.2	0.0857143	0.0101781	0.0140027	0.209697	0	0.00254453	1	1	0.0857143	0.0229008	0.0660979	1	0.0285714	0.00254453	0.15704	1	Gain/Amp in MEDOC
12	20115420	20210481	95062	+	.	12:20115420-20210481	LINC02398	p12.2	0.0857143	0.0101781	0.0140027	0.209697	0	0.00254453	1	1	0.0857143	0.0229008	0.0660979	1	0.0285714	0	0.0817757	1	Gain/Amp in MEDOC
12	20235270	20428489	193220	+	.	12:20235270-20428489	LINC02468	p12.2	0.0857143	0.0101781	0.0140027	0.209697	0	0.00254453	1	1	0.0857143	0.0229008	0.0660979	1	0.0285714	0	0.0817757	1	Gain/Amp in MEDOC
12	20429052	20437959	8908	+	.	12:20429052-20437959	NA	p12.2	0.0857143	0.0101781	0.0140027	0.209697	0	0.00254453	1	1	0.0857143	0.0254453	0.0811833	1	0.0285714	0.00254453	0.15704	1	Gain/Amp in MEDOC
12	20444810	20651819	207010	+	.	12:20444810-20651819	PDE3A	p12.2	0.0857143	0.0101781	0.0140027	0.209697	0	0.00254453	1	1	0.0857143	0.0229008	0.0660979	1	0.0285714	0	0.0817757	1	Gain/Amp in MEDOC
12	20652111	20652722	612	+	.	12:20652111-20652722	PDE3A	p12.2	0.0857143	0.0101781	0.0140027	0.209697	0	0	1	1	0.0857143	0.0229008	0.0660979	1	0.0285714	0	0.0817757	1	Gain/Amp in MEDOC
12	20656965	20752944	95980	+	.	12:20656965-20752944	PDE3A	p12.2	0.0857143	0.00763359	0.00847706	0.15519	0	0	1	1	0.0857143	0.0229008	0.0660979	1	0.0285714	0	0.0817757	1	Gain/Amp in MEDOC
12	20754151	20757568	3418	+	.	12:20754151-20757568	PDE3A	p12.2	0.0857143	0.00763359	0.00847706	0.15519	0	0	1	1	0.0857143	0.0254453	0.0811833	1	0.0285714	0.00254453	0.15704	1	Gain/Amp in MEDOC
12	20761394	20793337	31944	+	.	12:20761394-20793337	PDE3A	p12.2	0.0857143	0.00763359	0.00847706	0.15519	0	0	1	1	0.0857143	0.0229008	0.0660979	1	0.0285714	0	0.0817757	1	Gain/Amp in MEDOC
12	20809138	21107449	298312	+	.	12:20809138-21107449	SLCO1B3	p12.2	0.114286	0.00763359	0.00110952	0.0900248	0	0	1	1	0.0857143	0.0229008	0.0660979	1	0.0285714	0	0.0817757	1	Gain/Amp in MEDOC
12	21109878	21145384	35507	+	.	12:21109878-21145384	SLCO1B3-SLCO1B7	p12.2	0.114286	0.00763359	0.00110952	0.0900248	0	0	1	1	0.0857143	0.0229008	0.0660979	1	0.0285714	0	0.0817757	1	Gain/Amp in MEDOC
12	21145437	21177120	31684	+	.	12:21145437-21177120	SLCO1B7	p12.2	0.114286	0.00763359	0.00110952	0.0900248	0	0	1	1	0.0857143	0.0229008	0.0660979	1	0.0285714	0	0.0817757	1	Gain/Amp in MEDOC
12	21180331	21207883	27553	+	.	12:21180331-21207883	SLCO1B7	p12.2	0.114286	0.00763359	0.00110952	0.0900248	0	0	1	1	0.0857143	0.0254453	0.0811833	1	0.0285714	0.00254453	0.15704	1	Gain/Amp in MEDOC
12	21208178	21261409	53232	+	.	12:21208178-21261409	SLCO1B7	p12.2	0.114286	0.00763359	0.00110952	0.0900248	0	0	1	1	0.0857143	0.0229008	0.0660979	1	0.0285714	0	0.0817757	1	Gain/Amp in MEDOC
12	21272245	21292614	20370	+	.	12:21272245-21292614	SLCO1B1	p12.2	0.142857	0.00763359	0.00012952	0.0534032	0	0	1	1	0.0857143	0.0229008	0.0660979	1	0.0285714	0	0.0817757	1	Gain/Amp in MEDOC
12	21296475	21296806	332	+	.	12:21296475-21296806	SLCO1B1	p12.2	0.142857	0.00763359	0.00012952	0.0534032	0	0	1	1	0.0857143	0.0279898	0.0976368	1	0.0285714	0.00508906	0.226297	1	Gain/Amp in MEDOC
12	21300002	21563144	263143	+	.	12:21300002-21563144	IAPP	p12.1	0.142857	0.00763359	0.00012952	0.0534032	0	0	1	1	0.0857143	0.0229008	0.0660979	1	0.0285714	0	0.0817757	1	Gain/Amp in MEDOC
12	21567605	21585614	18010	+	.	12:21567605-21585614	NA	p12.1	0.142857	0.00763359	0.00012952	0.0534032	0	0	1	1	0.0857143	0.0254453	0.0811833	1	0.0285714	0.00254453	0.15704	1	Gain/Amp in MEDOC
12	21588168	22111803	523636	+	.	12:21588168-22111803	KCNJ8	p12.1	0.142857	0.00763359	0.00012952	0.0534032	0	0	1	1	0.0857143	0.0229008	0.0660979	1	0.0285714	0	0.0817757	1	Gain/Amp in MEDOC
12	22116132	22116132	1	+	.	12:22116132-22116132	NA	p12.1	0.142857	0.0101781	0.000274187	0.0534032	0	0.00254453	1	1	0.0857143	0.0203562	0.0524792	0.835706	0.0285714	0	0.0817757	1	Gain/Amp in MEDOC
12	22116484	22121658	5175	+	.	12:22116484-22121658	NA	p12.1	0.142857	0.0101781	0.000274187	0.0534032	0	0.00254453	1	1	0.0857143	0.0229008	0.0660979	1	0.0285714	0.00254453	0.15704	1	Gain/Amp in MEDOC
12	22121683	22161969	40287	+	.	12:22121683-22161969	NA	p12.1	0.142857	0.0101781	0.000274187	0.0534032	0	0.00254453	1	1	0.0857143	0.0203562	0.0524792	0.835706	0.0285714	0	0.0817757	1	Gain/Amp in MEDOC
12	22165101	22197210	32110	+	.	12:22165101-22197210	NA	p12.1	0.142857	0.0127226	0.000515944	0.0640861	0	0.00254453	1	1	0.0857143	0.0178117	0.0404104	0.650122	0.0285714	0	0.0817757	1	Gain/Amp in MEDOC
12	22197380	22197751	372	+	.	12:22197380-22197751	NA	p12.1	0.142857	0.0127226	0.000515944	0.0640861	0	0.00254453	1	1	0.0857143	0.0203562	0.0524792	0.835706	0.0285714	0.00254453	0.15704	1	Gain/Amp in MEDOC
12	22197810	22382590	184781	+	.	12:22197810-22382590	CMAS	p12.1	0.142857	0.0127226	0.000515944	0.0640861	0	0.00254453	1	1	0.0857143	0.0178117	0.0404104	0.650122	0.0285714	0	0.0817757	1	Gain/Amp in MEDOC
12	22385152	22413637	28486	+	.	12:22385152-22413637	ST8SIA1	p12.1	0.142857	0.0127226	0.000515944	0.0640861	0	0.00254453	1	1	0.0857143	0.0152672	0.029955	0.530678	0.0285714	0	0.0817757	1	Gain/Amp in MEDOC
12	22415503	22415533	31	+	.	12:22415503-22415533	ST8SIA1	p12.1	0.142857	0.0127226	0.000515944	0.0640861	0	0.00254453	1	1	0.0857143	0.0178117	0.0404104	0.650122	0.0285714	0.00254453	0.15704	1	Gain/Amp in MEDOC
12	22415829	22449693	33865	+	.	12:22415829-22449693	ST8SIA1	p12.1	0.142857	0.0127226	0.000515944	0.0640861	0	0.00254453	1	1	0.0857143	0.0152672	0.029955	0.530678	0.0285714	0	0.0817757	1	Gain/Amp in MEDOC
12	22450613	22463826	13214	+	.	12:22450613-22463826	ST8SIA1	p12.1	0.142857	0.0127226	0.000515944	0.0640861	0	0.00254453	1	1	0.0857143	0.0178117	0.0404104	0.650122	0.0285714	0.00254453	0.15704	1	Gain/Amp in MEDOC
12	22464151	22490023	25873	+	.	12:22464151-22490023	ST8SIA1	p12.1	0.142857	0.0127226	0.000515944	0.0640861	0	0.00254453	1	1	0.0857143	0.0152672	0.029955	0.530678	0.0285714	0	0.0817757	1	Gain/Amp in MEDOC
12	22506502	22570367	63866	+	.	12:22506502-22570367	NA	p12.1	0.142857	0.0127226	0.000515944	0.0640861	0	0.00254453	1	1	0.0857143	0.0152672	0.029955	0.530678	0.0285714	0	0.0817757	1	Gain/Amp in MEDOC
12	22575746	22682730	106985	+	.	12:22575746-22682730	C2CD5	p12.1	0.142857	0.0101781	0.000274187	0.0534032	0	0.00254453	1	1	0.0857143	0.0152672	0.029955	0.530678	0.0285714	0	0.0817757	1	Gain/Amp in MEDOC
12	22686174	22865243	179070	+	.	12:22686174-22865243	ETNK1	p12.1	0.142857	0.0127226	0.000515944	0.0640861	0	0.00254453	1	1	0.0857143	0.0152672	0.029955	0.530678	0.0285714	0	0.0817757	1	Gain/Amp in MEDOC
12	22866862	22868305	1444	+	.	12:22866862-22868305	NA	p12.1	0.142857	0.0127226	0.000515944	0.0640861	0	0.00254453	1	1	0.0857143	0.0178117	0.0404104	0.650122	0.0285714	0.00254453	0.15704	1	Gain/Amp in MEDOC
12	22872383	22978124	105742	+	.	12:22872383-22978124	NA	p12.1	0.142857	0.0127226	0.000515944	0.0640861	0	0.00254453	1	1	0.0857143	0.0152672	0.029955	0.530678	0.0285714	0	0.0817757	1	Gain/Amp in MEDOC
12	22982594	22986827	4234	+	.	12:22982594-22986827	NA	p12.1	0.142857	0.0178117	0.0014354	0.0900248	0	0.00254453	1	1	0.0857143	0.0152672	0.029955	0.530678	0.0285714	0	0.0817757	1	Gain/Amp in MEDOC
12	22988106	22989382	1277	+	.	12:22988106-22989382	NA	p12.1	0.142857	0.0178117	0.0014354	0.0900248	0	0.00254453	1	1	0.0857143	0.0178117	0.0404104	0.650122	0.0285714	0.00254453	0.15704	1	Gain/Amp in MEDOC
12	22990142	22994246	4105	+	.	12:22990142-22994246	NA	p12.1	0.142857	0.0178117	0.0014354	0.0900248	0	0.00254453	1	1	0.0857143	0.0152672	0.029955	0.530678	0.0285714	0	0.0817757	1	Gain/Amp in MEDOC
12	22994828	23030779	35952	+	.	12:22994828-23030779	NA	p12.1	0.142857	0.0152672	0.000889953	0.0809218	0	0.00254453	1	1	0.0857143	0.0152672	0.029955	0.530678	0.0285714	0	0.0817757	1	Gain/Amp in MEDOC
12	23031297	23031535	239	+	.	12:23031297-23031535	NA	p12.1	0.142857	0.0152672	0.000889953	0.0809218	0	0.00254453	1	1	0.0857143	0.0178117	0.0404104	0.650122	0.0285714	0.00254453	0.15704	1	Gain/Amp in MEDOC
12	23033365	23116164	82800	+	.	12:23033365-23116164	NA	p12.1	0.142857	0.0152672	0.000889953	0.0809218	0	0.00254453	1	1	0.0857143	0.0152672	0.029955	0.530678	0.0285714	0	0.0817757	1	Gain/Amp in MEDOC
12	23118445	23126141	7697	+	.	12:23118445-23126141	NA	p12.1	0.142857	0.0152672	0.000889953	0.0809218	0	0.00254453	1	1	0.0857143	0.0152672	0.029955	0.530678	0.0285714	0	0.0817757	1	Gain/Amp in MEDOC
12	23126321	23168017	41697	+	.	12:23126321-23168017	NA	p12.1	0.142857	0.0178117	0.0014354	0.0900248	0	0.00254453	1	1	0.0857143	0.0152672	0.029955	0.530678	0.0285714	0	0.0817757	1	Gain/Amp in MEDOC
12	23171015	23171163	149	+	.	12:23171015-23171163	NA	p12.1	0.142857	0.0152672	0.000889953	0.0809218	0	0	1	1	0.0857143	0.0203562	0.0524792	0.835706	0.0285714	0.00254453	0.15704	1	Gain/Amp in MEDOC
12	23174861	23205718	30858	+	.	12:23174861-23205718	NA	p12.1	0.142857	0.0178117	0.0014354	0.0900248	0	0.00254453	1	1	0.0857143	0.0152672	0.029955	0.530678	0.0285714	0	0.0817757	1	Gain/Amp in MEDOC
12	23206120	23207209	1090	+	.	12:23206120-23207209	NA	p12.1	0.142857	0.0178117	0.0014354	0.0900248	0	0.00254453	1	1	0.0857143	0.0178117	0.0404104	0.650122	0.0285714	0.00254453	0.15704	1	Gain/Amp in MEDOC
12	23219614	23264000	44387	+	.	12:23219614-23264000	NA	p12.1	0.142857	0.0178117	0.0014354	0.0900248	0	0.00254453	1	1	0.0857143	0.0152672	0.029955	0.530678	0.0285714	0	0.0817757	1	Gain/Amp in MEDOC
12	23264755	23363148	98394	+	.	12:23264755-23363148	LOC101928441	p12.1	0.142857	0.0178117	0.0014354	0.0900248	0	0.00254453	1	1	0.0857143	0.0152672	0.029955	0.530678	0.0285714	0	0.0817757	1	Gain/Amp in MEDOC
12	23386854	23468120	81267	+	.	12:23386854-23468120	NA	p12.1	0.114286	0.0178117	0.00822709	0.15519	0	0.00254453	1	1	0.0857143	0.0152672	0.029955	0.530678	0.0285714	0	0.0817757	1	Gain/Amp in MEDOC
12	23472671	23715468	242798	+	.	12:23472671-23715468	SOX5	p12.1	0.114286	0.0178117	0.00822709	0.15519	0	0.00254453	1	1	0.0857143	0.0152672	0.029955	0.530678	0.0285714	0	0.0817757	1	Gain/Amp in MEDOC
12	23717082	23720041	2960	+	.	12:23717082-23720041	SOX5	p12.1	0.114286	0.0178117	0.00822709	0.15519	0	0.00254453	1	1	0.0857143	0.0152672	0.029955	0.530678	0.0285714	0	0.0817757	1	Gain/Amp in MEDOC
12	23721184	23727824	6641	+	.	12:23721184-23727824	SOX5	p12.1	0.114286	0.0178117	0.00822709	0.15519	0	0.00254453	1	1	0.0857143	0.0178117	0.0404104	0.650122	0.0285714	0	0.0817757	1	Gain/Amp in MEDOC
12	23727848	23727852	5	+	.	12:23727848-23727852	SOX5	p12.1	0.114286	0.0178117	0.00822709	0.15519	0	0.00254453	1	1	0.0857143	0.0178117	0.0404104	0.650122	0.0285714	0.00254453	0.15704	1	Gain/Amp in MEDOC
12	23728161	23796727	68567	+	.	12:23728161-23796727	SOX5	p12.1	0.114286	0.0178117	0.00822709	0.15519	0	0.00254453	1	1	0.0857143	0.0178117	0.0404104	0.650122	0.0285714	0	0.0817757	1	Gain/Amp in MEDOC
12	23797109	23825505	28397	+	.	12:23797109-23825505	SOX5	p12.1	0.114286	0.0178117	0.00822709	0.15519	0	0.00254453	1	1	0.0857143	0.0178117	0.0404104	0.650122	0.0285714	0	0.0817757	1	Gain/Amp in MEDOC
12	23826008	23829883	3876	+	.	12:23826008-23829883	SOX5	p12.1	0.114286	0.0178117	0.00822709	0.15519	0	0.00254453	1	1	0.0857143	0.0152672	0.029955	0.530678	0.0285714	0	0.0817757	1	Gain/Amp in MEDOC
12	23830821	24011945	181125	+	.	12:23830821-24011945	SOX5	p12.1	0.114286	0.0152672	0.00555904	0.142932	0	0.00254453	1	1	0.0857143	0.0152672	0.029955	0.530678	0.0285714	0	0.0817757	1	Gain/Amp in MEDOC
12	24012956	24184544	171589	+	.	12:24012956-24184544	SOX5	p12.1	0.114286	0.0152672	0.00555904	0.142932	0	0.00254453	1	1	0.0857143	0.0178117	0.0404104	0.650122	0.0285714	0.00254453	0.15704	1	Gain/Amp in MEDOC
12	24188097	24229275	41179	+	.	12:24188097-24229275	SOX5	p12.1	0.114286	0.0152672	0.00555904	0.142932	0	0.00254453	1	1	0.0857143	0.0152672	0.029955	0.530678	0.0285714	0	0.0817757	1	Gain/Amp in MEDOC
12	24235110	24351947	116838	+	.	12:24235110-24351947	SOX5	p12.1	0.114286	0.0178117	0.00822709	0.15519	0	0.00254453	1	1	0.0857143	0.0152672	0.029955	0.530678	0.0285714	0	0.0817757	1	Gain/Amp in MEDOC
12	24358034	24361283	3250	+	.	12:24358034-24361283	SOX5	p12.1	0.114286	0.0178117	0.00822709	0.15519	0	0.00254453	1	1	0.0857143	0.0152672	0.029955	0.530678	0.0285714	0	0.0817757	1	Gain/Amp in MEDOC
12	24365170	24393754	28585	+	.	12:24365170-24393754	MIR920	p12.1	0.114286	0.0178117	0.00822709	0.15519	0	0.00254453	1	1	0.0857143	0.0152672	0.029955	0.530678	0.0285714	0	0.0817757	1	Gain/Amp in MEDOC
12	24395202	24395272	71	+	.	12:24395202-24395272	SOX5	p12.1	0.114286	0.0152672	0.00555904	0.142932	0	0.00254453	1	1	0.0857143	0.0229008	0.0660979	1	0.0285714	0.00763359	0.290014	1	Gain/Amp in MEDOC
12	24396944	24402567	5624	+	.	12:24396944-24402567	SOX5	p12.1	0.114286	0.0178117	0.00822709	0.15519	0	0.00254453	1	1	0.0857143	0.0152672	0.029955	0.530678	0.0285714	0	0.0817757	1	Gain/Amp in MEDOC
12	24413160	24440231	27072	+	.	12:24413160-24440231	SOX5	p12.1	0.114286	0.0178117	0.00822709	0.15519	0	0.00254453	1	1	0.0857143	0.0152672	0.029955	0.530678	0.0285714	0	0.0817757	1	Gain/Amp in MEDOC
12	24440422	24442693	2272	+	.	12:24440422-24442693	SOX5	p12.1	0.114286	0.0178117	0.00822709	0.15519	0	0.00254453	1	1	0.0857143	0.0178117	0.0404104	0.650122	0.0285714	0.00254453	0.15704	1	Gain/Amp in MEDOC
12	24442699	24481753	39055	+	.	12:24442699-24481753	SOX5	p12.1	0.114286	0.0178117	0.00822709	0.15519	0	0.00254453	1	1	0.0857143	0.0152672	0.029955	0.530678	0.0285714	0	0.0817757	1	Gain/Amp in MEDOC
12	24482034	24492573	10540	+	.	12:24482034-24492573	SOX5	p12.1	0.114286	0.0178117	0.00822709	0.15519	0	0.00254453	1	1	0.0857143	0.0152672	0.029955	0.530678	0.0285714	0	0.0817757	1	Gain/Amp in MEDOC
12	24492744	24492761	18	+	.	12:24492744-24492761	SOX5	p12.1	0.114286	0.0178117	0.00822709	0.15519	0	0.00254453	1	1	0.0857143	0.0178117	0.0404104	0.650122	0.0285714	0.00254453	0.15704	1	Gain/Amp in MEDOC
12	24492875	24512175	19301	+	.	12:24492875-24512175	SOX5	p12.1	0.114286	0.0178117	0.00822709	0.15519	0	0.00254453	1	1	0.0857143	0.0152672	0.029955	0.530678	0.0285714	0	0.0817757	1	Gain/Amp in MEDOC
12	24512384	24512493	110	+	.	12:24512384-24512493	SOX5	p12.1	0.114286	0.0178117	0.00822709	0.15519	0	0.00254453	1	1	0.0857143	0.0178117	0.0404104	0.650122	0.0285714	0.00254453	0.15704	1	Gain/Amp in MEDOC
12	24514525	24538432	23908	+	.	12:24514525-24538432	SOX5	p12.1	0.114286	0.0178117	0.00822709	0.15519	0	0.00254453	1	1	0.0857143	0.0152672	0.029955	0.530678	0.0285714	0	0.0817757	1	Gain/Amp in MEDOC
12	24542355	24593822	51468	+	.	12:24542355-24593822	SOX5	p12.1	0.114286	0.0203562	0.0116229	0.19332	0	0.00254453	1	1	0.0857143	0.0152672	0.029955	0.530678	0.0285714	0	0.0817757	1	Gain/Amp in MEDOC
12	24594740	24650907	56168	+	.	12:24594740-24650907	SOX5	p12.1	0.114286	0.0203562	0.0116229	0.19332	0	0.00254453	1	1	0.0857143	0.0152672	0.029955	0.530678	0.0285714	0	0.0817757	1	Gain/Amp in MEDOC
12	24652097	24662116	10020	+	.	12:24652097-24662116	SOX5	p12.1	0.114286	0.0229008	0.0158133	0.232475	0	0.00254453	1	1	0.0857143	0.0152672	0.029955	0.530678	0.0285714	0	0.0817757	1	Gain/Amp in MEDOC
12	24662630	24666481	3852	+	.	12:24662630-24666481	SOX5	p12.1	0.114286	0.0229008	0.0158133	0.232475	0	0.00254453	1	1	0.0857143	0.0152672	0.029955	0.530678	0.0285714	0	0.0817757	1	Gain/Amp in MEDOC
12	24684848	24686059	1212	+	.	12:24684848-24686059	SOX5	p12.1	0.114286	0.0229008	0.0158133	0.232475	0	0.00254453	1	1	0.0571429	0.0152672	0.133207	1	0.0285714	0	0.0817757	1	Gain/Amp in MEDOC
12	24686658	24692383	5726	+	.	12:24686658-24692383	SOX5	p12.1	0.114286	0.0229008	0.0158133	0.232475	0	0.00254453	1	1	0.0571429	0.0152672	0.133207	1	0.0285714	0	0.0817757	1	Gain/Amp in MEDOC
12	24692779	24692779	1	+	.	12:24692779-24692779	SOX5	p12.1	0.114286	0.0203562	0.0116229	0.19332	0	0.00254453	1	1	0.0571429	0.0152672	0.133207	1	0.0285714	0	0.0817757	1	Gain/Amp in MEDOC
12	24693114	24718820	25707	+	.	12:24693114-24718820	SOX5	p12.1	0.114286	0.0229008	0.0158133	0.232475	0	0.00254453	1	1	0.0571429	0.0152672	0.133207	1	0.0285714	0	0.0817757	1	Gain/Amp in MEDOC
12	24720371	24729630	9260	+	.	12:24720371-24729630	LINC00477	p12.1	0.114286	0.0229008	0.0158133	0.232475	0	0.00254453	1	1	0.0571429	0.0152672	0.133207	1	0.0285714	0	0.0817757	1	Gain/Amp in MEDOC
12	24743162	24776644	33483	+	.	12:24743162-24776644	NA	p12.1	0.114286	0.0229008	0.0158133	0.232475	0	0.00254453	1	1	0.0285714	0.0152672	0.452072	1	0.0285714	0	0.0817757	1	Gain/Amp in MEDOC
12	24779025	24779025	1	+	.	12:24779025-24779025	NA	p12.1	0.114286	0.0229008	0.0158133	0.232475	0	0.00254453	1	1	0.0285714	0.0152672	0.452072	1	0.0285714	0	0.0817757	1	Gain/Amp in MEDOC
12	24779491	24864421	84931	+	.	12:24779491-24864421	NA	p12.1	0.114286	0.0203562	0.0116229	0.19332	0	0.00254453	1	1	0.0285714	0.0152672	0.452072	1	0.0285714	0	0.0817757	1	Gain/Amp in MEDOC
12	24864887	25003122	138236	+	.	12:24864887-25003122	BCAT1	p12.1	0.114286	0.0178117	0.00822709	0.15519	0	0.00254453	1	1	0.0285714	0.0152672	0.452072	1	0.0285714	0	0.0817757	1	Gain/Amp in MEDOC
12	25015847	25248871	233025	+	.	12:25015847-25248871	LRMP	p12.1	0.114286	0.0178117	0.00822709	0.15519	0.0285714	0.00254453	0.15704	1	0.0285714	0.0152672	0.452072	1	0.0285714	0	0.0817757	1	Gain/Amp in MEDOC
12	25250463	25369703	119241	+	.	12:25250463-25369703	KRAS	p12.1	0.114286	0.0178117	0.00822709	0.15519	0.0285714	0.00508906	0.226297	1	0.0285714	0.0152672	0.452072	1	0.0285714	0	0.0817757	1	Gain/Amp in MEDOC
12	25370174	25377692	7519	+	.	12:25370174-25377692	KRAS	p12.1	0.114286	0.0178117	0.00822709	0.15519	0.0285714	0.00254453	0.15704	1	0.0285714	0.0152672	0.452072	1	0.0285714	0	0.0817757	1	Gain/Amp in MEDOC
12	25377709	25377990	282	+	.	12:25377709-25377990	KRAS	p12.1	0.114286	0.0178117	0.00822709	0.15519	0.0285714	0.00254453	0.15704	1	0.0285714	0.0178117	0.497624	1	0.0285714	0.00254453	0.15704	1	Gain/Amp in MEDOC
12	25378389	25402069	23681	+	.	12:25378389-25402069	KRAS	p12.1	0.114286	0.0178117	0.00822709	0.15519	0.0285714	0.00254453	0.15704	1	0.0285714	0.0152672	0.452072	1	0.0285714	0	0.0817757	1	Gain/Amp in MEDOC
12	25402208	25402468	261	+	.	12:25402208-25402468	KRAS	p12.1	0.114286	0.0101781	0.00208953	0.0900248	0.0285714	0	0.0817757	1	0.0285714	0.0152672	0.452072	1	0.0285714	0	0.0817757	1	Gain/Amp in MEDOC
12	25404604	25417418	12815	+	.	12:25404604-25417418	NA	p12.1	0.114286	0.0178117	0.00822709	0.15519	0.0285714	0.00254453	0.15704	1	0.0285714	0.0152672	0.452072	1	0.0285714	0	0.0817757	1	Gain/Amp in MEDOC
12	25417610	25565486	147877	+	.	12:25417610-25565486	NA	p12.1	0.114286	0.0178117	0.00822709	0.15519	0.0285714	0.00254453	0.15704	1	0.0285714	0.0152672	0.452072	1	0.0285714	0	0.0817757	1	Gain/Amp in MEDOC
12	25565788	25566363	576	+	.	12:25565788-25566363	NA	p12.1	0.114286	0.0203562	0.0116229	0.19332	0.0285714	0.00508906	0.226297	1	0.0285714	0.0152672	0.452072	1	0.0285714	0	0.0817757	1	Gain/Amp in MEDOC
12	25567309	25570400	3092	+	.	12:25567309-25570400	NA	p12.1	0.114286	0.0178117	0.00822709	0.15519	0.0285714	0.00254453	0.15704	1	0.0285714	0.0152672	0.452072	1	0.0285714	0	0.0817757	1	Gain/Amp in MEDOC
12	25571676	25702099	130424	+	.	12:25571676-25702099	LMNTD1	p12.1	0.114286	0.0178117	0.00822709	0.15519	0.0285714	0.00254453	0.15704	1	0.0285714	0.0152672	0.452072	1	0.0285714	0	0.0817757	1	Gain/Amp in MEDOC
12	25706134	25709532	3399	+	.	12:25706134-25709532	LMNTD1	p12.1	0.114286	0.0178117	0.00822709	0.15519	0.0285714	0.00254453	0.15704	1	0.0285714	0.0152672	0.452072	1	0	0	1	1	Gain/Amp in MEDOC
12	25710294	25721906	11613	+	.	12:25710294-25721906	LMNTD1	p12.1	0.114286	0.0178117	0.00822709	0.15519	0.0285714	0.00254453	0.15704	1	0.0285714	0.0152672	0.452072	1	0	0	1	1	Gain/Amp in MEDOC
12	25722879	25726186	3308	+	.	12:25722879-25726186	LMNTD1	p12.1	0.114286	0.0178117	0.00822709	0.15519	0.0285714	0.00254453	0.15704	1	0.0285714	0.0178117	0.497624	1	0	0.00254453	1	1	Gain/Amp in MEDOC
12	25728806	25757682	28877	+	.	12:25728806-25757682	LMNTD1	p12.1	0.114286	0.0178117	0.00822709	0.15519	0.0285714	0.00254453	0.15704	1	0.0285714	0.0152672	0.452072	1	0	0	1	1	Gain/Amp in MEDOC
12	25767170	25844495	77326	+	.	12:25767170-25844495	LMNTD1	p12.1	0.114286	0.0152672	0.00555904	0.142932	0.0285714	0.00254453	0.15704	1	0.0285714	0.0152672	0.452072	1	0	0	1	1	Gain/Amp in MEDOC
12	25845088	26186181	341094	+	.	12:25845088-26186181	RASSF8-AS1	p12.1	0.114286	0.0152672	0.00555904	0.142932	0.0285714	0.00254453	0.15704	1	0.0285714	0.0152672	0.452072	1	0	0	1	1	Gain/Amp in MEDOC
12	26195771	26241127	45357	+	.	12:26195771-26241127	RASSF8	p12.1	0.114286	0.0178117	0.00822709	0.15519	0.0285714	0.00254453	0.15704	1	0.0285714	0.0152672	0.452072	1	0	0	1	1	Gain/Amp in MEDOC
12	26241860	26325379	83520	+	.	12:26241860-26325379	BHLHE41	p12.1	0.114286	0.0178117	0.00822709	0.15519	0.0285714	0.00254453	0.15704	1	0.0285714	0.0152672	0.452072	1	0	0	1	1	Gain/Amp in MEDOC
12	26330372	26429464	99093	+	.	12:26330372-26429464	SSPN	p12.1	0.114286	0.0178117	0.00822709	0.15519	0.0285714	0.00508906	0.226297	1	0.0285714	0.0152672	0.452072	1	0	0	1	1	Gain/Amp in MEDOC
12	26455270	26492092	36823	+	.	12:26455270-26492092	ITPR2	p12.1	0.114286	0.0178117	0.00822709	0.15519	0	0.00508906	1	1	0.0285714	0.0152672	0.452072	1	0	0	1	1	Gain/Amp in MEDOC
12	26494346	26584711	90366	+	.	12:26494346-26584711	ITPR2	p11.23	0.114286	0.0178117	0.00822709	0.15519	0	0.00508906	1	1	0.0285714	0.0178117	0.497624	1	0	0	1	1	Gain/Amp in MEDOC
12	26585578	26618259	32682	+	.	12:26585578-26618259	ITPR2	p11.23	0.114286	0.0178117	0.00822709	0.15519	0	0.00508906	1	1	0.0285714	0.0178117	0.497624	1	0	0	1	1	Gain/Amp in MEDOC
12	26618662	26658361	39700	+	.	12:26618662-26658361	ITPR2	p11.23	0.114286	0.0152672	0.00555904	0.142932	0	0.00508906	1	1	0.0285714	0.0178117	0.497624	1	0	0	1	1	Gain/Amp in MEDOC
12	26658479	26752565	94087	+	.	12:26658479-26752565	ITPR2	p11.23	0.114286	0.0152672	0.00555904	0.142932	0	0.00508906	1	1	0.0285714	0.0178117	0.497624	1	0	0	1	1	Gain/Amp in MEDOC
12	26755546	26756593	1048	+	.	12:26755546-26756593	ITPR2	p11.23	0.114286	0.0152672	0.00555904	0.142932	0	0.00508906	1	1	0.0285714	0.0203562	0.539489	1	0	0.00254453	1	1	Gain/Amp in MEDOC
12	26756606	26756713	108	+	.	12:26756606-26756713	ITPR2	p11.23	0.114286	0.0152672	0.00555904	0.142932	0	0.00508906	1	1	0.0285714	0.0178117	0.497624	1	0	0	1	1	Gain/Amp in MEDOC
12	26759026	26759254	229	+	.	12:26759026-26759254	ITPR2	p11.23	0.114286	0.0152672	0.00555904	0.142932	0	0.00508906	1	1	0.0285714	0.0203562	0.539489	1	0	0.00254453	1	1	Gain/Amp in MEDOC
12	26759674	27027874	268201	+	.	12:26759674-27027874	ITPR2	p11.23	0.114286	0.0152672	0.00555904	0.142932	0	0.00508906	1	1	0.0285714	0.0178117	0.497624	1	0	0	1	1	Gain/Amp in MEDOC
12	27028187	27030331	2145	+	.	12:27028187-27030331	NA	p11.23	0.114286	0.0152672	0.00555904	0.142932	0	0.00508906	1	1	0.0285714	0.0203562	0.539489	1	0	0.00254453	1	1	Gain/Amp in MEDOC
12	27033330	27073860	40531	+	.	12:27033330-27073860	INTS13	p11.23	0.114286	0.0152672	0.00555904	0.142932	0	0.00508906	1	1	0.0285714	0.0178117	0.497624	1	0	0	1	1	Gain/Amp in MEDOC
12	27075090	27110574	35485	+	.	12:27075090-27110574	FGFR1OP2	p11.23	0.114286	0.0127226	0.0035418	0.12376	0	0.00254453	1	1	0.0285714	0.0178117	0.497624	1	0	0	1	1	Gain/Amp in MEDOC
12	27115133	27116127	995	+	.	12:27115133-27116127	FGFR1OP2	p11.23	0.114286	0.0127226	0.0035418	0.12376	0	0.00254453	1	1	0.0285714	0.0203562	0.539489	1	0	0.00254453	1	1	Gain/Amp in MEDOC
12	27122073	27188132	66060	+	.	12:27122073-27188132	MED21	p11.23	0.114286	0.0127226	0.0035418	0.12376	0	0.00254453	1	1	0.0285714	0.0178117	0.497624	1	0	0	1	1	Gain/Amp in MEDOC
12	27192179	27281326	89148	+	.	12:27192179-27281326	C12orf71	p11.23	0.114286	0.0152672	0.00555904	0.142932	0	0.00254453	1	1	0.0285714	0.0178117	0.497624	1	0	0	1	1	Gain/Amp in MEDOC
12	27343226	27390601	47376	+	.	12:27343226-27390601	NA	p11.23	0.114286	0.0152672	0.00555904	0.142932	0	0.00254453	1	1	0.0285714	0.0203562	0.539489	1	0	0.00254453	1	1	Gain/Amp in MEDOC
12	27391197	27648376	257180	+	.	12:27391197-27648376	SMCO2	p11.23	0.114286	0.0178117	0.00822709	0.15519	0	0.00254453	1	1	0.0285714	0.0203562	0.539489	1	0	0.00254453	1	1	Gain/Amp in MEDOC
12	28382154	28473666	91513	+	.	12:28382154-28473666	CCDC91	p11.22	0.0857143	0.0101781	0.0140027	0.209697	0	0.00254453	1	1	0.0285714	0.0178117	0.497624	1	0	0	1	1	Gain/Amp in MEDOC
12	28480892	28546268	65377	+	.	12:28480892-28546268	CCDC91	p11.22	0.0857143	0.0101781	0.0140027	0.209697	0	0.00254453	1	1	0.0285714	0.0178117	0.497624	1	0	0	1	1	Gain/Amp in MEDOC
12	28549557	28585792	36236	+	.	12:28549557-28585792	CCDC91	p11.22	0.0857143	0.0101781	0.0140027	0.209697	0	0.00254453	1	1	0.0285714	0.0203562	0.539489	1	0	0	1	1	Gain/Amp in MEDOC
12	28591290	28645126	53837	+	.	12:28591290-28645126	CCDC91	p11.22	0.0857143	0.0101781	0.0140027	0.209697	0	0.00254453	1	1	0.0285714	0.0178117	0.497624	1	0	0	1	1	Gain/Amp in MEDOC
12	28646344	28666450	20107	+	.	12:28646344-28666450	CCDC91	p11.22	0.0857143	0.0101781	0.0140027	0.209697	0	0.00254453	1	1	0.0285714	0.0203562	0.539489	1	0	0.00254453	1	1	Gain/Amp in MEDOC
12	28669265	28697266	28002	+	.	12:28669265-28697266	CCDC91	p11.22	0.0857143	0.0101781	0.0140027	0.209697	0	0.00254453	1	1	0.0285714	0.0178117	0.497624	1	0	0	1	1	Gain/Amp in MEDOC
12	28751051	28887365	136315	+	.	12:28751051-28887365	NA	p11.22	0.0857143	0.0101781	0.0140027	0.209697	0	0.00508906	1	1	0.0285714	0.0178117	0.497624	1	0	0	1	1	Gain/Amp in MEDOC
12	28888227	28999433	111207	+	.	12:28888227-28999433	NA	p11.22	0.0857143	0.00763359	0.00847706	0.15519	0	0.00508906	1	1	0.0285714	0.0178117	0.497624	1	0	0	1	1	Gain/Amp in MEDOC
12	29001088	29014641	13554	+	.	12:29001088-29014641	NA	p11.22	0.0857143	0.00763359	0.00847706	0.15519	0	0.00508906	1	1	0.0285714	0.0203562	0.539489	1	0	0.00254453	1	1	Gain/Amp in MEDOC
12	29018318	29177720	159403	+	.	12:29018318-29177720	NA	p11.22	0.0857143	0.00763359	0.00847706	0.15519	0	0.00508906	1	1	0.0285714	0.0178117	0.497624	1	0	0	1	1	Gain/Amp in MEDOC
12	29178615	29334035	155421	+	.	12:29178615-29334035	FAR2	p11.22	0.0857143	0.00763359	0.00847706	0.15519	0	0.00508906	1	1	0.0285714	0.0203562	0.539489	1	0	0	1	1	Gain/Amp in MEDOC
12	29334049	29334049	1	+	.	12:29334049-29334049	FAR2	p11.22	0.0857143	0.00763359	0.00847706	0.15519	0	0.00508906	1	1	0.0285714	0.0229008	0.577956	1	0	0.00254453	1	1	Gain/Amp in MEDOC
12	29334128	29334128	1	+	.	12:29334128-29334128	FAR2	p11.22	0.0857143	0.00763359	0.00847706	0.15519	0	0.00508906	1	1	0.0285714	0.0305344	1	1	0	0.0101781	1	1	Gain/Amp in MEDOC
12	29334138	29334138	1	+	.	12:29334138-29334138	FAR2	p11.22	0.0857143	0.00763359	0.00847706	0.15519	0	0.00508906	1	1	0.0285714	0.0279898	1	1	0	0.00763359	1	1	Gain/Amp in MEDOC
12	29334152	29741688	407537	+	.	12:29334152-29741688	OVCH1-AS1	p11.22	0.0857143	0.00763359	0.00847706	0.15519	0	0.00508906	1	1	0.0285714	0.0203562	0.539489	1	0	0	1	1	Gain/Amp in MEDOC
12	29741964	29745699	3736	+	.	12:29741964-29745699	TMTC1	p11.22	0.0857143	0.00763359	0.00847706	0.15519	0	0.00508906	1	1	0.0285714	0.0229008	0.577956	1	0	0.00254453	1	1	Gain/Amp in MEDOC
12	29748233	29840571	92339	+	.	12:29748233-29840571	TMTC1	p11.22	0.0857143	0.00763359	0.00847706	0.15519	0	0.00508906	1	1	0.0285714	0.0203562	0.539489	1	0	0	1	1	Gain/Amp in MEDOC
12	29841096	29841360	265	+	.	12:29841096-29841360	TMTC1	p11.22	0.0857143	0.00763359	0.00847706	0.15519	0	0.00508906	1	1	0.0285714	0.0229008	0.577956	1	0	0.00254453	1	1	Gain/Amp in MEDOC
12	29841363	29841363	1	+	.	12:29841363-29841363	TMTC1	p11.22	0.0857143	0.00763359	0.00847706	0.15519	0	0.00508906	1	1	0.0285714	0.0203562	0.539489	1	0	0	1	1	Gain/Amp in MEDOC
12	29849648	30139043	289396	+	.	12:29849648-30139043	TMTC1	p11.22	0.0857143	0.00763359	0.00847706	0.15519	0	0.00508906	1	1	0.0285714	0.0178117	0.497624	1	0	0	1	1	Gain/Amp in MEDOC
12	30143132	30160615	17484	+	.	12:30143132-30160615	NA	p11.22	0.0857143	0.0101781	0.0140027	0.209697	0	0.00508906	1	1	0.0285714	0.0178117	0.497624	1	0	0	1	1	Gain/Amp in MEDOC
12	30161611	30319147	157537	+	.	12:30161611-30319147	NA	p11.22	0.0857143	0.00763359	0.00847706	0.15519	0	0.00508906	1	1	0.0285714	0.0178117	0.497624	1	0	0	1	1	Gain/Amp in MEDOC
12	30319380	30320388	1009	+	.	12:30319380-30320388	NA	p11.22	0.0857143	0.00763359	0.00847706	0.15519	0	0.00508906	1	1	0.0285714	0.0203562	0.539489	1	0	0.00254453	1	1	Gain/Amp in MEDOC
12	30320923	30370825	49903	+	.	12:30320923-30370825	NA	p11.22	0.0857143	0.00763359	0.00847706	0.15519	0	0.00508906	1	1	0.0285714	0.0178117	0.497624	1	0	0	1	1	Gain/Amp in MEDOC
12	30371717	30373867	2151	+	.	12:30371717-30373867	NA	p11.22	0.0857143	0.00763359	0.00847706	0.15519	0	0.00508906	1	1	0.0285714	0.0203562	0.539489	1	0	0.00254453	1	1	Gain/Amp in MEDOC
12	30375595	30454845	79251	+	.	12:30375595-30454845	NA	p11.22	0.0857143	0.00763359	0.00847706	0.15519	0	0.00508906	1	1	0.0285714	0.0178117	0.497624	1	0	0	1	1	Gain/Amp in MEDOC
12	30456043	30457817	1775	+	.	12:30456043-30457817	NA	p11.22	0.0857143	0.00763359	0.00847706	0.15519	0	0.00508906	1	1	0.0285714	0.0178117	0.497624	1	0	0.00254453	1	1	Gain/Amp in MEDOC
12	30457924	30616593	158670	+	.	12:30457924-30616593	NA	p11.22	0.0857143	0.00763359	0.00847706	0.15519	0	0.00508906	1	1	0.0285714	0.0178117	0.497624	1	0	0	1	1	Gain/Amp in MEDOC
12	30617296	30617302	7	+	.	12:30617296-30617302	NA	p11.22	0.0857143	0.00508906	0.00449103	0.142932	0	0.00254453	1	1	0.0285714	0.0203562	0.539489	1	0	0	1	1	Gain/Amp in MEDOC
12	30627896	31452750	824855	+	.	12:30627896-31452750	DDX11	p11.21	0.0857143	0.00763359	0.00847706	0.15519	0	0.00508906	1	1	0.0285714	0.0178117	0.497624	1	0	0	1	1	Gain/Amp in MEDOC
12	31453474	31588302	134829	+	.	12:31453474-31588302	LINC02387	p11.21	0.0857143	0.00763359	0.00847706	0.15519	0	0.00254453	1	1	0.0285714	0.0178117	0.497624	1	0	0	1	1	Gain/Amp in MEDOC
12	31590032	31605128	15097	+	.	12:31590032-31605128	DENND5B	p11.21	0.0857143	0.00763359	0.00847706	0.15519	0	0.00254453	1	1	0.0285714	0.0152672	0.452072	1	0	0	1	1	Gain/Amp in MEDOC
12	31613108	31622741	9634	+	.	12:31613108-31622741	DENND5B	p11.21	0.0857143	0.00763359	0.00847706	0.15519	0	0.00254453	1	1	0.0285714	0.0152672	0.452072	1	0	0	1	1	Gain/Amp in MEDOC
12	31623848	31710053	86206	+	.	12:31623848-31710053	DENND5B	p11.21	0.0857143	0.00763359	0.00847706	0.15519	0	0.00508906	1	1	0.0285714	0.0152672	0.452072	1	0	0	1	1	Gain/Amp in MEDOC
12	31711356	31750302	38947	+	.	12:31711356-31750302	DENND5B-AS1	p11.21	0.0857143	0.00763359	0.00847706	0.15519	0	0.00508906	1	1	0.0285714	0.0152672	0.452072	1	0	0	1	1	Gain/Amp in MEDOC
12	31756155	31771953	15799	+	.	12:31756155-31771953	DENND5B-AS1	p11.21	0.0857143	0.00763359	0.00847706	0.15519	0	0.00254453	1	1	0.0285714	0.0152672	0.452072	1	0	0	1	1	Gain/Amp in MEDOC
12	31774605	31810126	35522	+	.	12:31774605-31810126	ETFBKMT	p11.21	0.0857143	0.0101781	0.0140027	0.209697	0	0.00254453	1	1	0.0285714	0.0152672	0.452072	1	0	0	1	1	Gain/Amp in MEDOC
12	32147712	32231845	84134	+	.	12:32147712-32231845	NA	p11.21	0.0857143	0.0101781	0.0140027	0.209697	0	0.00254453	1	1	0.0285714	0.0152672	0.452072	1	0	0	1	1	Gain/Amp in MEDOC
12	32265266	32316619	51354	+	.	12:32265266-32316619	BICD1	p11.21	0.0857143	0.0101781	0.0140027	0.209697	0	0.00254453	1	1	0.0285714	0.0152672	0.452072	1	0	0	1	1	Gain/Amp in MEDOC
12	32320830	32320912	83	+	.	12:32320830-32320912	BICD1	p11.21	0.0857143	0.0101781	0.0140027	0.209697	0	0.00254453	1	1	0.0285714	0.0178117	0.497624	1	0	0.00254453	1	1	Gain/Amp in MEDOC
12	32323836	32330415	6580	+	.	12:32323836-32330415	BICD1	p11.21	0.0857143	0.0101781	0.0140027	0.209697	0	0.00254453	1	1	0.0285714	0.0152672	0.452072	1	0	0	1	1	Gain/Amp in MEDOC
12	32331195	32331669	475	+	.	12:32331195-32331669	BICD1	p11.21	0.0857143	0.0101781	0.0140027	0.209697	0	0.00254453	1	1	0.0285714	0.0178117	0.497624	1	0	0.00254453	1	1	Gain/Amp in MEDOC
12	32336962	32455273	118312	+	.	12:32336962-32455273	BICD1	p11.21	0.0857143	0.0101781	0.0140027	0.209697	0	0.00254453	1	1	0.0285714	0.0152672	0.452072	1	0	0	1	1	Gain/Amp in MEDOC
12	32455620	32463401	7782	+	.	12:32455620-32463401	BICD1	p11.21	0.0857143	0.0101781	0.0140027	0.209697	0	0.00508906	1	1	0.0285714	0.0152672	0.452072	1	0	0	1	1	Gain/Amp in MEDOC
12	32463886	32538386	74501	+	.	12:32463886-32538386	BICD1	p11.21	0.0857143	0.00763359	0.00847706	0.15519	0	0.00508906	1	1	0.0285714	0.0152672	0.452072	1	0	0	1	1	Gain/Amp in MEDOC
12	32555611	32559178	3568	+	.	12:32555611-32559178	FGD4	p11.21	0.114286	0.00763359	0.00110952	0.0900248	0	0.00508906	1	1	0.0285714	0.0152672	0.452072	1	0	0	1	1	Gain/Amp in MEDOC
12	32563932	32564260	329	+	.	12:32563932-32564260	FGD4	p11.21	0.114286	0.00763359	0.00110952	0.0900248	0	0.00508906	1	1	0.0285714	0.0178117	0.497624	1	0	0.00254453	1	1	Gain/Amp in MEDOC
12	32566807	32614635	47829	+	.	12:32566807-32614635	FGD4	p11.21	0.114286	0.00763359	0.00110952	0.0900248	0	0.00508906	1	1	0.0285714	0.0152672	0.452072	1	0	0	1	1	Gain/Amp in MEDOC
12	32615662	32661218	45557	+	.	12:32615662-32661218	FGD4	p11.21	0.114286	0.00763359	0.00110952	0.0900248	0	0.00254453	1	1	0.0285714	0.0152672	0.452072	1	0	0	1	1	Gain/Amp in MEDOC
12	32661509	32753219	91711	+	.	12:32661509-32753219	FGD4	p11.21	0.114286	0.00763359	0.00110952	0.0900248	0	0.00508906	1	1	0.0285714	0.0152672	0.452072	1	0	0	1	1	Gain/Amp in MEDOC
12	32764184	32769752	5569	+	.	12:32764184-32769752	FGD4	p11.21	0.114286	0.0101781	0.00208953	0.0900248	0	0.00763359	1	1	0.0285714	0.0152672	0.452072	1	0	0	1	1	Gain/Amp in MEDOC
12	32775910	32780599	4690	+	.	12:32775910-32780599	FGD4	p11.21	0.114286	0.0101781	0.00208953	0.0900248	0	0.00763359	1	1	0.0285714	0.0178117	0.497624	1	0	0.00254453	1	1	Gain/Amp in MEDOC
12	32781330	32799156	17827	+	.	12:32781330-32799156	FGD4	p11.21	0.114286	0.0101781	0.00208953	0.0900248	0	0.00763359	1	1	0.0285714	0.0152672	0.452072	1	0	0	1	1	Gain/Amp in MEDOC
12	32810265	32886430	76166	+	.	12:32810265-32886430	DNM1L	p11.21	0.0857143	0.0101781	0.0140027	0.209697	0	0.00508906	1	1	0.0285714	0.0152672	0.452072	1	0	0	1	1	Gain/Amp in MEDOC
12	32887210	32906867	19658	+	.	12:32887210-32906867	YARS2	p11.21	0.0857143	0.00763359	0.00847706	0.15519	0	0.00254453	1	1	0.0285714	0.0152672	0.452072	1	0	0	1	1	Gain/Amp in MEDOC
12	32921566	32922006	441	+	.	12:32921566-32922006	NA	p11.21	0.0857143	0.00763359	0.00847706	0.15519	0	0.00254453	1	1	0.0285714	0.0178117	0.497624	1	0	0.00254453	1	1	Gain/Amp in MEDOC
12	32923054	32936266	13213	+	.	12:32923054-32936266	NA	p11.21	0.0857143	0.00763359	0.00847706	0.15519	0	0.00254453	1	1	0.0285714	0.0152672	0.452072	1	0	0	1	1	Gain/Amp in MEDOC
12	40249881	40301524	51644	+	.	12:40249881-40301524	C12orf40	q12	0.0571429	0.00254453	0.0185254	0.23829	0	0	1	1	0.0285714	0.0101781	0.348621	1	0	0	1	1	Gain/Amp in MEDOC
12	40303505	40317536	14032	+	.	12:40303505-40317536	SLC2A13	q12	0.0571429	0.00254453	0.0185254	0.23829	0	0	1	1	0.0285714	0.0127226	0.402518	1	0	0.00254453	1	1	Gain/Amp in MEDOC
12	40317576	40317643	68	+	.	12:40317576-40317643	SLC2A13	q12	0.0571429	0.00254453	0.0185254	0.23829	0	0	1	1	0.0285714	0.0101781	0.348621	1	0	0	1	1	Gain/Amp in MEDOC
12	40323571	40467833	144263	+	.	12:40323571-40467833	SLC2A13	q12	0.0571429	0.00254453	0.0185254	0.23829	0	0	1	1	0.0285714	0.0101781	0.348621	1	0	0	1	1	Gain/Amp in MEDOC
12	40470262	40482306	12045	+	.	12:40470262-40482306	SLC2A13	q12	0.0571429	0.00254453	0.0185254	0.23829	0	0	1	1	0.0285714	0.0127226	0.402518	1	0	0	1	1	Gain/Amp in MEDOC
12	40484602	40840416	355815	+	.	12:40484602-40840416	LINC02471	q12	0.0571429	0.00254453	0.0185254	0.23829	0	0	1	1	0.0285714	0.0101781	0.348621	1	0	0	1	1	Gain/Amp in MEDOC
12	40841330	40898973	57644	+	.	12:40841330-40898973	MUC19	q12	0.0571429	0.00254453	0.0185254	0.23829	0	0	1	1	0.0285714	0.0127226	0.402518	1	0	0	1	1	Gain/Amp in MEDOC
12	40900137	40902161	2025	+	.	12:40900137-40902161	MUC19	q12	0.0571429	0.00254453	0.0185254	0.23829	0	0	1	1	0.0285714	0.0152672	0.452072	1	0	0.00254453	1	1	Gain/Amp in MEDOC
12	40904830	41031298	126469	+	.	12:40904830-41031298	MUC19	q12	0.0571429	0.00254453	0.0185254	0.23829	0	0	1	1	0.0285714	0.0127226	0.402518	1	0	0	1	1	Gain/Amp in MEDOC
12	41031414	41031804	391	+	.	12:41031414-41031804	NA	q12	0.0571429	0.00254453	0.0185254	0.23829	0	0	1	1	0.0285714	0.0152672	0.452072	1	0	0.00254453	1	1	Gain/Amp in MEDOC
12	41032189	41039366	7178	+	.	12:41032189-41039366	NA	q12	0.0571429	0.00254453	0.0185254	0.23829	0	0	1	1	0.0285714	0.0178117	0.497624	1	0	0.00508906	1	1	Gain/Amp in MEDOC
12	41040217	41168249	128033	+	.	12:41040217-41168249	CNTN1	q12	0.0571429	0.00254453	0.0185254	0.23829	0	0	1	1	0.0285714	0.0127226	0.402518	1	0	0	1	1	Gain/Amp in MEDOC
12	41168440	41169038	599	+	.	12:41168440-41169038	CNTN1	q12	0.0571429	0.00254453	0.0185254	0.23829	0	0	1	1	0.0285714	0.0152672	0.452072	1	0	0.00254453	1	1	Gain/Amp in MEDOC
12	41171754	41493774	322021	+	.	12:41171754-41493774	CNTN1	q12	0.0571429	0.00254453	0.0185254	0.23829	0	0	1	1	0.0285714	0.0127226	0.402518	1	0	0	1	1	Gain/Amp in MEDOC
12	41494370	41510312	15943	+	.	12:41494370-41510312	NA	q12	0.0571429	0.00254453	0.0185254	0.23829	0	0	1	1	0.0285714	0.0152672	0.452072	1	0	0.00254453	1	1	Gain/Amp in MEDOC
12	41510733	41516626	5894	+	.	12:41510733-41516626	NA	q12	0.0571429	0.00254453	0.0185254	0.23829	0	0	1	1	0.0285714	0.0178117	0.497624	1	0	0.00508906	1	1	Gain/Amp in MEDOC
12	41520058	41531779	11722	+	.	12:41520058-41531779	NA	q12	0.0571429	0.00254453	0.0185254	0.23829	0	0	1	1	0.0285714	0.0152672	0.452072	1	0	0.00254453	1	1	Gain/Amp in MEDOC
12	41531873	41614741	82869	+	.	12:41531873-41614741	PDZRN4	q12	0.0571429	0.00254453	0.0185254	0.23829	0	0	1	1	0.0285714	0.0127226	0.402518	1	0	0	1	1	Gain/Amp in MEDOC
12	41615488	41615499	12	+	.	12:41615488-41615499	PDZRN4	q12	0.0571429	0.00254453	0.0185254	0.23829	0	0	1	1	0.0285714	0.0152672	0.452072	1	0	0.00254453	1	1	Gain/Amp in MEDOC
12	41624228	41749881	125654	+	.	12:41624228-41749881	PDZRN4	q12	0.0571429	0.00254453	0.0185254	0.23829	0	0	1	1	0.0285714	0.0127226	0.402518	1	0	0	1	1	Gain/Amp in MEDOC
12	41759957	41781951	21995	+	.	12:41759957-41781951	PDZRN4	q12	0.0571429	0.00254453	0.0185254	0.23829	0	0	1	1	0.0285714	0.0127226	0.402518	1	0	0	1	1	Gain/Amp in MEDOC
12	41788121	41790402	2282	+	.	12:41788121-41790402	PDZRN4	q12	0.0571429	0.00254453	0.0185254	0.23829	0	0	1	1	0.0285714	0.0127226	0.402518	1	0	0	1	1	Gain/Amp in MEDOC
12	41793920	41801728	7809	+	.	12:41793920-41801728	PDZRN4	q12	0.0571429	0.00254453	0.0185254	0.23829	0	0	1	1	0.0285714	0.0152672	0.452072	1	0	0.00254453	1	1	Gain/Amp in MEDOC
12	41801741	41809103	7363	+	.	12:41801741-41809103	PDZRN4	q12	0.0571429	0.00254453	0.0185254	0.23829	0	0	1	1	0.0285714	0.0152672	0.452072	1	0	0.00254453	1	1	Gain/Amp in MEDOC
12	41809257	41811924	2668	+	.	12:41809257-41811924	PDZRN4	q12	0.0571429	0.00254453	0.0185254	0.23829	0	0	1	1	0.0285714	0.0127226	0.402518	1	0	0	1	1	Gain/Amp in MEDOC
12	41811938	41815895	3958	+	.	12:41811938-41815895	PDZRN4	q12	0.0571429	0.00254453	0.0185254	0.23829	0	0	1	1	0.0285714	0.0152672	0.452072	1	0	0.00254453	1	1	Gain/Amp in MEDOC
12	41816145	41972679	156535	+	.	12:41816145-41972679	PDZRN4	q12	0.0571429	0.00254453	0.0185254	0.23829	0	0	1	1	0.0285714	0.0127226	0.402518	1	0	0	1	1	Gain/Amp in MEDOC
12	41973329	41975720	2392	+	.	12:41973329-41975720	NA	q12	0.0571429	0.00254453	0.0185254	0.23829	0	0	1	1	0.0285714	0.0152672	0.452072	1	0	0.00254453	1	1	Gain/Amp in MEDOC
12	41978908	42161662	182755	+	.	12:41978908-42161662	LINC02400	q12	0.0571429	0.00254453	0.0185254	0.23829	0	0	1	1	0.0285714	0.0127226	0.402518	1	0	0	1	1	Gain/Amp in MEDOC
12	42163049	42163390	342	+	.	12:42163049-42163390	NA	q12	0.0571429	0.00254453	0.0185254	0.23829	0	0	1	1	0.0285714	0.0152672	0.452072	1	0	0.00508906	1	1	Gain/Amp in MEDOC
12	42163837	42163837	1	+	.	12:42163837-42163837	NA	q12	0.0571429	0.00254453	0.0185254	0.23829	0	0	1	1	0.0285714	0.0127226	0.402518	1	0	0.00254453	1	1	Gain/Amp in MEDOC
12	42163944	42338505	174562	+	.	12:42163944-42338505	NA	q12	0.0571429	0.00254453	0.0185254	0.23829	0	0	1	1	0.0285714	0.0127226	0.402518	1	0	0	1	1	Gain/Amp in MEDOC
12	42344534	42618456	273923	+	.	12:42344534-42618456	GXYLT1	q12	0.0571429	0.00254453	0.0185254	0.23829	0	0	1	1	0.0285714	0.0101781	0.348621	1	0	0	1	1	Gain/Amp in MEDOC
12	42620377	42620578	202	+	.	12:42620377-42620578	YAF2	q12	0.0571429	0.00254453	0.0185254	0.23829	0	0	1	1	0.0285714	0.0127226	0.402518	1	0	0.00254453	1	1	Gain/Amp in MEDOC
12	42625134	43015964	390831	+	.	12:42625134-43015964	LINC02402	q12	0.0571429	0.00254453	0.0185254	0.23829	0	0	1	1	0.0285714	0.0101781	0.348621	1	0	0	1	1	Gain/Amp in MEDOC
12	43017249	43024839	7591	+	.	12:43017249-43024839	LINC02402	q12	0.0571429	0.00254453	0.0185254	0.23829	0	0	1	1	0.0285714	0.0152672	0.452072	1	0	0.00508906	1	1	Gain/Amp in MEDOC
12	43030500	43143124	112625	+	.	12:43030500-43143124	LINC02450	q12	0.0571429	0.00254453	0.0185254	0.23829	0	0	1	1	0.0285714	0.0101781	0.348621	1	0	0	1	1	Gain/Amp in MEDOC
12	43148658	43149592	935	+	.	12:43148658-43149592	NA	q12	0.0571429	0.00254453	0.0185254	0.23829	0	0	1	1	0.0285714	0.0127226	0.402518	1	0	0.00254453	1	1	Gain/Amp in MEDOC
12	43150251	43200916	50666	+	.	12:43150251-43200916	NA	q12	0.0571429	0.00254453	0.0185254	0.23829	0	0	1	1	0.0285714	0.0101781	0.348621	1	0	0	1	1	Gain/Amp in MEDOC
12	47190760	47358286	167527	+	.	12:47190760-47358286	SLC38A4	q13.11	0.0857143	0.0101781	0.0140027	0.209697	0.0285714	0	0.0817757	1	0.0285714	0.0101781	0.348621	1	0	0	1	1	Gain/Amp in MEDOC
12	47367111	47398975	31865	+	.	12:47367111-47398975	NA	q13.11	0.0857143	0.00763359	0.00847706	0.15519	0.0285714	0	0.0817757	1	0.0285714	0.0101781	0.348621	1	0	0	1	1	Gain/Amp in MEDOC
12	47399234	47401300	2067	+	.	12:47399234-47401300	NA	q13.11	0.0857143	0.00763359	0.00847706	0.15519	0.0285714	0	0.0817757	1	0.0285714	0.0127226	0.402518	1	0	0.00254453	1	1	Gain/Amp in MEDOC
12	47405188	47526730	121543	+	.	12:47405188-47526730	AMIGO2	q13.11	0.0857143	0.00763359	0.00847706	0.15519	0.0285714	0	0.0817757	1	0.0285714	0.0101781	0.348621	1	0	0	1	1	Gain/Amp in MEDOC
12	47527599	47527808	210	+	.	12:47527599-47527808	PCED1B	q13.11	0.0857143	0.0101781	0.0140027	0.209697	0.0285714	0.00254453	0.15704	1	0.0285714	0.00763359	0.290014	1	0	0	1	1	Gain/Amp in MEDOC
12	47528373	47534676	6304	+	.	12:47528373-47534676	PCED1B	q13.11	0.0857143	0.00763359	0.00847706	0.15519	0.0285714	0	0.0817757	1	0.0285714	0.0101781	0.348621	1	0	0	1	1	Gain/Amp in MEDOC
12	47542518	47548076	5559	+	.	12:47542518-47548076	PCED1B	q13.11	0.0857143	0.00763359	0.00847706	0.15519	0.0285714	0	0.0817757	1	0.0285714	0.0101781	0.348621	1	0	0	1	1	Gain/Amp in MEDOC
12	47548864	47578000	29137	+	.	12:47548864-47578000	PCED1B	q13.11	0.0857143	0.00763359	0.00847706	0.15519	0.0285714	0	0.0817757	1	0.0285714	0.0101781	0.348621	1	0	0	1	1	Gain/Amp in MEDOC
12	47578789	47579248	460	+	.	12:47578789-47579248	PCED1B	q13.11	0.0857143	0.00763359	0.00847706	0.15519	0.0285714	0	0.0817757	1	0.0285714	0.0127226	0.402518	1	0	0.00254453	1	1	Gain/Amp in MEDOC
12	47582601	47582601	1	+	.	12:47582601-47582601	PCED1B	q13.11	0.0857143	0.00763359	0.00847706	0.15519	0.0285714	0	0.0817757	1	0.0285714	0.0101781	0.348621	1	0	0	1	1	Gain/Amp in MEDOC
12	47582695	47669762	87068	+	.	12:47582695-47669762	PCED1B-AS1	q13.11	0.0857143	0.0101781	0.0140027	0.209697	0.0285714	0	0.0817757	1	0.0285714	0.0101781	0.348621	1	0	0	1	1	Gain/Amp in MEDOC
12	55771812	55797805	25994	+	.	12:55771812-55797805	OR6C65	q13.2	0.0571429	0.00254453	0.0185254	0.23829	0	0	1	1	0.0285714	0.00508906	0.226297	1	0	0	1	1	Gain/Amp in MEDOC
12	55811728	55858965	47238	+	.	12:55811728-55858965	OR6C2	q13.2	0.0571429	0.00254453	0.0185254	0.23829	0	0	1	1	0.0285714	0.00508906	0.226297	1	0	0	1	1	Gain/Amp in MEDOC
12	55867596	55870924	3329	+	.	12:55867596-55870924	NA	q13.2	0.0571429	0.00254453	0.0185254	0.23829	0	0	1	1	0.0285714	0.0101781	0.348621	1	0	0.00254453	1	1	Gain/Amp in MEDOC
12	55909265	55930409	21145	+	.	12:55909265-55930409	NA	q13.2	0.0571429	0.00254453	0.0185254	0.23829	0	0	1	1	0.0285714	0.00763359	0.290014	1	0	0	1	1	Gain/Amp in MEDOC
12	55933087	55933641	555	+	.	12:55933087-55933641	NA	q13.2	0.0571429	0.00254453	0.0185254	0.23829	0	0	1	1	0.0285714	0.0101781	0.348621	1	0	0.00254453	1	1	Gain/Amp in MEDOC
12	55941477	55944999	3523	+	.	12:55941477-55944999	NA	q13.2	0.0571429	0.00254453	0.0185254	0.23829	0	0	1	1	0.0285714	0.00763359	0.290014	1	0	0	1	1	Gain/Amp in MEDOC
12	55945119	56014154	69036	+	.	12:55945119-56014154	OR2AP1	q13.2	0.0571429	0.00254453	0.0185254	0.23829	0	0	1	1	0.0285714	0.00508906	0.226297	1	0	0	1	1	Gain/Amp in MEDOC
12	56014769	56031273	16505	+	.	12:56014769-56031273	OR10P1	q13.2	0.0571429	0.00254453	0.0185254	0.23829	0	0	1	1	0.0285714	0.00254453	0.15704	1	0	0	1	1	Gain/Amp in MEDOC
12	56031704	56031837	134	+	.	12:56031704-56031837	NA	q13.2	0.0571429	0.00254453	0.0185254	0.23829	0	0	1	1	0.0285714	0.00508906	0.226297	1	0	0.00254453	1	1	Gain/Amp in MEDOC
12	56032364	56035129	2766	+	.	12:56032364-56035129	NA	q13.2	0.0571429	0.00254453	0.0185254	0.23829	0	0	1	1	0.0285714	0.00254453	0.15704	1	0	0	1	1	Gain/Amp in MEDOC
12	56035456	56039381	3926	+	.	12:56035456-56039381	NA	q13.2	0.0571429	0.00254453	0.0185254	0.23829	0	0	1	1	0.0285714	0.00254453	0.15704	1	0	0	1	1	Gain/Amp in MEDOC
12	122423660	122501038	77379	+	.	12:122423660-122501038	BCL7A	q24.31	0.0857143	0.00508906	0.00449103	0.142932	0.0285714	0	0.0817757	1	0.0285714	0.0356234	1	1	0	0.00763359	1	1	Gain/Amp in MEDOC
12	122598014	122600712	2699	+	.	12:122598014-122600712	MLXIP	q24.31	0.0571429	0.00254453	0.0185254	0.23829	0	0	1	1	0.0285714	0.0356234	1	1	0	0.00763359	1	1	Gain/Amp in MEDOC
12	122602110	122612146	10037	+	.	12:122602110-122612146	MLXIP	q24.31	0.0571429	0.00254453	0.0185254	0.23829	0	0	1	1	0.0285714	0.0356234	1	1	0	0.00763359	1	1	Gain/Amp in MEDOC
12	122612432	122615926	3495	+	.	12:122612432-122615926	MLXIP	q24.31	0.0571429	0.00254453	0.0185254	0.23829	0	0	1	1	0.0285714	0.0330789	1	1	0	0.00763359	1	1	Gain/Amp in MEDOC
12	122619563	122631208	11646	+	.	12:122619563-122631208	MLXIP	q24.31	0.0571429	0.00254453	0.0185254	0.23829	0	0.00254453	1	1	0.0285714	0.0330789	1	1	0	0.00763359	1	1	Gain/Amp in MEDOC
12	122641721	122645531	3811	+	.	12:122641721-122645531	NA	q24.31	0.0571429	0.00254453	0.0185254	0.23829	0	0.00254453	1	1	0.0285714	0.0356234	1	1	0	0.0101781	1	1	Gain/Amp in MEDOC
12	122651255	122651740	486	+	.	12:122651255-122651740	NA	q24.31	0.0571429	0.00254453	0.0185254	0.23829	0	0.00254453	1	1	0.0285714	0.0330789	1	1	0	0.00763359	1	1	Gain/Amp in MEDOC
14	42909908	42910011	104	+	.	14:42909908-42910011	NA	q21.1	0.0571429	0.00254453	0.0185254	0.23829	0	0	1	1	0	0.0254453	1	1	0	0.0127226	1	1	Gain/Amp in MEDOC
14	44794110	44794647	538	+	.	14:44794110-44794647	NA	q21.2	0.0571429	0.00254453	0.0185254	0.23829	0	0	1	1	0	0.0254453	1	1	0	0.0127226	1	1	Gain/Amp in MEDOC
14	48092695	48151247	58553	+	.	14:48092695-48151247	MDGA2	q21.3	0.0571429	0.00254453	0.0185254	0.23829	0	0	1	1	0	0.0254453	1	1	0	0.0127226	1	1	Gain/Amp in MEDOC
14	48151433	48151749	317	+	.	14:48151433-48151749	NA	q21.3	0.0571429	0.00254453	0.0185254	0.23829	0	0	1	1	0	0.0254453	1	1	0	0.0152672	1	1	Gain/Amp in MEDOC
14	48153627	48292086	138460	+	.	14:48153627-48292086	MIR548Y	q21.3	0.0571429	0.00254453	0.0185254	0.23829	0	0	1	1	0	0.0229008	1	1	0	0.0127226	1	1	Gain/Amp in MEDOC
14	48292454	49160108	867655	+	.	14:48292454-49160108	NA	q21.3	0.0571429	0.00254453	0.0185254	0.23829	0	0	1	1	0	0.0203562	1	1	0	0.0101781	1	1	Gain/Amp in MEDOC
14	49160468	49160473	6	+	.	14:49160468-49160473	NA	q21.3	0.0571429	0.00254453	0.0185254	0.23829	0	0	1	1	0	0.0203562	1	1	0	0.0127226	1	1	Gain/Amp in MEDOC
14	49160489	49178310	17822	+	.	14:49160489-49178310	NA	q21.3	0.0571429	0.00254453	0.0185254	0.23829	0	0	1	1	0	0.0203562	1	1	0	0.0101781	1	1	Gain/Amp in MEDOC
14	49178999	49273904	94906	+	.	14:49178999-49273904	NA	q21.3	0.0571429	0.00254453	0.0185254	0.23829	0	0	1	1	0	0.0203562	1	1	0	0.0101781	1	1	Gain/Amp in MEDOC
14	49309312	49548455	239144	+	.	14:49309312-49548455	NA	q21.3	0.0571429	0.00254453	0.0185254	0.23829	0	0	1	1	0	0.0203562	1	1	0	0.0101781	1	1	Gain/Amp in MEDOC
14	49551577	49552059	483	+	.	14:49551577-49552059	NA	q21.3	0.0571429	0.00254453	0.0185254	0.23829	0	0	1	1	0	0.0229008	1	1	0	0.0127226	1	1	Gain/Amp in MEDOC
14	49552240	49578765	26526	+	.	14:49552240-49578765	NA	q21.3	0.0571429	0.00254453	0.0185254	0.23829	0	0	1	1	0	0.0203562	1	1	0	0.0101781	1	1	Gain/Amp in MEDOC
14	49580320	49803705	223386	+	.	14:49580320-49803705	NA	q21.3	0.0571429	0.00254453	0.0185254	0.23829	0	0	1	1	0	0.0229008	1	1	0	0.0127226	1	1	Gain/Amp in MEDOC
14	49804473	49804540	68	+	.	14:49804473-49804540	NA	q21.3	0.0571429	0.00254453	0.0185254	0.23829	0	0	1	1	0	0.0229008	1	1	0	0.0152672	1	1	Gain/Amp in MEDOC
14	49805181	49850639	45459	+	.	14:49805181-49850639	NA	q21.3	0.0571429	0.00254453	0.0185254	0.23829	0	0	1	1	0	0.0229008	1	1	0	0.0127226	1	1	Gain/Amp in MEDOC
14	49851679	50023820	172142	+	.	14:49851679-50023820	NA	q21.3	0.0571429	0.00254453	0.0185254	0.23829	0	0	1	1	0	0.0203562	1	1	0	0.0101781	1	1	Gain/Amp in MEDOC
14	50031170	50266321	235152	+	.	14:50031170-50266321	NEMF	q21.3	0.0571429	0.00254453	0.0185254	0.23829	0	0	1	1	0	0.0203562	1	1	0	0.0101781	1	1	Gain/Amp in MEDOC
14	50273283	50371172	97890	+	.	14:50273283-50371172	ARF6	q21.3	0.0571429	0.00254453	0.0185254	0.23829	0	0	1	1	0	0.0203562	1	1	0	0.0101781	1	1	Gain/Amp in MEDOC
14	50371945	50403760	31816	+	.	14:50371945-50403760	NA	q21.3	0.0571429	0.00254453	0.0185254	0.23829	0	0	1	1	0	0.0203562	1	1	0	0.0101781	1	1	Gain/Amp in MEDOC
14	50404182	50489505	85324	+	.	14:50404182-50489505	LINC01599	q21.3	0.0571429	0.00254453	0.0185254	0.23829	0	0	1	1	0	0.0229008	1	1	0	0.0101781	1	1	Gain/Amp in MEDOC
14	50506182	50519022	12841	+	.	14:50506182-50519022	LINC01599	q21.3	0.0571429	0.00254453	0.0185254	0.23829	0	0	1	1	0	0.0203562	1	1	0	0.0101781	1	1	Gain/Amp in MEDOC
14	50520203	50520510	308	+	.	14:50520203-50520510	LINC01599	q21.3	0.0571429	0.00254453	0.0185254	0.23829	0	0	1	1	0	0.0229008	1	1	0	0.0127226	1	1	Gain/Amp in MEDOC
14	50520782	50781250	260469	+	.	14:50520782-50781250	DMAC2L	q21.3	0.0571429	0.00254453	0.0185254	0.23829	0	0	1	1	0	0.0203562	1	1	0	0.0101781	1	1	Gain/Amp in MEDOC
14	50784919	50789578	4660	+	.	14:50784919-50789578	DMAC2L	q21.3	0.0571429	0.00254453	0.0185254	0.23829	0	0	1	1	0	0.0229008	1	1	0	0.0127226	1	1	Gain/Amp in MEDOC
14	50790700	50853019	62320	+	.	14:50790700-50853019	DMAC2L	q21.3	0.0571429	0.00254453	0.0185254	0.23829	0	0	1	1	0	0.0203562	1	1	0	0.0101781	1	1	Gain/Amp in MEDOC
14	50853228	50885338	32111	+	.	14:50853228-50885338	MAP4K5	q21.3	0.0571429	0.00254453	0.0185254	0.23829	0	0	1	1	0	0.0203562	1	1	0	0.0101781	1	1	Gain/Amp in MEDOC
14	67379042	67411938	32897	+	.	14:67379042-67411938	GPHN	q23.3	0.0571429	0.00254453	0.0185254	0.23829	0	0	1	1	0	0.0279898	0.611276	1	0	0.0127226	1	1	Gain/Amp in MEDOC
14	67414862	67640666	225805	+	.	14:67414862-67640666	GPHN	q23.3	0.0571429	0.00254453	0.0185254	0.23829	0	0	1	1	0	0.0305344	0.610513	1	0	0.0127226	1	1	Gain/Amp in MEDOC
14	67983216	67992490	9275	+	.	14:67983216-67992490	TMEM229B	q24.1	0.0571429	0.00254453	0.0185254	0.23829	0	0	1	1	0	0.0330789	0.612542	1	0	0.0152672	1	1	Gain/Amp in MEDOC
14	67992967	67994383	1417	+	.	14:67992967-67994383	TMEM229B	q24.1	0.0571429	0.00254453	0.0185254	0.23829	0	0	1	1	0	0.0330789	0.612542	1	0	0.0178117	1	1	Gain/Amp in MEDOC
14	67995628	68064330	68703	+	.	14:67995628-68064330	PIGH	q24.1	0.0571429	0.00254453	0.0185254	0.23829	0	0	1	1	0	0.0330789	0.612542	1	0	0.0178117	1	1	Gain/Amp in MEDOC
14	68078407	68094208	15802	+	.	14:68078407-68094208	ARG2	q24.1	0.0571429	0.00254453	0.0185254	0.23829	0	0	1	1	0	0.0330789	0.612542	1	0	0.0178117	1	1	Gain/Amp in MEDOC
14	68101400	68110498	9099	+	.	14:68101400-68110498	ARG2	q24.1	0.0857143	0.00254453	0.00190369	0.0900248	0.0285714	0	0.0817757	1	0	0.0330789	0.612542	1	0	0.0178117	1	1	Gain/Amp in MEDOC
14	68126321	68302444	176124	+	.	14:68126321-68302444	RDH12	q24.1	0.0571429	0.00254453	0.0185254	0.23829	0	0	1	1	0	0.0330789	0.612542	1	0	0.0178117	1	1	Gain/Amp in MEDOC
14	68306787	68333347	26561	+	.	14:68306787-68333347	RAD51B	q24.1	0.0571429	0.00254453	0.0185254	0.23829	0	0	1	1	0	0.0356234	0.616922	1	0	0.0178117	1	1	Gain/Amp in MEDOC
14	68343138	68418213	75076	+	.	14:68343138-68418213	RAD51B	q24.1	0.0571429	0.00254453	0.0185254	0.23829	0	0	1	1	0	0.0356234	0.616922	1	0	0.0178117	1	1	Gain/Amp in MEDOC
14	68576537	68602302	25766	+	.	14:68576537-68602302	RAD51B	q24.1	0.0857143	0.00763359	0.00847706	0.15519	0	0	1	1	0	0.0356234	0.616922	1	0	0.0178117	1	1	Gain/Amp in MEDOC
14	68603709	68603709	1	+	.	14:68603709-68603709	RAD51B	q24.1	0.0857143	0.00763359	0.00847706	0.15519	0	0	1	1	0	0.0407125	0.631234	1	0	0.0229008	1	1	Gain/Amp in MEDOC
14	68607023	68609533	2511	+	.	14:68607023-68609533	RAD51B	q24.1	0.0857143	0.00763359	0.00847706	0.15519	0	0.00254453	1	1	0	0.0407125	0.631234	1	0	0.0229008	1	1	Gain/Amp in MEDOC
14	68610067	68698587	88521	+	.	14:68610067-68698587	RAD51B	q24.1	0.0857143	0.00763359	0.00847706	0.15519	0	0.00254453	1	1	0	0.0356234	0.616922	1	0	0.0178117	1	1	Gain/Amp in MEDOC
14	68699594	68726339	26746	+	.	14:68699594-68726339	RAD51B	q24.1	0.0857143	0.00763359	0.00847706	0.15519	0	0.00254453	1	1	0	0.0330789	0.612542	1	0	0.0152672	1	1	Gain/Amp in MEDOC
14	68728563	68728794	232	+	.	14:68728563-68728794	RAD51B	q24.1	0.0857143	0.00763359	0.00847706	0.15519	0	0.00254453	1	1	0	0.0356234	0.616922	1	0	0.0178117	1	1	Gain/Amp in MEDOC
14	68731157	68752338	21182	+	.	14:68731157-68752338	RAD51B	q24.1	0.0857143	0.00763359	0.00847706	0.15519	0	0.00254453	1	1	0	0.0330789	0.612542	1	0	0.0152672	1	1	Gain/Amp in MEDOC
14	68752643	68770544	17902	+	.	14:68752643-68770544	RAD51B	q24.1	0.0857143	0.00763359	0.00847706	0.15519	0	0.00254453	1	1	0	0.0305344	0.610513	1	0	0.0152672	1	1	Gain/Amp in MEDOC
14	68773580	68798905	25326	+	.	14:68773580-68798905	RAD51B	q24.1	0.0857143	0.00763359	0.00847706	0.15519	0	0.00254453	1	1	0	0.0330789	0.612542	1	0	0.0178117	1	1	Gain/Amp in MEDOC
14	68799787	68799787	1	+	.	14:68799787-68799787	RAD51B	q24.1	0.0857143	0.00508906	0.00449103	0.142932	0	0	1	1	0	0.0330789	0.612542	1	0	0.0178117	1	1	Gain/Amp in MEDOC
14	68805323	68836369	31047	+	.	14:68805323-68836369	RAD51B	q24.1	0.0857143	0.00508906	0.00449103	0.142932	0	0	1	1	0	0.0356234	0.616922	1	0	0.0203562	1	1	Gain/Amp in MEDOC
14	68837425	68839250	1826	+	.	14:68837425-68839250	RAD51B	q24.1	0.0857143	0.00508906	0.00449103	0.142932	0	0	1	1	0	0.0356234	0.616922	1	0	0.0203562	1	1	Gain/Amp in MEDOC
14	68839954	68839954	1	+	.	14:68839954-68839954	RAD51B	q24.1	0.0857143	0.00508906	0.00449103	0.142932	0	0	1	1	0	0.0356234	0.616922	1	0	0.0203562	1	1	Gain/Amp in MEDOC
14	68842630	68926468	83839	+	.	14:68842630-68926468	RAD51B	q24.1	0.0857143	0.00508906	0.00449103	0.142932	0	0	1	1	0	0.0330789	0.612542	1	0	0.0178117	1	1	Gain/Amp in MEDOC
14	68934690	69003504	68815	+	.	14:68934690-69003504	RAD51B	q24.1	0.0857143	0.00508906	0.00449103	0.142932	0	0	1	1	0	0.0305344	0.610513	1	0	0.0152672	1	1	Gain/Amp in MEDOC
14	69006598	69006755	158	+	.	14:69006598-69006755	RAD51B	q24.1	0.0857143	0.00508906	0.00449103	0.142932	0	0	1	1	0	0.0330789	0.612542	1	0	0.0178117	1	1	Gain/Amp in MEDOC
14	69007305	69058070	50766	+	.	14:69007305-69058070	RAD51B	q24.1	0.0857143	0.00508906	0.00449103	0.142932	0	0	1	1	0	0.0305344	0.610513	1	0	0.0152672	1	1	Gain/Amp in MEDOC
14	69058777	69073242	14466	+	.	14:69058777-69073242	RAD51B	q24.1	0.0857143	0.00763359	0.00847706	0.15519	0	0	1	1	0	0.0305344	0.610513	1	0	0.0152672	1	1	Gain/Amp in MEDOC
14	69073826	69074684	859	+	.	14:69073826-69074684	RAD51B	q24.1	0.0857143	0.00508906	0.00449103	0.142932	0	0	1	1	0	0.0305344	0.610513	1	0	0.0152672	1	1	Gain/Amp in MEDOC
14	69075228	69076856	1629	+	.	14:69075228-69076856	RAD51B	q24.1	0.0857143	0.00508906	0.00449103	0.142932	0	0	1	1	0	0.0330789	0.612542	1	0	0.0178117	1	1	Gain/Amp in MEDOC
14	69077149	69135753	58605	+	.	14:69077149-69135753	LOC100996664	q24.1	0.0857143	0.00508906	0.00449103	0.142932	0	0	1	1	0	0.0305344	0.610513	1	0	0.0152672	1	1	Gain/Amp in MEDOC
14	69135838	69168911	33074	+	.	14:69135838-69168911	RAD51B	q24.1	0.0857143	0.00254453	0.00190369	0.0900248	0	0	1	1	0	0.0305344	0.610513	1	0	0.0152672	1	1	Gain/Amp in MEDOC
14	69172166	69195667	23502	+	.	14:69172166-69195667	NA	q24.1	0.0857143	0.00508906	0.00449103	0.142932	0	0	1	1	0	0.0305344	0.610513	1	0	0.0152672	1	1	Gain/Amp in MEDOC
14	69196548	69199842	3295	+	.	14:69196548-69199842	NA	q24.1	0.0857143	0.00508906	0.00449103	0.142932	0	0	1	1	0	0.0330789	0.612542	1	0	0.0178117	1	1	Gain/Amp in MEDOC
14	69199966	69331177	131212	+	.	14:69199966-69331177	ZFP36L1	q24.1	0.0857143	0.00508906	0.00449103	0.142932	0	0	1	1	0	0.0305344	0.610513	1	0	0.0152672	1	1	Gain/Amp in MEDOC
14	69341605	69357175	15571	+	.	14:69341605-69357175	ACTN1	q24.1	0.0857143	0.00763359	0.00847706	0.15519	0	0	1	1	0	0.0305344	0.610513	1	0	0.0152672	1	1	Gain/Amp in MEDOC
14	69357265	69421378	64114	+	.	14:69357265-69421378	ACTN1	q24.1	0.0857143	0.00508906	0.00449103	0.142932	0	0	1	1	0	0.0305344	0.610513	1	0	0.0152672	1	1	Gain/Amp in MEDOC
14	69421482	69511393	89912	+	.	14:69421482-69511393	ACTN1	q24.1	0.0857143	0.00763359	0.00847706	0.15519	0	0	1	1	0	0.0305344	0.610513	1	0	0.0152672	1	1	Gain/Amp in MEDOC
14	69566749	69664129	97381	+	.	14:69566749-69664129	EXD2	q24.1	0.0571429	0.00254453	0.0185254	0.23829	0	0	1	1	0	0.0305344	0.610513	1	0	0.0152672	1	1	Gain/Amp in MEDOC
14	69665135	69665162	28	+	.	14:69665135-69665162	EXD2	q24.1	0.0571429	0.00254453	0.0185254	0.23829	0	0	1	1	0	0.0330789	0.612542	1	0	0.0178117	1	1	Gain/Amp in MEDOC
14	69673259	69833401	160143	+	.	14:69673259-69833401	EXD2	q24.1	0.0571429	0.00254453	0.0185254	0.23829	0	0	1	1	0	0.0305344	0.610513	1	0	0.0152672	1	1	Gain/Amp in MEDOC
14	69840917	69878412	37496	+	.	14:69840917-69878412	SLC39A9	q24.1	0.0571429	0.00254453	0.0185254	0.23829	0	0	1	1	0	0.0305344	0.610513	1	0	0.0152672	1	1	Gain/Amp in MEDOC
14	70532552	70576619	44068	+	.	14:70532552-70576619	SLC8A3	q24.2	0.0571429	0.00254453	0.0185254	0.23829	0	0	1	1	0	0.0305344	0.610513	1	0	0.0152672	1	1	Gain/Amp in MEDOC
14	70580236	70683491	103256	+	.	14:70580236-70683491	LOC646548	q24.2	0.0571429	0.00254453	0.0185254	0.23829	0	0	1	1	0	0.0305344	0.610513	1	0	0.0152672	1	1	Gain/Amp in MEDOC
14	70687927	70688957	1031	+	.	14:70687927-70688957	LOC646548	q24.2	0.0571429	0.00254453	0.0185254	0.23829	0	0	1	1	0	0.0330789	0.612542	1	0	0.0178117	1	1	Gain/Amp in MEDOC
14	70690877	71194774	503898	+	.	14:70690877-71194774	MAP3K9	q24.2	0.0571429	0.00254453	0.0185254	0.23829	0	0	1	1	0	0.0305344	0.610513	1	0	0.0152672	1	1	Gain/Amp in MEDOC
14	71195997	71455278	259282	+	.	14:71195997-71455278	MAP3K9	q24.2	0.0571429	0.00254453	0.0185254	0.23829	0	0	1	1	0	0.0305344	0.610513	1	0	0.0152672	1	1	Gain/Amp in MEDOC
14	71464366	71675402	211037	+	.	14:71464366-71675402	PCNX1	q24.2	0.0571429	0.00254453	0.0185254	0.23829	0	0	1	1	0	0.0305344	0.610513	1	0	0.0152672	1	1	Gain/Amp in MEDOC
14	71677196	71709355	32160	+	.	14:71677196-71709355	NA	q24.2	0.0571429	0.00254453	0.0185254	0.23829	0	0	1	1	0	0.0279898	0.611276	1	0	0.0127226	1	1	Gain/Amp in MEDOC
14	71725386	72073200	347815	+	.	14:71725386-72073200	LOC145474	q24.2	0.0571429	0.00254453	0.0185254	0.23829	0	0	1	1	0	0.0305344	0.610513	1	0	0.0152672	1	1	Gain/Amp in MEDOC
14	72073422	72074421	1000	+	.	14:72073422-72074421	SIPA1L1	q24.2	0.0571429	0.00254453	0.0185254	0.23829	0	0	1	1	0	0.0330789	0.612542	1	0	0.0178117	1	1	Gain/Amp in MEDOC
14	72077072	72481317	404246	+	.	14:72077072-72481317	RGS6	q24.2	0.0571429	0.00254453	0.0185254	0.23829	0	0	1	1	0	0.0305344	0.610513	1	0	0.0152672	1	1	Gain/Amp in MEDOC
14	72485195	72485244	50	+	.	14:72485195-72485244	RGS6	q24.2	0.0571429	0.00254453	0.0185254	0.23829	0	0	1	1	0	0.0330789	0.612542	1	0	0.0178117	1	1	Gain/Amp in MEDOC
14	72486076	72508577	22502	+	.	14:72486076-72508577	RGS6	q24.2	0.0571429	0.00254453	0.0185254	0.23829	0	0	1	1	0	0.0305344	0.610513	1	0	0.0152672	1	1	Gain/Amp in MEDOC
14	72518847	72518847	1	+	.	14:72518847-72518847	RGS6	q24.2	0.0571429	0.00254453	0.0185254	0.23829	0	0	1	1	0	0.0305344	0.610513	1	0	0.0178117	1	1	Gain/Amp in MEDOC
14	72519240	72519459	220	+	.	14:72519240-72519459	RGS6	q24.2	0.0571429	0.00254453	0.0185254	0.23829	0	0	1	1	0	0.0330789	0.612542	1	0	0.0203562	1	1	Gain/Amp in MEDOC
14	72520587	72702964	182378	+	.	14:72520587-72702964	RGS6	q24.2	0.0571429	0.00254453	0.0185254	0.23829	0	0	1	1	0	0.0305344	0.610513	1	0	0.0152672	1	1	Gain/Amp in MEDOC
14	72734836	72742866	8031	+	.	14:72734836-72742866	RGS6	q24.2	0.0571429	0.00254453	0.0185254	0.23829	0	0	1	1	0	0.0305344	0.610513	1	0	0.0152672	1	1	Gain/Amp in MEDOC
14	72750907	72781900	30994	+	.	14:72750907-72781900	RGS6	q24.2	0.0571429	0.00254453	0.0185254	0.23829	0	0	1	1	0	0.0305344	0.610513	1	0	0.0152672	1	1	Gain/Amp in MEDOC
14	72798667	72803135	4469	+	.	14:72798667-72803135	RGS6	q24.2	0.0571429	0.00254453	0.0185254	0.23829	0	0	1	1	0	0.0330789	0.612542	1	0	0.0178117	1	1	Gain/Amp in MEDOC
14	72804746	72805280	535	+	.	14:72804746-72805280	RGS6	q24.2	0.0571429	0.00254453	0.0185254	0.23829	0	0	1	1	0	0.0305344	0.610513	1	0	0.0152672	1	1	Gain/Amp in MEDOC
14	72805421	73232255	426835	+	.	14:72805421-73232255	MIR7843	q24.2	0.0571429	0.00254453	0.0185254	0.23829	0	0	1	1	0	0.0279898	0.611276	1	0	0.0152672	1	1	Gain/Amp in MEDOC
14	73235450	73242792	7343	+	.	14:73235450-73242792	DPF3	q24.2	0.0571429	0.00254453	0.0185254	0.23829	0	0	1	1	0	0.0305344	0.610513	1	0	0.0178117	1	1	Gain/Amp in MEDOC
14	73243112	73399866	156755	+	.	14:73243112-73399866	DPF3	q24.2	0.0571429	0.00254453	0.0185254	0.23829	0	0	1	1	0	0.0279898	0.611276	1	0	0.0152672	1	1	Gain/Amp in MEDOC
14	73401905	73403587	1683	+	.	14:73401905-73403587	DCAF4	q24.2	0.0571429	0.00254453	0.0185254	0.23829	0	0	1	1	0	0.0305344	0.610513	1	0	0.0178117	1	1	Gain/Amp in MEDOC
14	73403816	73466342	62527	+	.	14:73403816-73466342	ZFYVE1	q24.2	0.0571429	0.00254453	0.0185254	0.23829	0	0	1	1	0	0.0279898	0.611276	1	0	0.0152672	1	1	Gain/Amp in MEDOC
14	73466467	73466467	1	+	.	14:73466467-73466467	ZFYVE1	q24.2	0.0571429	0.00254453	0.0185254	0.23829	0	0	1	1	0	0.0305344	0.610513	1	0	0.0178117	1	1	Gain/Amp in MEDOC
14	73468885	73468885	1	+	.	14:73468885-73468885	ZFYVE1	q24.2	0.0571429	0.00254453	0.0185254	0.23829	0	0	1	1	0	0.0330789	0.612542	1	0	0.0203562	1	1	Gain/Amp in MEDOC
14	73469354	73469354	1	+	.	14:73469354-73469354	ZFYVE1	q24.2	0.0571429	0.00254453	0.0185254	0.23829	0	0	1	1	0	0.0305344	0.610513	1	0	0.0178117	1	1	Gain/Amp in MEDOC
14	73469390	73526148	56759	+	.	14:73469390-73526148	ZFYVE1	q24.2	0.0571429	0.00254453	0.0185254	0.23829	0	0	1	1	0	0.0279898	0.611276	1	0	0.0152672	1	1	Gain/Amp in MEDOC
14	73526613	73529370	2758	+	.	14:73526613-73529370	RBM25	q24.2	0.0571429	0.00254453	0.0185254	0.23829	0	0	1	1	0	0.0305344	0.610513	1	0	0.0178117	1	1	Gain/Amp in MEDOC
14	73534875	73546744	11870	+	.	14:73534875-73546744	RBM25	q24.2	0.0571429	0.00254453	0.0185254	0.23829	0	0	1	1	0	0.0305344	0.610513	1	0	0.0152672	1	1	Gain/Amp in MEDOC
14	73547424	73827376	279953	+	.	14:73547424-73827376	PAPLN	q24.3	0.0571429	0.00254453	0.0185254	0.23829	0	0	1	1	0	0.0279898	0.611276	1	0	0.0152672	1	1	Gain/Amp in MEDOC
14	74066655	74098457	31803	+	.	14:74066655-74098457	ACOT6	q24.3	0.0571429	0.00254453	0.0185254	0.23829	0	0	1	1	0	0.0279898	0.611276	1	0	0.0152672	1	1	Gain/Amp in MEDOC
14	74101422	74101513	92	+	.	14:74101422-74101513	NA	q24.3	0.0571429	0.00254453	0.0185254	0.23829	0	0	1	1	0	0.0305344	0.610513	1	0	0.0178117	1	1	Gain/Amp in MEDOC
14	74102561	74155356	52796	+	.	14:74102561-74155356	DNAL1	q24.3	0.0571429	0.00254453	0.0185254	0.23829	0	0	1	1	0	0.0279898	0.611276	1	0	0.0152672	1	1	Gain/Amp in MEDOC
14	74160735	74232069	71335	+	.	14:74160735-74232069	MIR4505	q24.3	0.0571429	0.00254453	0.0185254	0.23829	0	0	1	1	0	0.0279898	0.611276	1	0	0.0152672	1	1	Gain/Amp in MEDOC
14	74244358	74245607	1250	+	.	14:74244358-74245607	ELMSAN1	q24.3	0.0571429	0.00254453	0.0185254	0.23829	0	0	1	1	0	0.0305344	0.610513	1	0	0.0178117	1	1	Gain/Amp in MEDOC
14	74247410	74317851	70442	+	.	14:74247410-74317851	LINC02274	q24.3	0.0571429	0.00254453	0.0185254	0.23829	0	0	1	1	0	0.0279898	0.611276	1	0	0.0152672	1	1	Gain/Amp in MEDOC
14	76039216	76058486	19271	+	.	14:76039216-76058486	FLVCR2	q24.3	0.0571429	0.00254453	0.0185254	0.23829	0.0285714	0	0.0817757	1	0	0.0279898	0.611276	1	0	0.0152672	1	1	Gain/Amp in MEDOC
14	76064318	76267964	203647	+	.	14:76064318-76267964	ERG28	q24.3	0.0571429	0.00254453	0.0185254	0.23829	0.0285714	0	0.0817757	1	0	0.0279898	0.611276	1	0	0.0152672	1	1	Gain/Amp in MEDOC
14	76268186	76294524	26339	+	.	14:76268186-76294524	TTLL5	q24.3	0.0571429	0.00254453	0.0185254	0.23829	0.0285714	0	0.0817757	1	0	0.0305344	0.610513	1	0	0.0178117	1	1	Gain/Amp in MEDOC
14	105060392	105112732	52341	+	.	14:105060392-105112732	TMEM179	q32.33	0.114286	0.0178117	0.00822709	0.15519	0	0	1	1	0.0285714	0.0203562	0.539489	1	0	0.00763359	1	1	Gain/Amp in MEDOC
14	105124191	105153203	29013	+	.	14:105124191-105153203	MIR4710	q32.33	0.142857	0.0178117	0.0014354	0.0900248	0	0	1	1	0.0285714	0.0203562	0.539489	1	0	0.00763359	1	1	Gain/Amp in MEDOC
14	105171457	105194794	23338	+	.	14:105171457-105194794	ADSS1	q32.33	0.142857	0.0203562	0.00219457	0.091787	0	0	1	1	0.0285714	0.0203562	0.539489	1	0	0.00763359	1	1	Gain/Amp in MEDOC
14	105204634	105285423	80790	+	.	14:105204634-105285423	ZBTB42	q32.33	0.114286	0.0203562	0.0116229	0.19332	0	0	1	1	0.0285714	0.0203562	0.539489	1	0	0.00763359	1	1	Gain/Amp in MEDOC
14	105302190	105357498	55309	+	.	14:105302190-105357498	MIR12121	q32.33	0.114286	0.0203562	0.0116229	0.19332	0	0	1	1	0.0285714	0.0203562	0.539489	1	0	0.00763359	1	1	Gain/Amp in MEDOC
18	5228294	5228294	1	+	.	18:5228294-5228294	NA	p11.31	0.0857143	0.0101781	0.0140027	0.209697	0.0571429	0	0.00651141	1	0	0.0305344	0.610513	1	0	0.0127226	1	1	Gain/Amp in MEDOC
18	5233302	5275277	41976	+	.	18:5233302-5275277	LINC00526	p11.31	0.0857143	0.00763359	0.00847706	0.15519	0.0571429	0	0.00651141	1	0	0.0305344	0.610513	1	0	0.0127226	1	1	Gain/Amp in MEDOC
18	5282442	5282665	224	+	.	18:5282442-5282665	NA	p11.31	0.0857143	0.00763359	0.00847706	0.15519	0.0571429	0	0.00651141	1	0	0.0330789	0.612542	1	0	0.0152672	1	1	Gain/Amp in MEDOC
18	5290198	5416714	126517	+	.	18:5290198-5416714	ZBTB14	p11.31	0.0857143	0.00763359	0.00847706	0.15519	0.0571429	0	0.00651141	1	0	0.0305344	0.610513	1	0	0.0127226	1	1	Gain/Amp in MEDOC
18	30049131	30563952	514822	+	.	18:30049131-30563952	WBP11P1	q12.1	0.0857143	0.0101781	0.0140027	0.209697	0.0571429	0.00254453	0.0185254	1	0	0.0483461	0.386973	1	0	0.0127226	1	1	Gain/Amp in MEDOC
18	30567898	30625507	57610	+	.	18:30567898-30625507	CCDC178	q12.1	0.0857143	0.0101781	0.0140027	0.209697	0.0571429	0.00254453	0.0185254	1	0	0.0483461	0.386973	1	0	0.0127226	1	1	Gain/Amp in MEDOC
18	30628637	30847198	218562	+	.	18:30628637-30847198	CCDC178	q12.1	0.0857143	0.0101781	0.0140027	0.209697	0.0571429	0.00254453	0.0185254	1	0	0.0508906	0.392857	1	0	0.0152672	1	1	Gain/Amp in MEDOC
18	30852194	30852687	494	+	.	18:30852194-30852687	CCDC178	q12.1	0.0857143	0.0101781	0.0140027	0.209697	0.0571429	0.00254453	0.0185254	1	0	0.0534351	0.400631	1	0	0.0178117	1	1	Gain/Amp in MEDOC
18	30854602	30902494	47893	+	.	18:30854602-30902494	CCDC178	q12.1	0.0857143	0.0101781	0.0140027	0.209697	0.0571429	0.00254453	0.0185254	1	0	0.0508906	0.392857	1	0	0.0152672	1	1	Gain/Amp in MEDOC
18	30902892	30927775	24884	+	.	18:30902892-30927775	CCDC178	q12.1	0.0857143	0.0101781	0.0140027	0.209697	0.0571429	0.00254453	0.0185254	1	0	0.0534351	0.400631	1	0	0.0178117	1	1	Gain/Amp in MEDOC
18	30930911	30944081	13171	+	.	18:30930911-30944081	CCDC178	q12.1	0.0857143	0.0101781	0.0140027	0.209697	0.0571429	0.00254453	0.0185254	1	0	0.0508906	0.392857	1	0	0.0152672	1	1	Gain/Amp in MEDOC
18	30950789	30968345	17557	+	.	18:30950789-30968345	CCDC178	q12.1	0.0857143	0.0101781	0.0140027	0.209697	0.0571429	0.00254453	0.0185254	1	0	0.0534351	0.400631	1	0	0.0178117	1	1	Gain/Amp in MEDOC
18	30968752	31025226	56475	+	.	18:30968752-31025226	CCDC178	q12.1	0.0857143	0.0101781	0.0140027	0.209697	0.0571429	0.00254453	0.0185254	1	0	0.0508906	0.392857	1	0	0.0152672	1	1	Gain/Amp in MEDOC
18	31030347	31039064	8718	+	.	18:31030347-31039064	NA	q12.1	0.0857143	0.0101781	0.0140027	0.209697	0.0571429	0.00254453	0.0185254	1	0	0.0534351	0.400631	1	0	0.0178117	1	1	Gain/Amp in MEDOC
18	31040051	31049236	9186	+	.	18:31040051-31049236	NA	q12.1	0.0857143	0.0101781	0.0140027	0.209697	0.0571429	0.00254453	0.0185254	1	0	0.0534351	0.400631	1	0	0.0178117	1	1	Gain/Amp in MEDOC
18	31054375	31263992	209618	+	.	18:31054375-31263992	ASXL3	q12.1	0.0857143	0.0101781	0.0140027	0.209697	0.0571429	0.00254453	0.0185254	1	0	0.0508906	0.392857	1	0	0.0152672	1	1	Gain/Amp in MEDOC
18	31266196	31266741	546	+	.	18:31266196-31266741	ASXL3	q12.1	0.0857143	0.0101781	0.0140027	0.209697	0.0571429	0.00254453	0.0185254	1	0	0.0534351	0.400631	1	0	0.0178117	1	1	Gain/Amp in MEDOC
18	31270251	31357287	87037	+	.	18:31270251-31357287	ASXL3	q12.1	0.0857143	0.0101781	0.0140027	0.209697	0.0571429	0.00254453	0.0185254	1	0	0.0508906	0.392857	1	0	0.0152672	1	1	Gain/Amp in MEDOC
19	29716016	29738592	22577	+	.	19:29716016-29738592	NA	q12	0.114286	0.0178117	0.00822709	0.15519	0.0285714	0.00508906	0.226297	1	0	0.00763359	1	1	0	0	1	1	Gain/Amp in MEDOC
19	29751750	29833014	81265	+	.	19:29751750-29833014	LOC284395	q12	0.114286	0.0178117	0.00822709	0.15519	0.0285714	0.00508906	0.226297	1	0.0285714	0.00763359	0.290014	1	0	0	1	1	Gain/Amp in MEDOC
19	29839853	29861707	21855	+	.	19:29839853-29861707	LOC284395	q12	0.114286	0.0178117	0.00822709	0.15519	0.0285714	0.00508906	0.226297	1	0.0285714	0.00763359	0.290014	1	0	0	1	1	Gain/Amp in MEDOC
19	29861882	29865345	3464	+	.	19:29861882-29865345	LOC284395	q12	0.114286	0.0178117	0.00822709	0.15519	0.0285714	0.00508906	0.226297	1	0.0285714	0.0127226	0.402518	1	0	0.00508906	1	1	Gain/Amp in MEDOC
19	29867796	29919225	51430	+	.	19:29867796-29919225	LOC284395	q12	0.114286	0.0178117	0.00822709	0.15519	0.0285714	0.00508906	0.226297	1	0.0285714	0.00763359	0.290014	1	0	0	1	1	Gain/Amp in MEDOC
19	29919428	29925789	6362	+	.	19:29919428-29925789	LOC284395	q12	0.114286	0.0203562	0.0116229	0.19332	0.0285714	0.00508906	0.226297	1	0.0285714	0.00763359	0.290014	1	0	0	1	1	Gain/Amp in MEDOC
19	29927265	29932099	4835	+	.	19:29927265-29932099	LOC284395	q12	0.114286	0.0203562	0.0116229	0.19332	0.0285714	0.00508906	0.226297	1	0.0285714	0.0101781	0.348621	1	0	0	1	1	Gain/Amp in MEDOC
19	29937013	29946716	9704	+	.	19:29937013-29946716	LOC284395	q12	0.114286	0.0203562	0.0116229	0.19332	0.0285714	0.00508906	0.226297	1	0.0285714	0.00763359	0.290014	1	0	0	1	1	Gain/Amp in MEDOC
19	29966155	29968357	2203	+	.	19:29966155-29968357	LOC284395	q12	0.142857	0.0203562	0.00219457	0.091787	0.0857143	0.00508906	0.00449103	1	0.0285714	0.00763359	0.290014	1	0	0	1	1	Gain/Amp in MEDOC
19	29969589	30009786	40198	+	.	19:29969589-30009786	LOC284395	q12	0.142857	0.0203562	0.00219457	0.091787	0.0857143	0.00508906	0.00449103	1	0.0285714	0.0101781	0.348621	1	0	0	1	1	Gain/Amp in MEDOC
19	30010040	30072456	62417	+	.	19:30010040-30072456	VSTM2B	q12	0.142857	0.0203562	0.00219457	0.091787	0.0857143	0.00508906	0.00449103	1	0.0285714	0.00763359	0.290014	1	0	0	1	1	Gain/Amp in MEDOC
19	30081688	30091466	9779	+	.	19:30081688-30091466	NA	q12	0.142857	0.0203562	0.00219457	0.091787	0.0857143	0.00508906	0.00449103	1	0.0285714	0.00763359	0.290014	1	0	0	1	1	Gain/Amp in MEDOC
19	30092385	30125153	32769	+	.	19:30092385-30125153	POP4	q12	0.142857	0.0229008	0.00321187	0.12376	0.0857143	0.00508906	0.00449103	1	0.0285714	0.00763359	0.290014	1	0	0	1	1	Gain/Amp in MEDOC
19	30126536	30128720	2185	+	.	19:30126536-30128720	NA	q12	0.142857	0.0229008	0.00321187	0.12376	0.0857143	0.00508906	0.00449103	1	0.0285714	0.0101781	0.348621	1	0	0.00254453	1	1	Gain/Amp in MEDOC
19	30128797	30159691	30895	+	.	19:30128797-30159691	PLEKHF1	q12	0.142857	0.0229008	0.00321187	0.12376	0.0857143	0.00508906	0.00449103	1	0.0285714	0.00763359	0.290014	1	0	0	1	1	Gain/Amp in MEDOC
19	30172284	30172341	58	+	.	19:30172284-30172341	NA	q12	0.142857	0.0229008	0.00321187	0.12376	0.0857143	0.00508906	0.00449103	1	0.0285714	0.0101781	0.348621	1	0	0.00254453	1	1	Gain/Amp in MEDOC
19	30175549	30195435	19887	+	.	19:30175549-30195435	C19orf12	q12	0.142857	0.0229008	0.00321187	0.12376	0.0857143	0.00508906	0.00449103	1	0.0285714	0.00763359	0.290014	1	0	0	1	1	Gain/Amp in MEDOC
19	30203903	30230345	26443	+	.	19:30203903-30230345	C19orf12	q12	0.171429	0.0229008	0.000569829	0.0689577	0.0857143	0.00508906	0.00449103	1	0.0285714	0.00763359	0.290014	1	0	0	1	1	Gain/Amp in MEDOC
19	30232105	30242167	10063	+	.	19:30232105-30242167	NA	q12	0.171429	0.0254453	0.000857703	0.0809218	0.0857143	0.00763359	0.00847706	1	0.0285714	0.00763359	0.290014	1	0	0	1	1	Gain/Amp in MEDOC
19	30286892	30299993	13102	+	.	19:30286892-30299993	NA	q12	0.171429	0.0254453	0.000857703	0.0809218	0.0857143	0.00763359	0.00847706	1	0.0285714	0.00763359	0.290014	1	0	0	1	1	Gain/Amp in MEDOC
19	30300475	30305261	4787	+	.	19:30300475-30305261	CCNE1	q12	0.171429	0.0254453	0.000857703	0.0809218	0.0857143	0.00763359	0.00847706	1	0.0285714	0.00763359	0.290014	1	0	0	1	1	Gain/Amp in MEDOC
19	30305449	30306820	1372	+	.	19:30305449-30306820	CCNE1	q12	0.171429	0.0254453	0.000857703	0.0809218	0.0857143	0.00763359	0.00847706	1	0.0285714	0.00763359	0.290014	1	0	0	1	1	Gain/Amp in MEDOC
19	30307098	30308494	1397	+	.	19:30307098-30308494	CCNE1	q12	0.171429	0.0254453	0.000857703	0.0809218	0.0857143	0.00763359	0.00847706	1	0.0285714	0.00763359	0.290014	1	0	0	1	1	Gain/Amp in MEDOC
19	30308526	30308526	1	+	.	19:30308526-30308526	CCNE1	q12	0.171429	0.0254453	0.000857703	0.0809218	0.0857143	0.00763359	0.00847706	1	0.0285714	0.00763359	0.290014	1	0	0	1	1	Gain/Amp in MEDOC
19	30310558	30326771	16214	+	.	19:30310558-30326771	CCNE1	q12	0.171429	0.0254453	0.000857703	0.0809218	0.0857143	0.00763359	0.00847706	1	0.0285714	0.00763359	0.290014	1	0	0	1	1	Gain/Amp in MEDOC
[truncated: 1,859 more rows]

## Sheet: SupTable 6B
Supplementary Table 6B: CNA supervised analysis - Endometrioid ovarian cancer versus serous ovarian cancer from TCGA
seqnames	start	end	width	strand	score	id	symbol	map_location	freq_gain_sample_group1	freq_gain_sample_group2	p_value_gain	q_value_gain	freq_amp_sample_group1	freq_amp_sample_group2	p_value_amp	q_value_amp	freq_loss_sample_group1	freq_loss_sample_group2	p_value_loss	q_value_loss	freq_del_sample_group1	freq_del_sample_group2	p_value_del	q_value_del	Statut
2	86513893	86514021	129	+	.	2:86513893-86514021	REEP1	p11.2	0.142857	0.0383275	0.0150495	0.129301	0.0571429	0	0.00321385	0.469252	0	0.0383275	0.630213	0.752636	0	0.00696864	1	1	Gain/Amp in MEDOC
2	86516984	86517030	47	+	.	2:86516984-86517030	REEP1	p11.2	0.142857	0.0383275	0.0150495	0.129301	0.0571429	0	0.00321385	0.469252	0	0.0383275	0.630213	0.752636	0	0.0087108	1	1	Gain/Amp in MEDOC
2	86518249	86526127	7879	+	.	2:86518249-86526127	REEP1	p11.2	0.142857	0.0383275	0.0150495	0.129301	0.0571429	0	0.00321385	0.469252	0	0.0365854	0.625359	0.748745	0	0.00696864	1	1	Gain/Amp in MEDOC
2	86532962	86544369	11408	+	.	2:86532962-86544369	REEP1	p11.2	0.142857	0.0400697	0.017563	0.143035	0.0571429	0	0.00321385	0.469252	0	0.0365854	0.625359	0.748745	0	0.00696864	1	1	Gain/Amp in MEDOC
2	86545018	86545338	321	+	.	2:86545018-86545338	REEP1	p11.2	0.142857	0.0400697	0.017563	0.143035	0.0571429	0	0.00321385	0.469252	0	0.0365854	0.625359	0.748745	0	0.0087108	1	1	Gain/Amp in MEDOC
2	86546146	86594052	47907	+	.	2:86546146-86594052	REEP1	p11.2	0.142857	0.0400697	0.017563	0.143035	0.0571429	0	0.00321385	0.469252	0	0.0348432	0.621341	0.746554	0	0.00696864	1	1	Gain/Amp in MEDOC
2	86597176	86625528	28353	+	.	2:86597176-86625528	NA	p11.2	0.142857	0.0400697	0.017563	0.143035	0.0571429	0	0.00321385	0.469252	0	0.0365854	0.625359	0.748745	0	0.00696864	1	1	Gain/Amp in MEDOC
2	86625585	86627661	2077	+	.	2:86625585-86627661	NA	p11.2	0.142857	0.0400697	0.017563	0.143035	0.0571429	0	0.00321385	0.469252	0	0.0348432	0.621341	0.746554	0	0.00696864	1	1	Gain/Amp in MEDOC
2	86630192	86649433	19242	+	.	2:86630192-86649433	NA	p11.2	0.142857	0.043554	0.0234031	0.174332	0.0571429	0	0.00321385	0.469252	0	0.0348432	0.621341	0.746554	0	0.00696864	1	1	Gain/Amp in MEDOC
2	86650474	86659015	8542	+	.	2:86650474-86659015	NA	p11.2	0.142857	0.0418118	0.020344	0.151621	0.0571429	0	0.00321385	0.469252	0	0.0348432	0.621341	0.746554	0	0.00696864	1	1	Gain/Amp in MEDOC
2	86662295	86682868	20574	+	.	2:86662295-86682868	KDM3A	p11.2	0.142857	0.0418118	0.020344	0.151621	0.0571429	0	0.00321385	0.469252	0	0.0348432	0.621341	0.746554	0	0.00696864	1	1	Gain/Amp in MEDOC
2	86683642	86688898	5257	+	.	2:86683642-86688898	KDM3A	p11.2	0.142857	0.0418118	0.020344	0.151621	0.0571429	0	0.00321385	0.469252	0	0.0365854	0.625359	0.748745	0	0.00696864	1	1	Gain/Amp in MEDOC
2	86690320	86696554	6235	+	.	2:86690320-86696554	KDM3A	p11.2	0.142857	0.0400697	0.017563	0.143035	0.0571429	0	0.00321385	0.469252	0	0.0365854	0.625359	0.748745	0	0.00696864	1	1	Gain/Amp in MEDOC
2	86698203	86700565	2363	+	.	2:86698203-86700565	KDM3A	p11.2	0.142857	0.0383275	0.0150495	0.129301	0.0571429	0	0.00321385	0.469252	0	0.0365854	0.625359	0.748745	0	0.00696864	1	1	Gain/Amp in MEDOC
2	86704969	86730442	25474	+	.	2:86704969-86730442	KDM3A	p11.2	0.142857	0.0383275	0.0150495	0.129301	0.0571429	0	0.00321385	0.469252	0	0.0348432	0.621341	0.746554	0	0.00696864	1	1	Gain/Amp in MEDOC
2	86731349	86731349	1	+	.	2:86731349-86731349	CHMP3	p11.2	0.142857	0.0400697	0.017563	0.143035	0.0571429	0	0.00321385	0.469252	0	0.0348432	0.621341	0.746554	0	0.00696864	1	1	Gain/Amp in MEDOC
2	86731994	86736361	4368	+	.	2:86731994-86736361	CHMP3	p11.2	0.142857	0.0400697	0.017563	0.143035	0.0571429	0	0.00321385	0.469252	0	0.0365854	0.625359	0.748745	0	0.00696864	1	1	Gain/Amp in MEDOC
2	86737893	86756209	18317	+	.	2:86737893-86756209	CHMP3	p11.2	0.142857	0.0400697	0.017563	0.143035	0.0571429	0	0.00321385	0.469252	0	0.0365854	0.625359	0.748745	0	0.00696864	1	1	Gain/Amp in MEDOC
2	86765797	86766962	1166	+	.	2:86765797-86766962	CHMP3	p11.2	0.142857	0.0418118	0.020344	0.151621	0.0571429	0	0.00321385	0.469252	0	0.0365854	0.625359	0.748745	0	0.00696864	1	1	Gain/Amp in MEDOC
2	86768392	86789181	20790	+	.	2:86768392-86789181	CHMP3	p11.2	0.142857	0.043554	0.0234031	0.174332	0.0571429	0	0.00321385	0.469252	0	0.0365854	0.625359	0.748745	0	0.00696864	1	1	Gain/Amp in MEDOC
2	86812430	86812430	1	+	.	2:86812430-86812430	RNF103-CHMP3	p11.2	0.171429	0.043554	0.00599955	0.0751225	0.0857143	0	0.000174724	0.311811	0	0.0365854	0.625359	0.748745	0	0.00696864	1	1	Gain/Amp in MEDOC
2	86825969	86825969	1	+	.	2:86825969-86825969	RNF103-CHMP3	p11.2	0.228571	0.043554	0.000260198	0.00795417	0.142857	0	4.72754e-07	0.00238556	0	0.0365854	0.625359	0.748745	0	0.00696864	1	1	Gain/Amp in MEDOC
2	86846101	86846489	389	+	.	2:86846101-86846489	RNF103	p11.2	0.285714	0.0418118	5.23046e-06	0.000469709	0.171429	0	2.34811e-08	0.000127265	0	0.0348432	0.621341	0.746554	0	0.00696864	1	1	Gain/Amp in MEDOC
2	86851499	86865151	13653	+	.	2:86851499-86865151	RNF103-CHMP3	p11.2	0.285714	0.0400697	3.84186e-06	0.000469709	0.171429	0	2.34811e-08	0.000127265	0	0.0365854	0.625359	0.748745	0	0.0087108	1	1	Gain/Amp in MEDOC
2	86865883	86874486	8604	+	.	2:86865883-86874486	RNF103-CHMP3	p11.2	0.285714	0.0400697	3.84186e-06	0.000469709	0.171429	0	2.34811e-08	0.000127265	0	0.0383275	0.630213	0.752636	0	0.0087108	1	1	Gain/Amp in MEDOC
2	86875062	86876575	1514	+	.	2:86875062-86876575	RNF103-CHMP3	p11.2	0.285714	0.0400697	3.84186e-06	0.000469709	0.171429	0	2.34811e-08	0.000127265	0	0.0383275	0.630213	0.752636	0	0.0087108	1	1	Gain/Amp in MEDOC
2	86880710	86925213	44504	+	.	2:86880710-86925213	RNF103-CHMP3	p11.2	0.285714	0.0400697	3.84186e-06	0.000469709	0.171429	0	2.34811e-08	0.000127265	0	0.0365854	0.625359	0.748745	0	0.00696864	1	1	Gain/Amp in MEDOC
2	86925380	86931268	5889	+	.	2:86925380-86931268	RNF103-CHMP3	p11.2	0.285714	0.0383275	2.78615e-06	0.000364899	0.171429	0	2.34811e-08	0.000127265	0	0.0365854	0.625359	0.748745	0	0.00696864	1	1	Gain/Amp in MEDOC
2	86932157	86932157	1	+	.	2:86932157-86932157	RNF103-CHMP3	p11.2	0.285714	0.0383275	2.78615e-06	0.000364899	0.171429	0	2.34811e-08	0.000127265	0	0.0365854	0.625359	0.748745	0	0.0087108	1	1	Gain/Amp in MEDOC
2	86982648	86982648	1	+	.	2:86982648-86982648	RMND5A	p11.2	0.285714	0.0383275	2.78615e-06	0.000364899	0.171429	0	2.34811e-08	0.000127265	0	0.0365854	0.625359	0.748745	0	0.0087108	1	1	Gain/Amp in MEDOC
2	86982876	86989393	6518	+	.	2:86982876-86989393	RMND5A	p11.2	0.285714	0.0383275	2.78615e-06	0.000364899	0.171429	0	2.34811e-08	0.000127265	0	0.0348432	0.621341	0.746554	0	0.0087108	1	1	Gain/Amp in MEDOC
2	86995564	87020604	25041	+	.	2:86995564-87020604	CD8A	p11.2	0.285714	0.0365854	1.993e-06	0.000307246	0.171429	0	2.34811e-08	0.000127265	0	0.0348432	0.621341	0.746554	0	0.0087108	1	1	Gain/Amp in MEDOC
2	87020817	87025235	4419	+	.	2:87020817-87025235	CD8A	p11.2	0.285714	0.0365854	1.993e-06	0.000307246	0.171429	0	2.34811e-08	0.000127265	0	0.0348432	0.621341	0.746554	0	0.00696864	1	1	Gain/Amp in MEDOC
2	87040227	87040227	1	+	.	2:87040227-87040227	NA	p11.2	0.285714	0.0365854	1.993e-06	0.000307246	0.171429	0	2.34811e-08	0.000127265	0	0.033101	0.618276	0.745941	0	0.00696864	1	1	Gain/Amp in MEDOC
2	87042352	87047473	5122	+	.	2:87042352-87047473	CD8B	p11.2	0.285714	0.0383275	2.78615e-06	0.000364899	0.171429	0	2.34811e-08	0.000127265	0	0.033101	0.618276	0.745941	0	0.00696864	1	1	Gain/Amp in MEDOC
2	87048702	87048702	1	+	.	2:87048702-87048702	CD8B	p11.2	0.285714	0.0383275	2.78615e-06	0.000364899	0.171429	0	2.34811e-08	0.000127265	0	0.0348432	0.621341	0.746554	0	0.0087108	1	1	Gain/Amp in MEDOC
2	87051300	87051300	1	+	.	2:87051300-87051300	CD8B	p11.2	0.285714	0.0383275	2.78615e-06	0.000364899	0.171429	0	2.34811e-08	0.000127265	0	0.0348432	0.621341	0.746554	0	0.0087108	1	1	Gain/Amp in MEDOC
2	87053152	87053719	568	+	.	2:87053152-87053719	CD8B	p11.2	0.285714	0.0383275	2.78615e-06	0.000364899	0.171429	0	2.34811e-08	0.000127265	0	0.033101	0.618276	0.745941	0	0.00696864	1	1	Gain/Amp in MEDOC
2	87055176	87055249	74	+	.	2:87055176-87055249	CD8B	p11.2	0.285714	0.0383275	2.78615e-06	0.000364899	0.171429	0	2.34811e-08	0.000127265	0	0.0348432	0.621341	0.746554	0	0.0087108	1	1	Gain/Amp in MEDOC
2	87056805	87086170	29366	+	.	2:87056805-87086170	CD8B	p11.2	0.285714	0.0383275	2.78615e-06	0.000364899	0.171429	0	2.34811e-08	0.000127265	0	0.033101	0.618276	0.745941	0	0.00696864	1	1	Gain/Amp in MEDOC
2	87089683	87099920	10238	+	.	2:87089683-87099920	ANAPC1P1	p11.2	0.285714	0.0365854	1.993e-06	0.000307246	0.171429	0	2.34811e-08	0.000127265	0	0.033101	0.618276	0.745941	0	0.00696864	1	1	Gain/Amp in MEDOC
2	87105102	87105444	343	+	.	2:87105102-87105444	ANAPC1P1	p11.2	0.285714	0.0348432	1.40467e-06	0.000307246	0.171429	0	2.34811e-08	0.000127265	0	0.033101	0.618276	0.745941	0	0.00696864	1	1	Gain/Amp in MEDOC
2	87105653	87105876	224	+	.	2:87105653-87105876	ANAPC1P1	p11.2	0.285714	0.033101	9.74249e-07	0.000229996	0.171429	0	2.34811e-08	0.000127265	0	0.0348432	0.621341	0.746554	0	0.00696864	1	1	Gain/Amp in MEDOC
2	88218743	88218743	1	+	.	2:88218743-88218743	RGPD1	p11.2	0.285714	0.0348432	1.40467e-06	0.000307246	0.171429	0	2.34811e-08	0.000127265	0	0.0348432	0.621341	0.746554	0	0.00696864	1	1	Gain/Amp in MEDOC
2	88225491	88258380	32890	+	.	2:88225491-88258380	RGPD1	p11.2	0.285714	0.0348432	1.40467e-06	0.000307246	0.171429	0	2.34811e-08	0.000127265	0	0.0348432	0.621341	0.746554	0	0.00696864	1	1	Gain/Amp in MEDOC
2	88268226	88291781	23556	+	.	2:88268226-88291781	RGPD1	p11.2	0.285714	0.0348432	1.40467e-06	0.000307246	0.171429	0	2.34811e-08	0.000127265	0	0.0365854	0.625359	0.748745	0	0.0087108	1	1	Gain/Amp in MEDOC
2	88295232	88297382	2151	+	.	2:88295232-88297382	NA	p11.2	0.285714	0.0348432	1.40467e-06	0.000307246	0.171429	0	2.34811e-08	0.000127265	0	0.0348432	0.621341	0.746554	0	0.00696864	1	1	Gain/Amp in MEDOC
2	88306830	88306830	1	+	.	2:88306830-88306830	NA	p11.2	0.257143	0.0348432	1.05759e-05	0.000788003	0.142857	0	4.72754e-07	0.00238556	0	0.0348432	0.621341	0.746554	0	0.00696864	1	1	Gain/Amp in MEDOC
2	88315744	88330817	15074	+	.	2:88315744-88330817	KRCC1	p11.2	0.2	0.0348432	0.000434197	0.0113808	0.0857143	0	0.000174724	0.311811	0	0.0348432	0.621341	0.746554	0	0.00696864	1	1	Gain/Amp in MEDOC
2	88332653	88337950	5298	+	.	2:88332653-88337950	KRCC1	p11.2	0.2	0.0348432	0.000434197	0.0113808	0.0857143	0	0.000174724	0.311811	0	0.0348432	0.621341	0.746554	0	0.00696864	1	1	Gain/Amp in MEDOC
2	88357246	88369766	12521	+	.	2:88357246-88369766	SMYD1	p11.2	0.171429	0.0348432	0.00232021	0.0365599	0.0571429	0	0.00321385	0.469252	0	0.0348432	0.621341	0.746554	0	0.00696864	1	1	Gain/Amp in MEDOC
2	88369798	88409703	39906	+	.	2:88369798-88409703	MIR4780	p11.2	0.171429	0.0348432	0.00232021	0.0365599	0.0571429	0	0.00321385	0.469252	0	0.0365854	0.625359	0.748745	0	0.0087108	1	1	Gain/Amp in MEDOC
2	88416440	88416880	441	+	.	2:88416440-88416880	NA	p11.2	0.171429	0.0348432	0.00232021	0.0365599	0.0571429	0	0.00321385	0.469252	0	0.0365854	0.625359	0.748745	0	0.010453	1	1	Gain/Amp in MEDOC
2	88418359	88461234	42876	+	.	2:88418359-88461234	FABP1	p11.2	0.171429	0.0348432	0.00232021	0.0365599	0.0571429	0	0.00321385	0.469252	0	0.0365854	0.625359	0.748745	0	0.0087108	1	1	Gain/Amp in MEDOC
2	88477560	88495140	17581	+	.	2:88477560-88495140	THNSL2	p11.2	0.171429	0.0348432	0.00232021	0.0365599	0.0571429	0	0.00321385	0.469252	0	0.0365854	0.625359	0.748745	0	0.0087108	1	1	Gain/Amp in MEDOC
2	88503601	88523174	19574	+	.	2:88503601-88523174	NA	p11.2	0.142857	0.0348432	0.0107782	0.106835	0.0571429	0	0.00321385	0.469252	0	0.0365854	0.625359	0.748745	0	0.0087108	1	1	Gain/Amp in MEDOC
2	88524595	88526561	1967	+	.	2:88524595-88526561	NA	p11.2	0.142857	0.0348432	0.0107782	0.106835	0.0571429	0	0.00321385	0.469252	0	0.0383275	0.630213	0.752636	0	0.010453	1	1	Gain/Amp in MEDOC
2	88526980	88541064	14085	+	.	2:88526980-88541064	NA	p11.2	0.142857	0.0348432	0.0107782	0.106835	0.0571429	0	0.00321385	0.469252	0	0.0348432	0.621341	0.746554	0	0.00696864	1	1	Gain/Amp in MEDOC
2	88541315	88569836	28522	+	.	2:88541315-88569836	NA	p11.2	0.142857	0.0365854	0.012792	0.114731	0.0571429	0	0.00321385	0.469252	0	0.0348432	0.621341	0.746554	0	0.00696864	1	1	Gain/Amp in MEDOC
2	88573267	88581126	7860	+	.	2:88573267-88581126	NA	p11.2	0.142857	0.0383275	0.0150495	0.129301	0.0571429	0	0.00321385	0.469252	0	0.0348432	0.621341	0.746554	0	0.00696864	1	1	Gain/Amp in MEDOC
2	88581451	88590153	8703	+	.	2:88581451-88590153	NA	p11.2	0.142857	0.0383275	0.0150495	0.129301	0.0571429	0	0.00321385	0.469252	0	0.0348432	0.621341	0.746554	0	0.00696864	1	1	Gain/Amp in MEDOC
2	88590914	88591002	89	+	.	2:88590914-88591002	NA	p11.2	0.142857	0.0365854	0.012792	0.114731	0.0571429	0	0.00321385	0.469252	0	0.0348432	0.621341	0.746554	0	0.00696864	1	1	Gain/Amp in MEDOC
2	88592922	88595040	2119	+	.	2:88592922-88595040	NA	p11.2	0.142857	0.0365854	0.012792	0.114731	0.0571429	0	0.00321385	0.469252	0	0.0365854	0.625359	0.748745	0	0.0087108	1	1	Gain/Amp in MEDOC
2	88598893	88598893	1	+	.	2:88598893-88598893	NA	p11.2	0.142857	0.0365854	0.012792	0.114731	0.0571429	0	0.00321385	0.469252	0	0.0348432	0.621341	0.746554	0	0.00696864	1	1	Gain/Amp in MEDOC
2	88611163	88672493	61331	+	.	2:88611163-88672493	NA	p11.2	0.142857	0.0348432	0.0107782	0.106835	0.0571429	0	0.00321385	0.469252	0	0.0348432	0.621341	0.746554	0	0.00696864	1	1	Gain/Amp in MEDOC
2	88679809	88697965	18157	+	.	2:88679809-88697965	NA	p11.2	0.142857	0.0348432	0.0107782	0.106835	0.0571429	0	0.00321385	0.469252	0	0.0348432	0.621341	0.746554	0	0.00696864	1	1	Gain/Amp in MEDOC
2	88698184	88698184	1	+	.	2:88698184-88698184	NA	p11.2	0.142857	0.0348432	0.0107782	0.106835	0.0571429	0	0.00321385	0.469252	0	0.0365854	0.625359	0.748745	0	0.0087108	1	1	Gain/Amp in MEDOC
2	88699367	88699367	1	+	.	2:88699367-88699367	NA	p11.2	0.142857	0.033101	0.00899502	0.0969922	0.0571429	0	0.00321385	0.469252	0	0.0365854	0.625359	0.748745	0	0.0087108	1	1	Gain/Amp in MEDOC
2	88699680	88771606	71927	+	.	2:88699680-88771606	FOXI3	p11.2	0.142857	0.033101	0.00899502	0.0969922	0.0571429	0	0.00321385	0.469252	0	0.0348432	0.621341	0.746554	0	0.00696864	1	1	Gain/Amp in MEDOC
2	88774779	88816261	41483	+	.	2:88774779-88816261	NA	p11.2	0.142857	0.0348432	0.0107782	0.106835	0.0571429	0	0.00321385	0.469252	0	0.0348432	0.621341	0.746554	0	0.00696864	1	1	Gain/Amp in MEDOC
4	78920307	78925233	4927	+	.	4:78920307-78925233	NA	q21.21	0.0857143	0.0121951	0.0158217	0.131285	0	0.00348432	1	1	0.0857143	0.432056	2.33791e-05	0.000103108	0.0285714	0.139373	0.0705496	0.25263	Gain/Amp in MEDOC
4	78933589	78936177	2589	+	.	4:78933589-78936177	NA	q21.21	0.0857143	0.0121951	0.0158217	0.131285	0	0.00348432	1	1	0.0857143	0.430314	2.36983e-05	0.00010413	0.0285714	0.139373	0.0705496	0.25263	Gain/Amp in MEDOC
4	78938122	78940944	2823	+	.	4:78938122-78940944	NA	q21.21	0.0857143	0.0121951	0.0158217	0.131285	0	0.00348432	1	1	0.0857143	0.432056	2.33791e-05	0.000103108	0.0285714	0.139373	0.0705496	0.25263	Gain/Amp in MEDOC
4	78946173	78975137	28965	+	.	4:78946173-78975137	NA	q21.21	0.0857143	0.0121951	0.0158217	0.131285	0	0.00348432	1	1	0.0857143	0.430314	2.36983e-05	0.00010413	0.0285714	0.137631	0.0705208	0.25263	Gain/Amp in MEDOC
4	78975276	78976573	1298	+	.	4:78975276-78976573	NA	q21.21	0.0857143	0.0139373	0.0209027	0.155722	0	0.00348432	1	1	0.0857143	0.430314	2.36983e-05	0.00010413	0.0285714	0.137631	0.0705208	0.25263	Gain/Amp in MEDOC
4	78986021	78987403	1383	+	.	4:78986021-78987403	FRAS1	q21.21	0.0857143	0.0139373	0.0209027	0.155722	0	0.00348432	1	1	0.0857143	0.430314	2.36983e-05	0.00010413	0.0285714	0.137631	0.0705208	0.25263	Gain/Amp in MEDOC
4	78989939	79033722	43784	+	.	4:78989939-79033722	FRAS1	q21.21	0.0857143	0.0139373	0.0209027	0.155722	0	0.00348432	1	1	0.0857143	0.430314	2.36983e-05	0.00010413	0.0285714	0.137631	0.0705208	0.25263	Gain/Amp in MEDOC
4	79040877	79040877	1	+	.	4:79040877-79040877	FRAS1	q21.21	0.0857143	0.0139373	0.0209027	0.155722	0	0.00348432	1	1	0.0857143	0.432056	2.33791e-05	0.000103108	0.0285714	0.137631	0.0705208	0.25263	Gain/Amp in MEDOC
4	79040891	79078114	37224	+	.	4:79040891-79078114	FRAS1	q21.21	0.0857143	0.0139373	0.0209027	0.155722	0	0.00348432	1	1	0.0857143	0.432056	2.33791e-05	0.000103108	0.0285714	0.137631	0.0705208	0.25263	Gain/Amp in MEDOC
4	79081466	79087936	6471	+	.	4:79081466-79087936	FRAS1	q21.21	0.0857143	0.0139373	0.0209027	0.155722	0	0.00348432	1	1	0.0857143	0.432056	2.33791e-05	0.000103108	0.0285714	0.137631	0.0705208	0.25263	Gain/Amp in MEDOC
4	79092549	79101856	9308	+	.	4:79092549-79101856	FRAS1	q21.21	0.0857143	0.0139373	0.0209027	0.155722	0	0.00348432	1	1	0.0857143	0.430314	2.36983e-05	0.00010413	0.0285714	0.135889	0.0707341	0.25263	Gain/Amp in MEDOC
4	79106472	79112544	6073	+	.	4:79106472-79112544	FRAS1	q21.21	0.0857143	0.0139373	0.0209027	0.155722	0	0.00348432	1	1	0.0857143	0.430314	2.36983e-05	0.00010413	0.0285714	0.134146	0.0711916	0.25263	Gain/Amp in MEDOC
4	79120465	79120465	1	+	.	4:79120465-79120465	FRAS1	q21.21	0.0857143	0.0121951	0.0158217	0.131285	0	0.00348432	1	1	0.0857143	0.430314	2.36983e-05	0.00010413	0.0285714	0.134146	0.0711916	0.25263	Gain/Amp in MEDOC
4	79121265	79131741	10477	+	.	4:79121265-79131741	FRAS1	q21.21	0.0857143	0.0121951	0.0158217	0.131285	0	0.00348432	1	1	0.0857143	0.430314	2.36983e-05	0.00010413	0.0285714	0.134146	0.0711916	0.25263	Gain/Amp in MEDOC
4	79132602	79165869	33268	+	.	4:79132602-79165869	FRAS1	q21.21	0.0857143	0.0121951	0.0158217	0.131285	0	0.00348432	1	1	0.0857143	0.430314	2.36983e-05	0.00010413	0.0285714	0.134146	0.0711916	0.25263	Gain/Amp in MEDOC
4	79165970	79173335	7366	+	.	4:79165970-79173335	FRAS1	q21.21	0.0857143	0.0121951	0.0158217	0.131285	0	0.00348432	1	1	0.0857143	0.432056	2.33791e-05	0.000103108	0.0285714	0.134146	0.0711916	0.25263	Gain/Amp in MEDOC
4	79175275	79177408	2134	+	.	4:79175275-79177408	FRAS1	q21.21	0.0857143	0.0121951	0.0158217	0.131285	0	0.00348432	1	1	0.0857143	0.433798	2.32263e-05	0.000102897	0.0285714	0.135889	0.0707341	0.25263	Gain/Amp in MEDOC
4	79178774	79241462	62689	+	.	4:79178774-79241462	SNORD161	q21.21	0.0857143	0.0121951	0.0158217	0.131285	0	0.00348432	1	1	0.0857143	0.432056	2.33791e-05	0.000103108	0.0285714	0.135889	0.0707341	0.25263	Gain/Amp in MEDOC
4	87684181	87719192	35012	+	.	4:87684181-87719192	PTPN13	q21.3	0.0571429	0.00696864	0.0416228	0.247198	0	0	1	1	0.0571429	0.519164	1.81925e-08	1.90268e-07	0	0.181185	0.0019279	0.0187963	Gain/Amp in MEDOC
4	87722227	87727025	4799	+	.	4:87722227-87727025	PTPN13	q21.3	0.0571429	0.00696864	0.0416228	0.247198	0	0	1	1	0.0571429	0.519164	1.81925e-08	1.90268e-07	0	0.181185	0.0019279	0.0187963	Gain/Amp in MEDOC
4	87842074	87857591	15518	+	.	4:87842074-87857591	AFF1-AS1	q21.3	0.0571429	0.00696864	0.0416228	0.247198	0	0	1	1	0.0571429	0.519164	1.81925e-08	1.90268e-07	0	0.182927	0.00193339	0.0187963	Gain/Amp in MEDOC
4	87861334	87895960	34627	+	.	4:87861334-87895960	AFF1	q21.3	0.0571429	0.00696864	0.0416228	0.247198	0	0	1	1	0.0571429	0.522648	1.68744e-08	1.78486e-07	0	0.184669	0.00195229	0.0187963	Gain/Amp in MEDOC
4	87920797	87921823	1027	+	.	4:87920797-87921823	AFF1	q21.3	0.0571429	0.00696864	0.0416228	0.247198	0.0285714	0	0.0574713	1	0.0571429	0.522648	1.68744e-08	1.78486e-07	0	0.184669	0.00195229	0.0187963	Gain/Amp in MEDOC
4	87927534	87938849	11316	+	.	4:87927534-87938849	AFF1	q21.3	0.0571429	0.00696864	0.0416228	0.247198	0.0285714	0	0.0574713	1	0.0571429	0.52439	1.65032e-08	1.75766e-07	0	0.186411	0.00198485	0.0187963	Gain/Amp in MEDOC
4	87941957	87976359	34403	+	.	4:87941957-87976359	AFF1	q21.3	0.0571429	0.00696864	0.0416228	0.247198	0.0285714	0	0.0574713	1	0.0571429	0.522648	1.68744e-08	1.78486e-07	0	0.184669	0.00195229	0.0187963	Gain/Amp in MEDOC
4	87976697	87983116	6420	+	.	4:87976697-87983116	AFF1	q21.3	0.0571429	0.00696864	0.0416228	0.247198	0.0285714	0	0.0574713	1	0.0571429	0.522648	1.68744e-08	1.78486e-07	0	0.184669	0.00195229	0.0187963	Gain/Amp in MEDOC
4	88304707	88335887	31181	+	.	4:88304707-88335887	HSD17B11	q22.1	0.0571429	0.00696864	0.0416228	0.247198	0	0.00174216	1	1	0.0571429	0.52439	1.65032e-08	1.75766e-07	0	0.184669	0.00195229	0.0187963	Gain/Amp in MEDOC
4	88340495	88417920	77426	+	.	4:88340495-88417920	NUDT9	q22.1	0.0571429	0.00696864	0.0416228	0.247198	0	0.00174216	1	1	0.0571429	0.522648	1.68744e-08	1.78486e-07	0	0.182927	0.00193339	0.0187963	Gain/Amp in MEDOC
4	88424737	88425095	359	+	.	4:88424737-88425095	SPARCL1	q22.1	0.0571429	0.00696864	0.0416228	0.247198	0	0.00174216	1	1	0.0571429	0.520906	1.74357e-08	1.83877e-07	0	0.181185	0.0019279	0.0187963	Gain/Amp in MEDOC
4	88425704	88445282	19579	+	.	4:88425704-88445282	SPARCL1	q22.1	0.0571429	0.00696864	0.0416228	0.247198	0	0.00174216	1	1	0.0571429	0.519164	1.81925e-08	1.90268e-07	0	0.181185	0.0019279	0.0187963	Gain/Amp in MEDOC
4	88445796	88445907	112	+	.	4:88445796-88445907	SPARCL1	q22.1	0.0571429	0.00696864	0.0416228	0.247198	0	0.00174216	1	1	0.0571429	0.519164	1.81925e-08	1.90268e-07	0	0.182927	0.00193339	0.0187963	Gain/Amp in MEDOC
4	88446966	88459346	12381	+	.	4:88446966-88459346	SPARCL1	q22.1	0.0571429	0.00696864	0.0416228	0.247198	0	0.00174216	1	1	0.0571429	0.519164	1.81925e-08	1.90268e-07	0	0.181185	0.0019279	0.0187963	Gain/Amp in MEDOC
4	88461902	88479689	17788	+	.	4:88461902-88479689	NA	q22.1	0.0571429	0.00696864	0.0416228	0.247198	0	0.00174216	1	1	0.0571429	0.520906	1.74357e-08	1.83877e-07	0	0.181185	0.0019279	0.0187963	Gain/Amp in MEDOC
4	88480043	88481387	1345	+	.	4:88480043-88481387	NA	q22.1	0.0571429	0.00696864	0.0416228	0.247198	0	0.00174216	1	1	0.0571429	0.522648	1.68744e-08	1.78486e-07	0	0.184669	0.00195229	0.0187963	Gain/Amp in MEDOC
4	88483564	88502669	19106	+	.	4:88483564-88502669	NA	q22.1	0.0571429	0.00696864	0.0416228	0.247198	0	0.00174216	1	1	0.0571429	0.522648	1.68744e-08	1.78486e-07	0	0.181185	0.0019279	0.0187963	Gain/Amp in MEDOC
4	88503396	88517668	14273	+	.	4:88503396-88517668	NA	q22.1	0.0571429	0.00696864	0.0416228	0.247198	0	0.00174216	1	1	0.0571429	0.52439	1.65032e-08	1.75766e-07	0	0.182927	0.00193339	0.0187963	Gain/Amp in MEDOC
4	88546861	88573714	26854	+	.	4:88546861-88573714	DMP1	q22.1	0.0571429	0.00696864	0.0416228	0.247198	0	0	1	1	0.0571429	0.52439	1.65032e-08	1.75766e-07	0	0.182927	0.00193339	0.0187963	Gain/Amp in MEDOC
4	88577800	88593878	16079	+	.	4:88577800-88593878	DMP1	q22.1	0.0571429	0.00522648	0.0287806	0.19295	0	0	1	1	0.0571429	0.52439	1.65032e-08	1.75766e-07	0	0.182927	0.00193339	0.0187963	Gain/Amp in MEDOC
4	88596521	88598005	1485	+	.	4:88596521-88598005	NA	q22.1	0.0571429	0.00522648	0.0287806	0.19295	0	0	1	1	0.0571429	0.526132	1.63185e-08	1.7418e-07	0	0.184669	0.00195229	0.0187963	Gain/Amp in MEDOC
4	88602716	88639211	36496	+	.	4:88602716-88639211	NA	q22.1	0.0571429	0.00522648	0.0287806	0.19295	0	0	1	1	0.0571429	0.526132	1.63185e-08	1.7418e-07	0	0.182927	0.00193339	0.0187963	Gain/Amp in MEDOC
4	88639530	88640064	535	+	.	4:88639530-88640064	NA	q22.1	0.0571429	0.00522648	0.0287806	0.19295	0	0	1	1	0.0571429	0.526132	1.63185e-08	1.7418e-07	0	0.184669	0.00195229	0.0187963	Gain/Amp in MEDOC
4	88641641	88678997	37357	+	.	4:88641641-88678997	NA	q22.1	0.0571429	0.00522648	0.0287806	0.19295	0	0	1	1	0.0571429	0.526132	1.63185e-08	1.7418e-07	0	0.182927	0.00193339	0.0187963	Gain/Amp in MEDOC
4	88681717	88705347	23631	+	.	4:88681717-88705347	NA	q22.1	0.0571429	0.00522648	0.0287806	0.19295	0	0	1	1	0.0571429	0.527875	8.15968e-09	9.13661e-08	0	0.184669	0.00195229	0.0187963	Gain/Amp in MEDOC
4	88705828	88726866	21039	+	.	4:88705828-88726866	IBSP	q22.1	0.0571429	0.00522648	0.0287806	0.19295	0	0	1	1	0.0571429	0.526132	1.63185e-08	1.7418e-07	0	0.182927	0.00193339	0.0187963	Gain/Amp in MEDOC
4	88730973	88741183	10211	+	.	4:88730973-88741183	IBSP	q22.1	0.0571429	0.00522648	0.0287806	0.19295	0	0	1	1	0.0571429	0.529617	7.41831e-09	8.34414e-08	0	0.184669	0.00195229	0.0187963	Gain/Amp in MEDOC
4	88741838	88741838	1	+	.	4:88741838-88741838	NA	q22.1	0.0571429	0.00522648	0.0287806	0.19295	0	0	1	1	0.0571429	0.527875	8.15968e-09	9.13661e-08	0	0.182927	0.00193339	0.0187963	Gain/Amp in MEDOC
4	88742318	88755987	13670	+	.	4:88742318-88755987	MEPE	q22.1	0.0571429	0.00522648	0.0287806	0.19295	0	0	1	1	0.0571429	0.526132	1.63185e-08	1.7418e-07	0	0.182927	0.00193339	0.0187963	Gain/Amp in MEDOC
4	88756110	88756978	869	+	.	4:88756110-88756978	MEPE	q22.1	0.0571429	0.00522648	0.0287806	0.19295	0	0	1	1	0.0571429	0.527875	8.15968e-09	9.13661e-08	0	0.184669	0.00195229	0.0187963	Gain/Amp in MEDOC
4	88760327	88791579	31253	+	.	4:88760327-88791579	MEPE	q22.1	0.0571429	0.00522648	0.0287806	0.19295	0	0	1	1	0.0571429	0.527875	8.15968e-09	9.13661e-08	0	0.182927	0.00193339	0.0187963	Gain/Amp in MEDOC
4	88792621	88807246	14626	+	.	4:88792621-88807246	NA	q22.1	0.0571429	0.00348432	0.017913	0.143035	0	0	1	1	0.0571429	0.527875	8.15968e-09	9.13661e-08	0	0.182927	0.00193339	0.0187963	Gain/Amp in MEDOC
4	88809431	88823007	13577	+	.	4:88809431-88823007	NA	q22.1	0.0571429	0.00348432	0.017913	0.143035	0	0	1	1	0.0571429	0.529617	7.41831e-09	8.34414e-08	0	0.184669	0.00195229	0.0187963	Gain/Amp in MEDOC
4	88823058	88823410	353	+	.	4:88823058-88823410	NA	q22.1	0.0571429	0.00348432	0.017913	0.143035	0	0	1	1	0.0571429	0.529617	7.41831e-09	8.34414e-08	0	0.184669	0.00195229	0.0187963	Gain/Amp in MEDOC
4	88823643	88845564	21922	+	.	4:88823643-88845564	NA	q22.1	0.0571429	0.00348432	0.017913	0.143035	0	0	1	1	0.0571429	0.529617	7.41831e-09	8.34414e-08	0	0.184669	0.00195229	0.0187963	Gain/Amp in MEDOC
4	88847410	88870795	23386	+	.	4:88847410-88870795	NA	q22.1	0.0571429	0.00348432	0.017913	0.143035	0	0	1	1	0.0571429	0.531359	6.76251e-09	7.6791e-08	0	0.186411	0.00198485	0.0187963	Gain/Amp in MEDOC
4	88874350	88878358	4009	+	.	4:88874350-88878358	NA	q22.1	0.0571429	0.00348432	0.017913	0.143035	0	0	1	1	0.0571429	0.529617	7.41831e-09	8.34414e-08	0	0.186411	0.00198485	0.0187963	Gain/Amp in MEDOC
4	88883537	88885075	1539	+	.	4:88883537-88885075	NA	q22.1	0.0571429	0.00348432	0.017913	0.143035	0	0	1	1	0.0571429	0.527875	8.15968e-09	9.13661e-08	0	0.186411	0.00198485	0.0187963	Gain/Amp in MEDOC
4	88889500	88891998	2499	+	.	4:88889500-88891998	NA	q22.1	0.0571429	0.00348432	0.017913	0.143035	0	0	1	1	0.0571429	0.529617	7.41831e-09	8.34414e-08	0	0.188153	0.00203139	0.0188418	Gain/Amp in MEDOC
4	88898098	88915934	17837	+	.	4:88898098-88915934	SPP1	q22.1	0.0571429	0.00348432	0.017913	0.143035	0	0	1	1	0.0571429	0.531359	6.76251e-09	7.6791e-08	0	0.188153	0.00203139	0.0188418	Gain/Amp in MEDOC
4	88916501	88932008	15508	+	.	4:88916501-88932008	PKD2	q22.1	0.0571429	0.00348432	0.017913	0.143035	0	0	1	1	0.0571429	0.533101	6.18536e-09	7.04262e-08	0	0.189895	0.00114759	0.0127275	Gain/Amp in MEDOC
4	88933772	88945008	11237	+	.	4:88933772-88945008	PKD2	q22.1	0.0571429	0.00348432	0.017913	0.143035	0	0	1	1	0.0571429	0.534843	5.68071e-09	6.51897e-08	0	0.189895	0.00114759	0.0127275	Gain/Amp in MEDOC
4	88947243	88950320	3078	+	.	4:88947243-88950320	PKD2	q22.1	0.0571429	0.00348432	0.017913	0.143035	0	0	1	1	0.0571429	0.534843	5.68071e-09	6.51897e-08	0	0.189895	0.00114759	0.0127275	Gain/Amp in MEDOC
4	88951721	88997532	45812	+	.	4:88951721-88997532	PKD2	q22.1	0.0571429	0.00348432	0.017913	0.143035	0	0	1	1	0.0571429	0.534843	5.68071e-09	6.51897e-08	0	0.189895	0.00114759	0.0127275	Gain/Amp in MEDOC
4	89011519	89031817	20299	+	.	4:89011519-89031817	ABCG2	q22.1	0.0571429	0.00348432	0.017913	0.143035	0	0	1	1	0.0571429	0.536585	5.24315e-09	6.07159e-08	0	0.191638	0.00113092	0.0127275	Gain/Amp in MEDOC
4	89039082	89039629	548	+	.	4:89039082-89039629	ABCG2	q22.1	0.0571429	0.00348432	0.017913	0.143035	0	0	1	1	0.0571429	0.536585	5.24315e-09	6.07159e-08	0	0.19338	0.00112205	0.0127275	Gain/Amp in MEDOC
4	89045915	89045915	1	+	.	4:89045915-89045915	ABCG2	q22.1	0.0571429	0.00348432	0.017913	0.143035	0	0	1	1	0.0571429	0.536585	5.24315e-09	6.07159e-08	0	0.191638	0.00113092	0.0127275	Gain/Amp in MEDOC
4	89052964	89061306	8343	+	.	4:89052964-89061306	ABCG2	q22.1	0.0571429	0.00348432	0.017913	0.143035	0	0	1	1	0.0571429	0.534843	5.68071e-09	6.51897e-08	0	0.189895	0.00114759	0.0127275	Gain/Amp in MEDOC
4	89061910	89062189	280	+	.	4:89061910-89062189	ABCG2	q22.1	0.0571429	0.00348432	0.017913	0.143035	0	0	1	1	0.0571429	0.534843	5.68071e-09	6.51897e-08	0	0.189895	0.00114759	0.0127275	Gain/Amp in MEDOC
4	89062285	89063363	1079	+	.	4:89062285-89063363	ABCG2	q22.1	0.0571429	0.00348432	0.017913	0.143035	0	0	1	1	0.0571429	0.534843	5.68071e-09	6.51897e-08	0	0.189895	0.00114759	0.0127275	Gain/Amp in MEDOC
4	89064581	89066075	1495	+	.	4:89064581-89066075	ABCG2	q22.1	0.0571429	0.00348432	0.017913	0.143035	0	0	1	1	0.0571429	0.534843	5.68071e-09	6.51897e-08	0	0.189895	0.00114759	0.0127275	Gain/Amp in MEDOC
4	89066715	89072928	6214	+	.	4:89066715-89072928	ABCG2	q22.1	0.0571429	0.00348432	0.017913	0.143035	0	0	1	1	0.0571429	0.534843	5.68071e-09	6.51897e-08	0	0.189895	0.00114759	0.0127275	Gain/Amp in MEDOC
4	89074776	89077145	2370	+	.	4:89074776-89077145	ABCG2	q22.1	0.0571429	0.00348432	0.017913	0.143035	0	0	1	1	0.0571429	0.536585	5.24315e-09	6.07159e-08	0	0.191638	0.00113092	0.0127275	Gain/Amp in MEDOC
4	89078924	89151008	72085	+	.	4:89078924-89151008	ABCG2	q22.1	0.0571429	0.00348432	0.017913	0.143035	0	0	1	1	0.0571429	0.534843	5.68071e-09	6.51897e-08	0	0.189895	0.00114759	0.0127275	Gain/Amp in MEDOC
4	89151828	89207892	56065	+	.	4:89151828-89207892	PPM1K-DT	q22.1	0.0571429	0.00348432	0.017913	0.143035	0	0	1	1	0.0571429	0.533101	6.18536e-09	7.04262e-08	0	0.188153	0.00203139	0.0188418	Gain/Amp in MEDOC
4	89210589	89266038	55450	+	.	4:89210589-89266038	PPM1K-DT	q22.1	0.0571429	0.00174216	0.00929211	0.0976643	0	0	1	1	0.0571429	0.533101	6.18536e-09	7.04262e-08	0	0.188153	0.00203139	0.0188418	Gain/Amp in MEDOC
4	89266950	89447403	180454	+	.	4:89266950-89447403	PIGY-DT	q22.1	0.0571429	0.00348432	0.017913	0.143035	0	0	1	1	0.0571429	0.533101	6.18536e-09	7.04262e-08	0	0.188153	0.00203139	0.0188418	Gain/Amp in MEDOC
9	21188940	21196312	7373	+	.	9:21188940-21196312	NA	p21.3	0.228571	0.0679443	0.0032761	0.047691	0.228571	0.00174216	4.53843e-10	3.3207e-05	0.114286	0.355401	0.00284928	0.00663043	0	0.108014	0.0394387	0.178084	Gain/Amp in MEDOC
11	48976356	48976356	1	+	.	11:48976356-48976356	NA	p11.12	0.142857	0.0296167	0.00606495	0.0756752	0.0857143	0	0.000174724	0.311811	0.0571429	0.156794	0.143886	0.224758	0.0285714	0.0365854	1	1	Gain/Amp in MEDOC
11	48983113	48983113	1	+	.	11:48983113-48983113	NA	p11.12	0.142857	0.0278746	0.00488906	0.064735	0.0857143	0	0.000174724	0.311811	0.0571429	0.160279	0.144788	0.22528	0.0285714	0.0383275	1	1	Gain/Amp in MEDOC
11	49002438	49109823	107386	+	.	11:49002438-49109823	TRIM49B	p11.12	0.142857	0.0278746	0.00488906	0.064735	0.0857143	0	0.000174724	0.311811	0.0285714	0.156794	0.0466365	0.0809326	0	0.0383275	0.630213	0.966123	Gain/Amp in MEDOC
11	49111467	49120400	8934	+	.	11:49111467-49120400	NA	p11.12	0.142857	0.0296167	0.00606495	0.0756752	0.0857143	0	0.000174724	0.311811	0.0285714	0.155052	0.0461963	0.0801878	0	0.0383275	0.630213	0.966123	Gain/Amp in MEDOC
11	49124397	49128449	4053	+	.	11:49124397-49128449	NA	p11.12	0.142857	0.0296167	0.00606495	0.0756752	0.0857143	0	0.000174724	0.311811	0.0285714	0.155052	0.0461963	0.0801878	0	0.0383275	0.630213	0.966123	Gain/Amp in MEDOC
11	49129352	49131882	2531	+	.	11:49129352-49131882	NA	p11.12	0.142857	0.0296167	0.00606495	0.0756752	0.0857143	0	0.000174724	0.311811	0.0285714	0.156794	0.0466365	0.0809326	0	0.0400697	0.635797	0.966123	Gain/Amp in MEDOC
11	49136599	49136599	1	+	.	11:49136599-49136599	NA	p11.12	0.142857	0.0296167	0.00606495	0.0756752	0.0857143	0	0.000174724	0.311811	0.0285714	0.158537	0.0472462	0.0819538	0	0.0418118	0.388437	0.727519	Gain/Amp in MEDOC
11	49138770	49138770	1	+	.	11:49138770-49138770	NA	p11.12	0.142857	0.0296167	0.00606495	0.0756752	0.0857143	0	0.000174724	0.311811	0.0285714	0.156794	0.0466365	0.0809326	0	0.0400697	0.635797	0.966123	Gain/Amp in MEDOC
11	49141330	49147755	6426	+	.	11:49141330-49147755	NA	p11.12	0.142857	0.0296167	0.00606495	0.0756752	0.0857143	0	0.000174724	0.311811	0.0285714	0.155052	0.0461963	0.0801878	0	0.0383275	0.630213	0.966123	Gain/Amp in MEDOC
11	49150752	49153241	2490	+	.	11:49150752-49153241	NA	p11.12	0.142857	0.0296167	0.00606495	0.0756752	0.0857143	0	0.000174724	0.311811	0.0285714	0.15331	0.0459263	0.0797843	0	0.0383275	0.630213	0.966123	Gain/Amp in MEDOC
11	49154201	49156846	2646	+	.	11:49154201-49156846	NA	p11.12	0.142857	0.0296167	0.00606495	0.0756752	0.0857143	0	0.000174724	0.311811	0.0285714	0.158537	0.0472462	0.0819538	0	0.043554	0.388692	0.727519	Gain/Amp in MEDOC
11	49161521	49168985	7465	+	.	11:49161521-49168985	FOLH1	p11.12	0.142857	0.0296167	0.00606495	0.0756752	0.0857143	0	0.000174724	0.311811	0.0285714	0.15331	0.0459263	0.0797843	0	0.0383275	0.630213	0.966123	Gain/Amp in MEDOC
11	49170918	49170918	1	+	.	11:49170918-49170918	FOLH1	p11.12	0.142857	0.0296167	0.00606495	0.0756752	0.0857143	0	0.000174724	0.311811	0.0285714	0.155052	0.0461963	0.0801878	0	0.0400697	0.635797	0.966123	Gain/Amp in MEDOC
11	49184693	49188297	3605	+	.	11:49184693-49188297	FOLH1	p11.12	0.142857	0.0313589	0.00742869	0.0821625	0.0857143	0.00174216	0.000671215	0.344207	0.0285714	0.155052	0.0461963	0.0801878	0	0.0400697	0.635797	0.966123	Gain/Amp in MEDOC
11	49191803	49191803	1	+	.	11:49191803-49191803	FOLH1	p11.12	0.142857	0.0296167	0.00606495	0.0756752	0.0857143	0	0.000174724	0.311811	0.0285714	0.15331	0.0459263	0.0797843	0	0.0383275	0.630213	0.966123	Gain/Amp in MEDOC
11	49192109	49195090	2982	+	.	11:49192109-49195090	FOLH1	p11.12	0.142857	0.0296167	0.00606495	0.0756752	0.0857143	0	0.000174724	0.311811	0.0285714	0.15331	0.0459263	0.0797843	0	0.0383275	0.630213	0.966123	Gain/Amp in MEDOC
11	49195802	49212917	17116	+	.	11:49195802-49212917	FOLH1	p11.12	0.142857	0.0296167	0.00606495	0.0756752	0.0857143	0	0.000174724	0.311811	0.0285714	0.15331	0.0459263	0.0797843	0	0.0383275	0.630213	0.966123	Gain/Amp in MEDOC
11	49216401	49248074	31674	+	.	11:49216401-49248074	FOLH1	p11.12	0.142857	0.0313589	0.00742869	0.0821625	0.0857143	0	0.000174724	0.311811	0.0285714	0.151568	0.045827	0.079678	0	0.0365854	0.625359	0.966123	Gain/Amp in MEDOC
11	49253508	49281683	28176	+	.	11:49253508-49281683	NA	p11.12	0.142857	0.0313589	0.00742869	0.0821625	0.0857143	0	0.000174724	0.311811	0.0285714	0.149826	0.0458992	0.0797619	0	0.0365854	0.625359	0.966123	Gain/Amp in MEDOC
[truncated: 2,523 more rows]
