# Supplementary material for: Endometrioid ovarian carcinoma landscape: pathological and molecular characterization
Source: Mol Oncol. 2024 Jun 25;18(10):2586–600. doi: 10.1002/1878-0261.13679 (PMC11459045; doi:10.1002/1878-0261.13679)
Supplement: Supplementary file 1 — Fig. S1. Survival in endometrioid and serous ovarian carcinoma. Fig. S2. NGS data. Fig. S3. Transcriptomic unsupervised analysis. Table S1. List of antibodies used for IHC analyses. Table S2. NGS panel. Table S3. List of 29 genes added to the Cancer Pathway panel for transcriptomic analysis. Table S4. Clinical features of endometrioid and serous ovarian carcinoma included in the preliminary clinical analysis. Table S5. Control sets for mRNA and copy number alterations analyses. Table S6. Cox univariate analysis of progression‐free survival including IHC markers (N = 30). Table S7. Copy number alterations supervised analysis of EOvC versus endometrioid endometrial cancer (A) and serous ovarian cancer (B). Table S8. Deleterious DNA mutations identified by NGS (N = 20). Table S9. List of the 60 genes identified as differentially expressed in endometrioid ovarian cancer vs. serous ovarian cancer and endometrial endometrioid cancer. [file MOL2-18-2586-s001.zip › mol213679-sup-0011-TableS8.xlsx]

## Sheet: SupTable8
Sup Table 8. List of the 60 genes idenitifed as differentially expressed in endometrioid ovarian cancer vs. Serous ovarian cancer and Endometrial endometrioid cancer
(moderated t-test, p<5%, q<10% & |FC|>2x)
Symbol	map_location	GeneID	SerOvC ave (log2)	EOvC ave (log2)	EEndC ave (log2)	EOvC vs. SerOvC (log2-ratio)	t	p-value	q-value	EOvC vs. EEndC (log2-ratio)	t	p-value	q-value	EOvC vs. SerOvC & EEndC	EOvC vs. SerOvC & EEndC mean, log2
ITGA3	17q21.33	GeneID:3675	11.9465	13.3469	10.6406	1.40037	13.4897	1.01166e-34	3.03777e-34	2.70631	22.2965	9.81338e-78	5.48689e-77	Up	2.05334
NTRK2	9q21.33	GeneID:4915	9.14698	6.51767	9.22404	-2.62932	-17.0189	8.30636e-50	1.45495e-48	-2.70637	-14.1817	8.15211e-39	6.78856e-39	Down	-2.66784
BMP7	20q13.31	GeneID:655	11.8974	8.78939	10.0275	-3.10797	-13.6838	1.60194e-35	5.10179e-35	-1.2381	-5.79781	1.16818e-08	2.36896e-09	Down	-2.17303
BMP4	14q22.2	GeneID:652	8.70678	9.77357	8.74622	1.06679	6.10878	2.28613e-09	9.38535e-10	1.02735	4.5752	5.95865e-06	1.00523e-06	Up	1.04707
SPRY2	13q31.1	GeneID:10253	9.89011	11.7161	10.0587	1.82597	13.4246	1.87324e-34	5.46866e-34	1.65736	14.0071	4.87499e-38	3.97501e-38	Up	1.74167
HELLS	10q23.33	GeneID:3070	10.0721	8.75739	10.3134	-1.31468	-13.8423	3.53087e-36	1.19704e-35	-1.55597	-16.5008	1.774e-49	2.72282e-49	Down	-1.43533
LIF	22q12.2	GeneID:3976	9.05483	10.3427	8.94668	1.28786	8.92958	1.33801e-17	9.97312e-18	1.39601	8.45078	2.93713e-16	8.74184e-17	Up	1.34194
SIX1	14q23.1	GeneID:6495	9.37981	7.3658	9.49237	-2.01401	-8.56569	2.04693e-16	1.4438e-16	-2.12657	-9.62285	2.80592e-20	1.04095e-20	Down	-2.07029
WNT2	7q31.2	GeneID:7472	9.02019	7.09386	10.4962	-1.92633	-10.5996	1.98812e-23	2.27115e-23	-3.40234	-21.029	1.84096e-71	9.60702e-71	Down	-2.66433
RUNX1T1	8q21.3	GeneID:862	5.87718	7.50436	5.26179	1.62718	10.7965	3.74153e-24	4.85461e-24	2.24257	16.1499	7.90826e-48	1.12552e-47	Up	1.93488
DNMT3A	2p23.3	GeneID:1788	11.8618	10.8546	11.8683	-1.00718	-14.7056	8.39881e-40	4.41344e-39	-1.01365	-20.7485	4.46546e-70	1.8397e-69	Down	-1.01042
CCNA1	13q13.3	GeneID:8900	11.1842	9.73173	11.1783	-1.45249	-6.36506	5.10651e-10	2.20856e-10	-1.44658	-5.16398	3.45159e-07	6.40238e-08	Down	-1.44954
DLL3	19q13.2	GeneID:10683	7.4924	4.67474	5.92546	-2.81766	-17.9896	4.31781e-54	1.13447e-52	-1.25072	-7.68027	7.96712e-14	2.11405e-14	Down	-2.03419
PLA2G2A	1p36.13	GeneID:5320	5.73378	6.84824	4.11703	1.11446	4.80585	2.14735e-06	6.42963e-07	2.73122	15.2276	1.50179e-43	1.5886e-43	Up	1.92284
RIN1	11q13.2	GeneID:9610	8.79638	9.85939	8.70584	1.06301	13.179	1.89332e-33	4.85322e-33	1.15356	14.8413	8.72494e-42	8.43166e-42	Up	1.10828
CDC6	17q21.2	GeneID:990	10.7122	9.58835	11.3779	-1.12385	-11.3595	2.87919e-26	4.80308e-26	-1.78951	-17.3769	1.21733e-53	2.26879e-53	Down	-1.45668
COL11A2	6p21.32	GeneID:1302	8.21088	6.84181	8.09138	-1.36907	-10.1831	6.42806e-22	6.6888e-22	-1.24958	-10.5252	1.30414e-23	5.8334e-24	Down	-1.30932
GNG4	1q42.3	GeneID:2786	7.39083	9.05368	7.45963	1.66285	10.1302	9.93736e-22	1.02391e-21	1.59405	8.69553	4.56272e-17	1.42294e-17	Up	1.62845
HSPB1	7q11.23	GeneID:3315	14.4845	15.7479	14.599	1.26331	13.6077	3.30509e-35	1.02163e-34	1.14882	9.93576	2.06334e-21	7.95626e-22	Up	1.20606
PAK3	Xq23	GeneID:5063	4.79109	5.80531	3.97513	1.01422	6.35563	5.40071e-10	2.31673e-10	1.83017	14.1134	1.6428e-38	1.35362e-38	Up	1.42219
ZBTB16	11q23.2	GeneID:7704	5.99098	7.27683	3.91338	1.28585	6.30851	7.13801e-10	3.03718e-10	3.36345	20.4678	1.08254e-68	4.03515e-68	Up	2.32465
CALML3	10p15.1	GeneID:810	6.1933	3.39372	8.0404	-2.79958	-14.8433	2.18685e-40	1.35195e-39	-4.64668	-14.2095	6.12795e-39	5.15784e-39	Down	-3.72313
RUNX1	21q22.12	GeneID:861	10.8904	11.932	10.626	1.04165	10.0347	2.17414e-21	2.13547e-21	1.30605	14.6479	6.57386e-41	6.18436e-41	Up	1.17385
IRS1	2q36.3	GeneID:3667	10.3001	11.4536	10.0473	1.1535	9.9357	4.87301e-21	4.61386e-21	1.40622	10.3019	9.07557e-23	3.92492e-23	Up	1.27986
HIST1H3H	6p22.1	GeneID:8357	8.58504	7.32716	8.49014	-1.25788	-9.48727	1.77383e-19	1.54069e-19	-1.16298	-9.92026	2.35129e-21	9.02218e-22	Down	-1.21043
LAMC2	1q25.3	GeneID:3918	11.9701	13.1994	12.1453	1.2293	9.02793	6.31964e-18	4.81286e-18	1.05418	6.14886	1.559e-09	3.28048e-10	Up	1.14174
FGFR2	10q26.13	GeneID:2263	12.4927	10.686	12.1321	-1.80664	-16.0421	1.53875e-45	1.79686e-44	-1.44607	-8.06714	5.0265e-15	1.43077e-15	Down	-1.62635
CXCL8	4q13.3	GeneID:3576	8.74565	9.872	8.4383	1.12635	6.72813	5.62887e-11	2.66476e-11	1.4337	8.40317	4.20016e-16	1.236e-16	Up	1.28002
TLX1	10q24.31	GeneID:3195	5.06732	3.70741	6.07268	-1.35991	-10.0329	2.20575e-21	2.14646e-21	-2.36528	-10.2755	1.13995e-22	4.90285e-23	Down	-1.8626
EPOR	19p13.2	GeneID:2057	10.407	9.20312	10.598	-1.20384	-11.8273	4.57813e-28	8.15503e-28	-1.39487	-13.6971	1.13848e-36	8.56897e-37	Down	-1.29936
MMP3	11q22.2	GeneID:4314	6.58482	3.77957	9.29916	-2.80525	-14.9	1.2549e-40	8.2429e-40	-5.51959	-24.6687	1.77491e-89	2.77871e-88	Down	-4.16242
TSPAN7	Xp11.4	GeneID:7102	11.3993	9.59852	10.8181	-1.80081	-10.1271	1.0192e-21	1.03995e-21	-1.2196	-7.6	1.39531e-13	3.66514e-14	Down	-1.5102
AMH	19p13.3	GeneID:268	8.67835	5.46104	9.59121	-3.21731	-20.934	3.25177e-67	3.41751e-65	-4.13016	-28.0331	5.9015e-106	1.15488e-104	Down	-3.67373
FGF13	Xq26.3-q27.1	GeneID:2258	7.36698	9.14518	7.22761	1.7782	12.0346	7.12306e-29	1.33681e-28	1.91756	12.2547	1.68117e-30	1.0281e-30	Up	1.84788
AR	Xq12	GeneID:367	10.1585	7.78311	8.80923	-2.37536	-14.0252	6.11586e-37	2.47215e-36	-1.02612	-5.72263	1.77547e-08	3.54538e-09	Down	-1.70074
THBS4	5q14.1	GeneID:7060	9.81783	8.00586	10.3758	-1.81197	-9.3005	7.68775e-19	6.31218e-19	-2.36997	-11.9853	2.17781e-29	1.25348e-29	Down	-2.09097
ITGB4	17q25.1	GeneID:3691	11.841	13.622	11.3439	1.781	15.0179	3.94811e-41	2.76623e-40	2.27812	20.0252	1.63652e-66	5.3376e-66	Up	2.02956
MAML2	11q21	GeneID:84441	10.0122	11.0688	7.66443	1.05663	9.1476	2.51863e-18	2.00531e-18	3.40436	23.9374	7.31414e-86	7.15664e-85	Up	2.23049
LRP2	2q31.1	GeneID:4036	9.64423	5.32392	8.26409	-4.32031	-16.29	1.28524e-46	1.68843e-45	-2.94017	-11.6472	5.183e-28	2.798e-28	Down	-3.63024
PIK3R1	5q13.1	GeneID:5295	12.294	11.1195	14.2049	-1.17457	-9.86415	8.70617e-21	8.09727e-21	-3.08548	-18.0718	5.54079e-57	1.23919e-56	Down	-2.13003
PDGFD	11q22.3	GeneID:80310	8.92099	10.387	8.83016	1.46601	12.737	1.16311e-31	2.65739e-31	1.55685	12.2924	1.1721e-30	7.22432e-31	Up	1.51143
SOX9	17q24.3	GeneID:6662	11.3109	12.6531	11.1802	1.34228	9.82455	1.1991e-20	1.10545e-20	1.47291	9.54616	5.274e-20	1.91127e-20	Up	1.4076
CDC25A	3p21.31	GeneID:993	10.1093	8.6373	10.1981	-1.47202	-16.3641	6.11073e-47	9.17456e-46	-1.56077	-16.4597	2.7699e-49	4.16962e-49	Down	-1.51639
RNF43	17q22	GeneID:54894	10.3939	11.5765	10.0782	1.18257	10.6168	1.71967e-23	1.98606e-23	1.49831	10.6191	5.72199e-24	2.60408e-24	Up	1.34044
FOS	14q24.3	GeneID:2353	11.993	13.7255	11.4881	1.7325	11.002	6.42975e-25	9.25681e-25	2.23732	14.5891	1.21103e-40	1.10228e-40	Up	1.98491
NUPR1	16p11.2	GeneID:26471	10.9355	12.174	10.989	1.23843	10.7605	5.08407e-24	6.5161e-24	1.18495	8.04809	5.77321e-15	1.63736e-15	Up	1.21169
SPRY4	5q31.3	GeneID:81848	10.1795	11.3692	10.2732	1.18971	10.8162	3.16422e-24	4.15688e-24	1.09602	9.57328	4.22083e-20	1.5439e-20	Up	1.14287
LAMC3	9q34.12	GeneID:10319	9.94072	8.79943	10.2693	-1.1413	-8.03693	9.37843e-15	5.764e-15	-1.46985	-10.449	2.53587e-23	1.12147e-23	Down	-1.30557
ZIC2	13q32.3	GeneID:7546	7.61147	5.31938	7.90055	-2.29209	-8.33648	1.09677e-15	7.34187e-16	-2.58117	-9.93717	2.03897e-21	7.90125e-22	Down	-2.43663
TERT	5p15.33	GeneID:7015	7.30562	5.25431	7.86254	-2.05132	-15.3668	1.26749e-42	1.02469e-41	-2.60823	-19.3418	3.68318e-63	1.10888e-62	Down	-2.32977
CCND1	11q13.3	GeneID:595	11.8043	13.3655	12.1276	1.5612	11.8661	3.23539e-28	5.86258e-28	1.23786	11.3455	8.39478e-27	4.2949e-27	Up	1.39953
LAMA3	18q11.2	GeneID:3909	10.2513	11.4251	10.3203	1.17373	7.00503	9.83511e-12	5.01767e-12	1.10473	7.91122	1.54983e-14	4.30201e-15	Up	1.13923
HGF	7q21.11	GeneID:3082	6.9975	5.64659	6.81523	-1.35091	-10.0828	1.46621e-21	1.46756e-21	-1.16864	-8.1491	2.76279e-15	7.98021e-16	Down	-1.25977
DNMT1	19p13.2	GeneID:1786	12.7992	11.6446	13.083	-1.15468	-15.9566	3.61189e-45	3.79598e-44	-1.43841	-22.3707	4.21173e-78	2.53602e-77	Down	-1.29655
PPARGC1A	4p15.2	GeneID:10891	5.82237	7.03714	5.79639	1.21477	5.84188	1.03393e-08	3.89472e-09	1.24075	6.68283	6.06223e-11	1.3916e-11	Up	1.22776
KLF4	9q31.2	GeneID:9314	9.2973	10.4408	9.40623	1.14347	9.99671	2.96506e-21	2.85889e-21	1.03454	9.67386	1.84064e-20	6.92694e-21	Up	1.089
FZD9	7q11.23	GeneID:8326	7.61216	6.274	7.67735	-1.33816	-12.1643	2.20485e-29	4.29117e-29	-1.40335	-12.3114	9.76752e-31	6.06805e-31	Down	-1.37076
TP53	17p13.1	GeneID:7157	11.6546	13.3042	12.0583	1.64962	14.776	4.22566e-40	2.46725e-39	1.24593	17.1216	2.01792e-52	3.51016e-52	Up	1.44778
COL2A1	12q13.11	GeneID:1280	8.40775	6.10747	9.54441	-2.30028	-8.08112	6.85719e-15	4.31538e-15	-3.43694	-11.8777	6.00425e-29	3.33331e-29	Down	-2.86861
ETV4	17q21.31	GeneID:2118	10.2422	12.1344	8.98531	1.89216	11.4526	1.2716e-26	2.19084e-26	3.14907	16.8499	3.95448e-51	6.44887e-51	Up	2.52061
EOvC: endometrioid ovarian cancer. SerOvC: serous ovarian cancer. EEndC: endometrioid endometrial cancer
